# Supplementary material for: Marine Synechococcus sp. Strain WH7803 Shows Specific Adaptative Responses to Assimilate Nanomolar Concentrations of Nitrate
Source: Microbiol Spectr. 2022 Jul 19;10(4):e00187-22. doi: 10.1128/spectrum.00187-22 (PMC9430850; doi:10.1128/spectrum.00187-22)
Supplement: Supplemental file 2 — Table S3. Download spectrum.00187-22-s0002.xlsx, XLSX file, 0.2 MB [file spectrum.00187-22-s0002.xlsx]

## Sheet: Sheet1
Gene_Name	Gene_Name	Gene_ID2	Gene_Description	Gene_Ontology	Interpro	Functional_Keywords
gene0	SYNWH7803_RS00020
gene1	SYNWH7803_RS00025
gene10	SYNWH7803_RS00070	WP_011931946.1	signal recognition particle-docking protein FtsY	GO:0005737 C:cytoplasm IEA:UniProtKB-SubCell.//GO:0031226 C:intrinsic component of plasma membrane IEA:UniProtKB-HAMAP.//GO:0005525 F:GTP binding IEA:UniProtKB-HAMAP.//GO:0003924 F:GTPase activity IEA:UniProtKB-HAMAP.//GO:0006614 P:SRP-dependent cotranslational protein targeting to membrane IEA:InterPro.	IPR003593 AAA+_ATPase.//IPR027417 P-loop_NTPase.//IPR013822 Signal_recog_particl_SRP54_hlx.//IPR004390 SR_rcpt_FtsY.//IPR000897 SRP54_GTPase_dom.	inner membrane {ECO:0000256|HAMAP-Rule:MF_00920}//membrane {ECO:0000256|HAMAP-Rule:MF_00920}//coil {ECO:0000256|SAM:Coils}//proteome {ECO:0000313|Proteomes:UP000001566}//{ECO:0000256|HAMAP-Rule:MF_00920}//{ECO:0000256|HAMAP-Rule:MF_00920}//{ECO:0000256|HAMAP-Rule:MF_00920}//{ECO:0000256|HAMAP-Rule:MF_00920}//{ECO:0000256|HAMAP-Rule:MF_00920}//proteome {ECO:0000313|Proteomes:UP000001566}.
gene100	SYNWH7803_RS00520	WP_011932045.1	atypical alkaline phosphatase with phytase-like insertion	GO:0005509 F:calcium ion binding IEA:InterPro.//GO:0016787 F:hydrolase activity IEA:InterPro.//GO:0009166 P:nucleotide catabolic process IEA:InterPro.	IPR008334 5'-Nucleotdase_C.//IPR006179 5_nucleotidase/apyrase.//IPR018511 Hemolysin-typ_Ca-bd_CS.//IPR001343 Hemolysn_Ca-bd.//IPR029052 Metallo-depent_PP-like.//IPR027372 Phytase-like_dom.//IPR011049 Serralysin-like_metalloprot_C.	proteome {ECO:0000313|Proteomes:UP000001566}//proteome {ECO:0000313|Proteomes:UP000001566}.
gene1000	SYNWH7803_RS05015	WP_011932929.1	2-succinyl-5-enolpyruvyl-6-hydroxy-3-cyclohexene-1-carboxylate synthase
gene1001	SYNWH7803_RS05020	WP_011932930.1	dihydroxynaphthoic acid synthetase	GO:0008935 F:1,4-dihydroxy-2-naphthoyl-CoA synthase activity IEA:UniProtKB-HAMAP.//GO:0009234 P:menaquinone biosynthetic process IEA:InterPro.//GO:0042372 P:phylloquinone biosynthetic process IEA:UniProtKB-HAMAP.	IPR029045 ClpP/crotonase-like_dom.//IPR014748 Crontonase_C.//IPR001753 Crotonase_core_superfam.//IPR010198 DHNA-CoA_synthase_MenB.//IPR018376 Enoyl-CoA_hyd/isom_CS.	proteome {ECO:0000313|Proteomes:UP000001566}//{ECO:0000256|HAMAP-Rule:MF_01934, ECO:0000313|EMBL:CAK23448.1}//proteome {ECO:0000313|Proteomes:UP000001566}.
gene1002	SYNWH7803_RS05025	WP_011932931.1	hypothetical protein	GO:0016740 F:transferase activity IEA:InterPro.	IPR005490 LD_TPept_cat_dom.	proteome {ECO:0000313|Proteomes:UP000001566}//proteome {ECO:0000313|Proteomes:UP000001566}//{ECO:0000256|SAM:SignalP}.
gene1003	SYNWH7803_RS05030	WP_041428458.1	hypothetical protein
gene1004	SYNWH7803_RS05035	WP_041428460.1	hypothetical protein
gene1005	SYNWH7803_RS05040	WP_011932934.1	glycogen synthase
gene1006	SYNWH7803_RS05045	WP_011932935.1	hypothetical protein	GO:0016021 C:integral component of membrane IEA:UniProtKB-KW.		proteome {ECO:0000313|Proteomes:UP000001566}//{ECO:0000256|SAM:Phobius}//proteome {ECO:0000313|Proteomes:UP000001566}//{ECO:0000256|SAM:Phobius}//helix {ECO:0000256|SAM:Phobius}.
gene1007	SYNWH7803_RS05050	WP_011932936.1	UDP-N-acetylmuramyl peptide synthase	GO:0005737 C:cytoplasm IEA:UniProtKB-SubCell.//GO:0005524 F:ATP binding IEA:UniProtKB-HAMAP.//GO:0047480 F:UDP-N-acetylmuramoyl-tripeptide-D-alanyl-D-alanine ligase activity IEA:UniProtKB-HAMAP.//GO:0008766 F:UDP-N-acetylmuramoylalanyl-D-glutamyl-2,6-diaminopimelate-D-alanyl-D-alanine ligase activity IEA:InterPro.//GO:0007049 P:cell cycle IEA:UniProtKB-KW.//GO:0051301 P:cell division IEA:UniProtK…	IPR004101 Mur_ligase_C.//IPR013221 Mur_ligase_cen.//IPR000713 Mur_ligase_N.//IPR005863 UDP-N-AcMur_synth.	{ECO:0000256|HAMAP-Rule:MF_02019,////cycle {ECO:0000256|HAMAP-Rule:MF_02019,////division {ECO:0000256|HAMAP-Rule:MF_02019,////shape {ECO:0000256|HAMAP-Rule:MF_02019,////wall biogenesis/degradation {ECO:0000256|HAMAP-Rule:MF_02019,////proteome {ECO:0000313|Proteomes:UP000001566}//{ECO:0000256|HAMAP-Rule:MF_02019}//{ECO:0000256|HAMAP-Rule:MF_02019,//ECO:0000313|EMBL:CAK23454.1}//{ECO:0000256|HAMAP-…
gene1008	SYNWH7803_RS05055	WP_011932937.1	hypothetical protein			proteome {ECO:0000313|Proteomes:UP000001566}//proteome {ECO:0000313|Proteomes:UP000001566}.
gene1009	glmU
gene101	SYNWH7803_RS00525	WP_011932046.1	hypothetical protein			proteome {ECO:0000313|Proteomes:UP000001566}//proteome {ECO:0000313|Proteomes:UP000001566}.
gene1010	SYNWH7803_RS05065	WP_011932939.1	SAM-dependent methyltransferase	GO:0008168 F:methyltransferase activity IEA:UniProtKB-KW.//GO:0016645 F:oxidoreductase activity, acting on the CH-NH group of donors IEA:InterPro.	IPR008471 MnmC-like_methylTransf.//IPR029063 SAM-dependent_MTases.	proteome {ECO:0000313|Proteomes:UP000001566}//{ECO:0000313|EMBL:CAK23457.1}//proteome {ECO:0000313|Proteomes:UP000001566}//{ECO:0000313|EMBL:CAK23457.1}.
gene1011	SYNWH7803_RS05070	WP_011932940.1	3-phosphoshikimate 1-carboxyvinyltransferase
gene1012	SYNWH7803_RS05075	WP_011932941.1	hypothetical protein	GO:0005886 C:plasma membrane IEA:InterPro.//GO:0016831 F:carboxy-lyase activity IEA:InterPro.//GO:0010181 F:FMN binding IEA:InterPro.//GO:0016491 F:oxidoreductase activity IEA:InterPro.//GO:0006744 P:ubiquinone biosynthetic process IEA:InterPro.	IPR012349 Split_barrel_FMN-bd.//IPR002830 UbiD.	proteome {ECO:0000313|Proteomes:UP000001566}//{ECO:0000313|EMBL:CAK23459.1}//proteome {ECO:0000313|Proteomes:UP000001566}.
gene1013	SYNWH7803_RS05080	WP_011932942.1	hypothetical protein
gene1014	SYNWH7803_RS05085	WP_041428811.1	hydrolase
gene1015	SYNWH7803_RS05090	WP_011932944.1	cell wall hydrolase	GO:0008745 F:N-acetylmuramoyl-L-alanine amidase activity IEA:UniProtKB-EC.//GO:0009253 P:peptidoglycan catabolic process IEA:InterPro.	IPR002508 CW_Hdrlase/autolysin_cat.	proteome {ECO:0000313|Proteomes:UP000001566}//{ECO:0000313|EMBL:CAK23462.1}//proteome {ECO:0000313|Proteomes:UP000001566}//{ECO:0000256|SAM:SignalP}.
gene1016	SYNWH7803_RS05095	WP_011932945.1	glutamate racemase	GO:0008881 F:glutamate racemase activity IEA:UniProtKB-HAMAP.//GO:0071555 P:cell wall organization IEA:UniProtKB-KW.//GO:0009252 P:peptidoglycan biosynthetic process IEA:UniProtKB-HAMAP.//GO:0008360 P:regulation of cell shape IEA:UniProtKB-KW.	IPR015942 Asp/Glu/hydantoin_racemase.//IPR001920 Asp/Glu_race.//IPR018187 Asp/Glu_racemase_AS.//IPR004391 Glu_race.	shape {ECO:0000256|HAMAP-Rule:MF_00258,////wall biogenesis/degradation {ECO:0000256|HAMAP-Rule:MF_00258,////proteome {ECO:0000313|Proteomes:UP000001566}//{ECO:0000256|HAMAP-Rule:MF_00258,//ECO:0000313|EMBL:CAK23463.1}//synthesis {ECO:0000256|HAMAP-Rule:MF_00258,////proteome {ECO:0000313|Proteomes:UP000001566}.
gene1017	SYNWH7803_RS05100	WP_011932946.1	prenyltransferase	GO:0016765 F:transferase activity, transferring alkyl or aryl (other than methyl) groups IEA:InterPro.//GO:0008299 P:isoprenoid biosynthetic process IEA:UniProtKB-KW.//GO:0015979 P:photosynthesis IEA:InterPro.	IPR008949 Isoprenoid_synthase_dom.//IPR000092 Polyprenyl_synt.//IPR017446 Polyprenyl_synth-rel.//IPR014120 Solanesyl_diP_synth.	proteome {ECO:0000313|Proteomes:UP000001566}//proteome {ECO:0000313|Proteomes:UP000001566}//{ECO:0000256|RuleBase:RU004466,//
gene1018	SYNWH7803_RS05105	WP_011932947.1	haloacid dehalogenase	GO:0016787 F:hydrolase activity IEA:InterPro.	IPR023214 HAD-like_dom.//IPR006439 HAD-SF_hydro_IA.//IPR023198 PGP_dom2.	proteome {ECO:0000313|Proteomes:UP000001566}//proteome {ECO:0000313|Proteomes:UP000001566}.
gene1019	SYNWH7803_RS05110	WP_011932948.1	3-hydroxypropionyl-CoA synthetase	GO:0003987 F:acetate-CoA ligase activity IEA:UniProtKB-HAMAP.//GO:0016208 F:AMP binding IEA:InterPro.//GO:0005524 F:ATP binding IEA:UniProtKB-KW.//GO:0046872 F:metal ion binding IEA:UniProtKB-KW.//GO:0019427 P:acetyl-CoA biosynthetic process from acetate IEA:InterPro.	IPR011904 Ac_CoA_lig.//IPR032387 ACAS_N.//IPR025110 AMP-bd_C.//IPR020845 AMP-binding_CS.//IPR000873 AMP-dep_Synth/Lig.	{ECO:0000256|HAMAP-Rule:MF_01123}//{ECO:0000256|HAMAP-Rule:MF_01123}//proteome {ECO:0000313|Proteomes:UP000001566}//{ECO:0000256|HAMAP-Rule:MF_01123, ECO:0000313|EMBL:CAK23466.1}//{ECO:0000256|HAMAP-Rule:MF_01123}//{ECO:0000256|HAMAP-Rule:MF_01123}//{ECO:0000256|HAMAP-Rule:MF_01123}//proteome {ECO:0000313|Proteomes:UP000001566}.
gene102	SYNWH7803_RS00530	WP_011932047.1	GDP-L-fucose synthase	GO:0050577 F:GDP-L-fucose synthase activity IEA:UniProtKB-HAMAP.//GO:0016853 F:isomerase activity IEA:UniProtKB-KW.//GO:0070401 F:NADP+ binding IEA:UniProtKB-HAMAP.//GO:0042351 P:'de novo' GDP-L-fucose biosynthetic process IEA:UniProtKB-HAMAP.	IPR001509 Epimerase_deHydtase_N.//IPR028614 GDP_fucose_synth.//IPR016040 NAD(P)-bd_dom.	proteome {ECO:0000313|Proteomes:UP000001566}//{ECO:0000256|HAMAP-Rule:MF_00956}//enzyme {ECO:0000256|HAMAP-Rule:MF_00956}//{ECO:0000256|HAMAP-Rule:MF_00956}//{ECO:0000256|HAMAP-Rule:MF_00956,////proteome {ECO:0000313|Proteomes:UP000001566}.
gene1020	SYNWH7803_RS05115	WP_011932949.1	alpha/beta hydrolase		IPR029058 AB_hydrolase.//IPR010765 DUF1350.	proteome {ECO:0000313|Proteomes:UP000001566}//proteome {ECO:0000313|Proteomes:UP000001566}.
gene1021	SYNWH7803_RS05120	WP_011932950.1	alkyl hydroperoxide reductase	GO:0016209 F:antioxidant activity IEA:InterPro.//GO:0016491 F:oxidoreductase activity IEA:InterPro.	IPR000866 AhpC/TSA.//IPR024706 Peroxiredoxin_AhpC-typ.//IPR012336 Thioredoxin-like_fold.	proteome {ECO:0000313|Proteomes:UP000001566}//proteome {ECO:0000313|Proteomes:UP000001566}.
gene1022	SYNWH7803_RS05125	WP_011932951.1	DNA polymerase III subunit epsilon	GO:0003887 F:DNA-directed DNA polymerase activity IEA:UniProtKB-EC.//GO:0003676 F:nucleic acid binding IEA:InterPro.	IPR013520 Exonuclease_RNaseT/DNA_pol3.//IPR012337 RNaseH-like_dom.	proteome {ECO:0000313|Proteomes:UP000001566}//{ECO:0000313|EMBL:CAK23469.1}//proteome {ECO:0000313|Proteomes:UP000001566}//{ECO:0000313|EMBL:CAK23469.1}.
gene1023	SYNWH7803_RS05130	WP_011932952.1	hypothetical protein			proteome {ECO:0000313|Proteomes:UP000001566}//proteome {ECO:0000313|Proteomes:UP000001566}.
gene1024	SYNWH7803_RS05135	WP_011932953.1	phosphate ABC transporter substrate-binding protein	GO:0043190 C:ATP-binding cassette (ABC) transporter complex IEA:InterPro.//GO:0042301 F:phosphate ion binding IEA:InterPro.//GO:0035435 P:phosphate ion transmembrane transport IEA:InterPro.	IPR005673 ABC_phos-bd_PstS.//IPR024370 PBP_domain.	proteome {ECO:0000313|Proteomes:UP000001566}//transport {ECO:0000256|PIRNR:PIRNR002756}//proteome {ECO:0000313|Proteomes:UP000001566}//{ECO:0000256|SAM:SignalP}//{ECO:0000256|PIRNR:PIRNR002756}.
gene1025	SYNWH7803_RS05140	WP_041428465.1	transcriptional regulator
gene1026	SYNWH7803_RS05145	WP_041428466.1	hypothetical protein
gene1027	SYNWH7803_RS05150	WP_011932956.1	hypothetical protein			proteome {ECO:0000313|Proteomes:UP000001566}//proteome {ECO:0000313|Proteomes:UP000001566}.
gene1028	SYNWH7803_RS05155	WP_011932957.1	Rieske domain-containing protein	GO:0016021 C:integral component of membrane IEA:UniProtKB-KW.//GO:0051537 F:2 iron, 2 sulfur cluster binding IEA:UniProtKB-KW.//GO:0046872 F:metal ion binding IEA:UniProtKB-KW.//GO:0016491 F:oxidoreductase activity IEA:InterPro.	IPR013130 Fe3_Rdtase_TM_dom.//IPR017941 Rieske_2Fe-2S.	{ECO:0000256|RuleBase:RU004492}//proteome {ECO:0000313|Proteomes:UP000001566}//{ECO:0000256|RuleBase:RU004492}//{ECO:0000256|RuleBase:RU004492}//{ECO:0000256|SAM:Phobius}//{ECO:0000256|RuleBase:RU004492}//proteome {ECO:0000313|Proteomes:UP000001566}//{ECO:0000256|SAM:Phobius}//helix {ECO:0000256|SAM:Phobius}.
gene1029	SYNWH7803_RS05160	WP_011932958.1	hypothetical protein	GO:0016021 C:integral component of membrane IEA:UniProtKB-KW.		proteome {ECO:0000313|Proteomes:UP000001566}//{ECO:0000256|SAM:Phobius}//proteome {ECO:0000313|Proteomes:UP000001566}//{ECO:0000256|SAM:Phobius}//helix {ECO:0000256|SAM:Phobius}.
gene103	SYNWH7803_RS00535	WP_011932048.1	GDP-mannose 4,6-dehydratase	GO:0008446 F:GDP-mannose 4,6-dehydratase activity IEA:UniProtKB-HAMAP.//GO:0070401 F:NADP+ binding IEA:UniProtKB-HAMAP.//GO:0019673 P:GDP-mannose metabolic process IEA:InterPro.	IPR006368 GDP_Man_deHydtase.//IPR016040 NAD(P)-bd_dom.	proteome {ECO:0000313|Proteomes:UP000001566}//{ECO:0000256|HAMAP-Rule:MF_00955, ECO:0000313|EMBL:CAK22540.1}//{ECO:0000256|HAMAP-Rule:MF_00955}//proteome {ECO:0000313|Proteomes:UP000001566}.
gene1030	SYNWH7803_RS05165	WP_011932959.1	DMT family permease	GO:0016021 C:integral component of membrane IEA:UniProtKB-KW.	IPR000620 EamA_dom.	proteome {ECO:0000313|Proteomes:UP000001566}//{ECO:0000256|SAM:Phobius}//proteome {ECO:0000313|Proteomes:UP000001566}//{ECO:0000256|SAM:Phobius}//helix {ECO:0000256|SAM:Phobius}.
gene1031	SYNWH7803_RS12605	WP_011932960.1	fused glutathione synthetase/acetyltransferase domain-containing protein	GO:0005524 F:ATP binding IEA:InterPro.//GO:0004363 F:glutathione synthase activity IEA:InterPro.//GO:0046872 F:metal ion binding IEA:InterPro.//GO:0008080 F:N-acetyltransferase activity IEA:InterPro.	IPR016181 Acyl_CoA_acyltransferase.//IPR011761 ATP-grasp.//IPR013816 ATP_grasp_subdomain_2.//IPR000182 GNAT_dom.//IPR004218 GSHS_ATP-bd.	proteome {ECO:0000313|Proteomes:UP000001566}//proteome {ECO:0000313|Proteomes:UP000001566}//{ECO:0000313|EMBL:CAK23478.1}.
gene1032	SYNWH7803_RS05180	WP_011932961.1	cysteine dioxygenase type I	GO:0017172 F:cysteine dioxygenase activity IEA:InterPro.//GO:0005506 F:iron ion binding IEA:InterPro.//GO:0046439 P:L-cysteine metabolic process IEA:InterPro.	IPR010300 Cys_dOase_I.//IPR014710 RmlC-like_jellyroll.//IPR011051 RmlC_Cupin.	proteome {ECO:0000313|Proteomes:UP000001566}//{ECO:0000313|EMBL:CAK23479.1}//{ECO:0000256|PIRSR:PIRSR610300-51}//{ECO:0000256|PIRSR:PIRSR610300-51}//{ECO:0000313|EMBL:CAK23479.1}//proteome {ECO:0000313|Proteomes:UP000001566}.
gene1033	SYNWH7803_RS05185
gene1034	SYNWH7803_RS05190	WP_041428467.1	hypothetical protein
gene1035	SYNWH7803_RS05195	WP_011932963.1	hypothetical protein	GO:0016021 C:integral component of membrane IEA:UniProtKB-KW.		proteome {ECO:0000313|Proteomes:UP000001566}//{ECO:0000256|SAM:Phobius}//proteome {ECO:0000313|Proteomes:UP000001566}//{ECO:0000256|SAM:Phobius}//helix {ECO:0000256|SAM:Phobius}.
gene1036	SYNWH7803_RS05200	WP_011932964.1	peptide methionine sulfoxide reductase	GO:0008113 F:peptide-methionine (S)-S-oxide reductase activity IEA:UniProtKB-HAMAP.//GO:0006464 P:cellular protein modification process IEA:UniProtKB-HAMAP.//GO:0030091 P:protein repair IEA:InterPro.//GO:0006979 P:response to oxidative stress IEA:InterPro.	IPR028427 Met_Sox_Rdtase.//IPR002569 Met_Sox_Rdtase_MsrA.	proteome {ECO:0000313|Proteomes:UP000001566}//{ECO:0000256|HAMAP-Rule:MF_01401,//ECO:0000313|EMBL:CAK23482.1}//proteome {ECO:0000313|Proteomes:UP000001566}.
gene1037	SYNWH7803_RS05205	WP_011932965.1	membrane protein	GO:0016021 C:integral component of membrane IEA:UniProtKB-KW.		proteome {ECO:0000313|Proteomes:UP000001566}//{ECO:0000256|SAM:Phobius}//proteome {ECO:0000313|Proteomes:UP000001566}//{ECO:0000256|SAM:Phobius}//helix {ECO:0000256|SAM:Phobius}.
gene1038	SYNWH7803_RS05210	WP_011932966.1	membrane protein	GO:0016021 C:integral component of membrane IEA:UniProtKB-KW.//GO:0005524 F:ATP binding IEA:InterPro.//GO:0042626 F:ATPase activity, coupled to transmembrane movement of substances IEA:InterPro.	IPR003593 AAA+_ATPase.//IPR011527 ABC1_TM_dom.//IPR003439 ABC_transporter-like.//IPR027417 P-loop_NTPase.	proteome {ECO:0000313|Proteomes:UP000001566}//{ECO:0000256|SAM:Phobius}//proteome {ECO:0000313|Proteomes:UP000001566}//{ECO:0000256|SAM:Phobius}//helix {ECO:0000256|SAM:Phobius}.
gene1039	SYNWH7803_RS05215	WP_011932967.1	hypothetical protein		IPR021705 DUF3288.	proteome {ECO:0000313|Proteomes:UP000001566}//proteome {ECO:0000313|Proteomes:UP000001566}.
gene104	SYNWH7803_RS00540	WP_011932049.1	glycosyl transferase	GO:0016740 F:transferase activity IEA:UniProtKB-KW.	IPR001296 Glyco_trans_1.	proteome {ECO:0000313|Proteomes:UP000001566}//proteome {ECO:0000313|Proteomes:UP000001566}//{ECO:0000313|EMBL:CAK22541.1}.
gene1040	SYNWH7803_RS05220	WP_011932968.1	anthranilate phosphoribosyltransferase
gene1041	SYNWH7803_RS05225	WP_011932969.1	carbamoyl phosphate synthase small subunit	GO:0005524 F:ATP binding IEA:UniProtKB-HAMAP.//GO:0004088 F:carbamoyl-phosphate synthase (glutamine-hydrolyzing) activity IEA:UniProtKB-HAMAP.//GO:0006207 P:'de novo' pyrimidine nucleobase biosynthetic process IEA:InterPro.//GO:0044205 P:'de novo' UMP biosynthetic process IEA:UniProtKB-UniPathway.//GO:0006526 P:arginine biosynthetic process IEA:UniProtKB-HAMAP.//GO:0006541 P:glutamine metabolic p…	IPR006274 CarbamoylP_synth_ssu.//IPR002474 CarbamoylP_synth_ssu_N.//IPR029062 Class_I_gatase-like.//IPR017926 GATASE.	biosynthesis {ECO:0000256|HAMAP-Rule:MF_01209}//biosynthesis {ECO:0000256|HAMAP-Rule:MF_01209}//{ECO:0000256|HAMAP-Rule:MF_01209}//proteome {ECO:0000313|Proteomes:UP000001566}//amidotransferase {ECO:0000256|HAMAP-Rule:MF_01209}//{ECO:0000256|HAMAP-Rule:MF_01209, ECO:0000313|EMBL:CAK23487.1}//{ECO:0000256|HAMAP-Rule:MF_01209}//biosynthesis {ECO:0000256|HAMAP-Rule:MF_01209}//proteome {ECO:0000313|P…
gene1042	SYNWH7803_RS05230	WP_011932970.1	sulfate transporter	GO:0006355 P:regulation of transcription, DNA-templated IEA:InterPro.	IPR003658 Anti-sigma_ant.//IPR002645 STAS_dom.	proteome {ECO:0000313|Proteomes:UP000001566}//proteome {ECO:0000313|Proteomes:UP000001566}.
gene1043	SYNWH7803_RS05235	WP_011932971.1	ribonuclease III family protein	GO:0005737 C:cytoplasm IEA:UniProtKB-SubCell.//GO:0004525 F:ribonuclease III activity IEA:InterPro.//GO:0019843 F:rRNA binding IEA:UniProtKB-HAMAP.//GO:0006364 P:rRNA processing IEA:UniProtKB-HAMAP.	IPR008226 Mini3_fam.//IPR000999 RNase_III_dom.	proteome {ECO:0000313|Proteomes:UP000001566}//{ECO:0000256|HAMAP-Rule:MF_01468}//{ECO:0000256|HAMAP-Rule:MF_01468}//{ECO:0000256|HAMAP-Rule:MF_01468}//{ECO:0000256|HAMAP-Rule:MF_01468}//{ECO:0000256|HAMAP-Rule:MF_01468}//proteome {ECO:0000313|Proteomes:UP000001566}//biogenesis {ECO:0000256|HAMAP-Rule:MF_01468}//{ECO:0000256|HAMAP-Rule:MF_01468}//processing {ECO:0000256|HAMAP-Rule:MF_01468}//{ECO:…
gene1044	SYNWH7803_RS05240	WP_011932972.1	rRNA methyltransferase	GO:0003723 F:RNA binding IEA:InterPro.//GO:0008173 F:RNA methyltransferase activity IEA:InterPro.//GO:0006396 P:RNA processing IEA:InterPro.	IPR029028 Alpha/beta_knot_MTases.//IPR029064 L30e-like.//IPR004441 rRNA_MeTrfase_TrmH.//IPR001537 SpoU_MeTrfase.//IPR013123 SpoU_subst-bd.//IPR029026 tRNA_m1G_MTases_N.	proteome {ECO:0000313|Proteomes:UP000001566}//{ECO:0000256|SAAS:SAAS00477853,////proteome {ECO:0000313|Proteomes:UP000001566}//{ECO:0000256|SAAS:SAAS00477754,//
gene1045	SYNWH7803_RS05245	WP_041428468.1	hypothetical protein
gene1046	gatA
gene1047	dnaE
gene1048	SYNWH7803_RS05260	WP_011932976.1	hypothetical protein	GO:0016021 C:integral component of membrane IEA:UniProtKB-KW.	IPR021855 DUF3464.	proteome {ECO:0000313|Proteomes:UP000001566}//{ECO:0000256|SAM:Phobius}//proteome {ECO:0000313|Proteomes:UP000001566}//{ECO:0000256|SAM:Phobius}//helix {ECO:0000256|SAM:Phobius}.
gene1049	SYNWH7803_RS05265	WP_011932977.1	30S ribosomal protein S15
gene105	SYNWH7803_RS12575	WP_011932050.1	hypothetical protein	GO:0016757 F:transferase activity, transferring glycosyl groups IEA:InterPro.	IPR002201 Glyco_trans_9.//IPR013026 TPR-contain_dom.//IPR011990 TPR-like_helical_dom.//IPR001440 TPR_1.//IPR019734 TPR_repeat.	proteome {ECO:0000313|Proteomes:UP000001566}//proteome {ECO:0000313|Proteomes:UP000001566}.
gene1050	SYNWH7803_RS05270	WP_011932978.1	Holliday junction DNA helicase RuvA
gene1051	SYNWH7803_RS05275	WP_011932979.1	hypothetical protein			proteome {ECO:0000313|Proteomes:UP000001566}//proteome {ECO:0000313|Proteomes:UP000001566}.
gene1052	SYNWH7803_RS05280	WP_011932980.1	membrane protein	GO:0016021 C:integral component of membrane IEA:UniProtKB-KW.	IPR000620 EamA_dom.	proteome {ECO:0000313|Proteomes:UP000001566}//{ECO:0000256|SAM:Phobius}//proteome {ECO:0000313|Proteomes:UP000001566}//{ECO:0000256|SAM:Phobius}//helix {ECO:0000256|SAM:Phobius}.
gene1053	SYNWH7803_RS05285	WP_011932981.1	DNA primase	GO:1990077 C:primosome complex IEA:UniProtKB-KW.//GO:0003677 F:DNA binding IEA:UniProtKB-KW.//GO:0003896 F:DNA primase activity IEA:UniProtKB-HAMAP.//GO:0000287 F:magnesium ion binding IEA:UniProtKB-HAMAP.//GO:0008270 F:zinc ion binding IEA:UniProtKB-HAMAP.	IPR013264 DNA_primase_core_N.//IPR019475 DNA_primase_DnaB-bd.//IPR006295 DNA_primase_DnaG.//IPR030846 DnaG_bac.//IPR006171 Toprim_domain.//IPR002694 Znf_CHC2.	coil {ECO:0000256|SAM:Coils}//proteome {ECO:0000313|Proteomes:UP000001566}//replication {ECO:0000256|HAMAP-Rule:MF_00974,////{ECO:0000256|HAMAP-Rule:MF_00974,////RNA polymerase {ECO:0000256|HAMAP-Rule:MF_00974,////{ECO:0000256|HAMAP-Rule:MF_00974,////{ECO:0000256|HAMAP-Rule:MF_00974,////{ECO:0000256|HAMAP-Rule:MF_00974,//ECO:0000313|EMBL:CAK23499.1}//{ECO:0000256|HAMAP-Rule:MF_00974,////proteome …
gene1054	SYNWH7803_RS05290	WP_011932982.1	hypothetical protein			proteome {ECO:0000313|Proteomes:UP000001566}//proteome {ECO:0000313|Proteomes:UP000001566}.
gene1055	SYNWH7803_RS05295	WP_011932983.1	arsenic transporter	GO:0016021 C:integral component of membrane IEA:UniProtKB-KW.//GO:0015297 F:antiporter activity IEA:InterPro.//GO:0015103 F:inorganic anion transmembrane transporter activity IEA:InterPro.	IPR004706 Arsenical-R_Acr3.//IPR002657 BilAc:Na_symport/Acr3.	proteome {ECO:0000313|Proteomes:UP000001566}//{ECO:0000256|SAM:Phobius}//proteome {ECO:0000313|Proteomes:UP000001566}//{ECO:0000256|SAM:Phobius}//helix {ECO:0000256|SAM:Phobius}.
gene1056	SYNWH7803_RS05300	WP_011932984.1	hypothetical protein			proteome {ECO:0000313|Proteomes:UP000001566}//proteome {ECO:0000313|Proteomes:UP000001566}.
gene1057	SYNWH7803_RS05305	WP_011932985.1	hypothetical protein			proteome {ECO:0000313|Proteomes:UP000001566}//proteome {ECO:0000313|Proteomes:UP000001566}.
gene1058	SYNWH7803_RS05310	WP_011932986.1	hypothetical protein		IPR007433 DUF481.	proteome {ECO:0000313|Proteomes:UP000001566}//proteome {ECO:0000313|Proteomes:UP000001566}.
gene1059	SYNWH7803_RS05315	WP_011932987.1	hypothetical protein	GO:0016021 C:integral component of membrane IEA:UniProtKB-KW.		proteome {ECO:0000313|Proteomes:UP000001566}//{ECO:0000256|SAM:Phobius}//proteome {ECO:0000313|Proteomes:UP000001566}//{ECO:0000256|SAM:Phobius}//helix {ECO:0000256|SAM:Phobius}.
gene106	SYNWH7803_RS00550
gene1060	SYNWH7803_RS05320	WP_011932988.1	nucleotidyltransferase	GO:0003684 F:damaged DNA binding IEA:InterPro.//GO:0006281 P:DNA repair IEA:InterPro.	IPR017961 DNA_pol_Y-fam_little_finger.//IPR025188 DUF4113.//IPR001126 UmuC.	proteome {ECO:0000313|Proteomes:UP000001566}//proteome {ECO:0000313|Proteomes:UP000001566}.
gene1061	SYNWH7803_RS05325	WP_011932989.1	SOS-regulated protein	GO:0003677 F:DNA binding IEA:InterPro.//GO:0016787 F:hydrolase activity IEA:UniProtKB-KW.//GO:0006281 P:DNA repair IEA:UniProtKB-KW.//GO:0006355 P:regulation of transcription, DNA-templated IEA:InterPro.//GO:0009432 P:SOS response IEA:UniProtKB-KW.	IPR028360 Peptidase_S24/S26_b-rbn.//IPR006197 Peptidase_S24_LexA.//IPR019759 Peptidase_S24_S26.//IPR015927 Peptidase_S24_S26A/B/C.	cleavage {ECO:0000256|RuleBase:RU003991}//proteome {ECO:0000313|Proteomes:UP000001566}//damage {ECO:0000256|SAAS:SAAS00419474}//repair {ECO:0000256|SAAS:SAAS00419541}//{ECO:0000256|RuleBase:RU003991,////proteome {ECO:0000313|Proteomes:UP000001566}//response {ECO:0000256|SAAS:SAAS00419561}.
gene1062	SYNWH7803_RS05330	WP_011932990.1	arylesterase		IPR013830 SGNH_hydro.	proteome {ECO:0000313|Proteomes:UP000001566}//proteome {ECO:0000313|Proteomes:UP000001566}.
gene1063	SYNWH7803_RS05335	WP_011932991.1	hypothetical protein			proteome {ECO:0000313|Proteomes:UP000001566}//proteome {ECO:0000313|Proteomes:UP000001566}.
gene1064	SYNWH7803_RS05340	WP_011932992.1	hypothetical protein			proteome {ECO:0000313|Proteomes:UP000001566}//proteome {ECO:0000313|Proteomes:UP000001566}.
gene1065	SYNWH7803_RS05345	WP_011932993.1	ribosomal RNA large subunit methyltransferase H
gene1066	SYNWH7803_RS05350	WP_011932994.1	hypothetical protein		IPR025841 CP_ATPgrasp_2.//IPR016450 UCP005522.	proteome {ECO:0000313|Proteomes:UP000001566}//proteome {ECO:0000313|Proteomes:UP000001566}.
gene1067	SYNWH7803_RS05355	WP_011932995.1	hypothetical protein			proteome {ECO:0000313|Proteomes:UP000001566}//proteome {ECO:0000313|Proteomes:UP000001566}.
gene1068	SYNWH7803_RS05360	WP_011932996.1	hypothetical protein		IPR001646 5peptide_repeat.	proteome {ECO:0000313|Proteomes:UP000001566}//proteome {ECO:0000313|Proteomes:UP000001566}.
gene1069	SYNWH7803_RS05365
gene107	SYNWH7803_RS00555	WP_011932052.1	glycosyltransferase	GO:0016740 F:transferase activity IEA:UniProtKB-KW.	IPR004263 Exostosin.	proteome {ECO:0000313|Proteomes:UP000001566}//proteome {ECO:0000313|Proteomes:UP000001566}//{ECO:0000313|EMBL:CAK22544.1}.
gene1070	SYNWH7803_RS12610	WP_011932998.1	hypothetical protein		IPR022516 CHP03798_Ocin.//IPR012903 Uncharacterised_Nif.	proteome {ECO:0000313|Proteomes:UP000001566}//proteome {ECO:0000313|Proteomes:UP000001566}.
gene1071	SYNWH7803_RS05375	WP_041428471.1	hypothetical protein
gene1072	SYNWH7803_RS05380	WP_041428473.1	hypothetical protein
gene1073	SYNWH7803_RS05385	WP_011933002.1	membrane protein	GO:0016021 C:integral component of membrane IEA:UniProtKB-KW.	IPR022493 CHP03716_TM_YkoY.//IPR005496 Integral_membrane_TerC.	proteome {ECO:0000313|Proteomes:UP000001566}//{ECO:0000256|SAM:Phobius}//proteome {ECO:0000313|Proteomes:UP000001566}//{ECO:0000256|SAM:Phobius}//helix {ECO:0000256|SAM:Phobius}.
gene1074	SYNWH7803_RS05390	WP_011933003.1	hypothetical protein			proteome {ECO:0000313|Proteomes:UP000001566}//proteome {ECO:0000313|Proteomes:UP000001566}.
gene1075	SYNWH7803_RS05395	WP_011933004.1	hypothetical protein			proteome {ECO:0000313|Proteomes:UP000001566}//proteome {ECO:0000313|Proteomes:UP000001566}.
gene1076	SYNWH7803_RS05400	WP_011933005.1	DNA polymerase			proteome {ECO:0000313|Proteomes:UP000001566}//proteome {ECO:0000313|Proteomes:UP000001566}.
gene1077	SYNWH7803_RS05405	WP_050815880.1	ATP-dependent RNA helicase RhlE
gene1078	SYNWH7803_RS05410	WP_011933007.1	methionyl-tRNA formyltransferase
gene1079	SYNWH7803_RS05415	WP_011933008.1	modulator of DNA gyrase	GO:0008237 F:metallopeptidase activity IEA:InterPro.	IPR002510 TldD/PmbA.	proteome {ECO:0000313|Proteomes:UP000001566}//proteome {ECO:0000313|Proteomes:UP000001566}.
gene108	SYNWH7803_RS00560	WP_011932053.1	glycosyl transferase	GO:0016740 F:transferase activity IEA:UniProtKB-KW.	IPR022623 DUF3495.//IPR001296 Glyco_trans_1.	proteome {ECO:0000313|Proteomes:UP000001566}//proteome {ECO:0000313|Proteomes:UP000001566}//{ECO:0000313|EMBL:CAK22545.1}.
gene1080	SYNWH7803_RS05420	WP_011933009.1	hypothetical protein	GO:0008237 F:metallopeptidase activity IEA:InterPro.	IPR002510 TldD/PmbA.	proteome {ECO:0000313|Proteomes:UP000001566}//proteome {ECO:0000313|Proteomes:UP000001566}.
gene1081	SYNWH7803_RS05425	WP_011933010.1	magnesium-protoporphyrin IX monomethyl ester cyclase
gene1082	SYNWH7803_RS05430	WP_011933011.1	hypothetical protein		IPR021374 DUF2996.	proteome {ECO:0000313|Proteomes:UP000001566}//proteome {ECO:0000313|Proteomes:UP000001566}.
gene1083	SYNWH7803_RS05435	WP_011933012.1	hypothetical protein	GO:0016021 C:integral component of membrane IEA:UniProtKB-KW.		proteome {ECO:0000313|Proteomes:UP000001566}//{ECO:0000256|SAM:Phobius}//proteome {ECO:0000313|Proteomes:UP000001566}//{ECO:0000256|SAM:Phobius}//helix {ECO:0000256|SAM:Phobius}.
gene1084	SYNWH7803_RS05440	WP_011933013.1	amino acid decarboxylase	GO:0016829 F:lyase activity IEA:UniProtKB-KW.//GO:0004659 F:prenyltransferase activity IEA:UniProtKB-HAMAP.//GO:0051188 P:cofactor biosynthetic process IEA:UniProtKB-HAMAP.	IPR003382 Flavoprotein.//IPR004507 UbiX_Pad1.	proteome {ECO:0000313|Proteomes:UP000001566}//{ECO:0000256|HAMAP-Rule:MF_01984}//{ECO:0000256|HAMAP-Rule:MF_01984}//{ECO:0000313|EMBL:CAK23531.1}//{ECO:0000256|HAMAP-Rule:MF_01984}//proteome {ECO:0000313|Proteomes:UP000001566}//{ECO:0000256|HAMAP-Rule:MF_01984}.
gene1085	SYNWH7803_RS05445	WP_011933014.1	organic solvent ABC transporter permease	GO:0004527 F:exonuclease activity IEA:UniProtKB-KW.//GO:0003676 F:nucleic acid binding IEA:InterPro.	IPR011129 Cold_shock_prot.//IPR012340 NA-bd_OB-fold.//IPR013223 RNase_B_OB_dom.//IPR022967 S1_dom.//IPR003029 S1_domain.	proteome {ECO:0000313|Proteomes:UP000001566}//{ECO:0000256|SAAS:SAAS00446655}//{ECO:0000256|SAAS:SAAS00446781}//{ECO:0000256|SAAS:SAAS00446626}//proteome {ECO:0000313|Proteomes:UP000001566}.
gene1086	SYNWH7803_RS05450	WP_011933015.1	hypothetical protein	GO:0016021 C:integral component of membrane IEA:UniProtKB-KW.	IPR001727 UPF0016.	proteome {ECO:0000313|Proteomes:UP000001566}//{ECO:0000256|SAM:Phobius}//proteome {ECO:0000313|Proteomes:UP000001566}//{ECO:0000256|SAM:Phobius}//helix {ECO:0000256|SAM:Phobius}.
gene1087	SYNWH7803_RS05455	WP_011933016.1	hypothetical protein	GO:0016021 C:integral component of membrane IEA:UniProtKB-KW.	IPR001727 UPF0016.	proteome {ECO:0000313|Proteomes:UP000001566}//{ECO:0000256|SAM:Phobius}//proteome {ECO:0000313|Proteomes:UP000001566}//{ECO:0000256|SAM:Phobius}//helix {ECO:0000256|SAM:Phobius}.
gene1088	SYNWH7803_RS05460	WP_011933017.1	Fe-S cluster protein		IPR005358 Puta_zinc/iron-chelating_dom.	proteome {ECO:0000313|Proteomes:UP000001566}//proteome {ECO:0000313|Proteomes:UP000001566}.
gene1089	SYNWH7803_RS05465	WP_006041509.1	photosystem II reaction center protein Ycf12	GO:0016021 C:integral component of membrane IEA:UniProtKB-KW.//GO:0009523 C:photosystem II IEA:UniProtKB-KW.//GO:0042651 C:thylakoid membrane IEA:UniProtKB-SubCell.//GO:0015979 P:photosynthesis IEA:UniProtKB-KW.//GO:0016021 C:integral component of membrane IEA:UniProtKB-KW.//GO:0009523 C:photosystem II IEA:UniProtKB-KW.//GO:0042651 C:thylakoid membrane IEA:UniProtKB-SubCell.//GO:0015979 P:photosy…	IPR010284 PSII_Ycf12_core-subunit.//IPR010284 PSII_Ycf12_core-subunit.	proteome {ECO:0000313|Proteomes:UP000028591}//{ECO:0000256|HAMAP-Rule:MF_01329}//{ECO:0000256|HAMAP-Rule:MF_01329}//II {ECO:0000256|HAMAP-Rule:MF_01329}//{ECO:0000256|HAMAP-Rule:MF_01329}//{ECO:0000256|HAMAP-Rule:MF_01329}//helix {ECO:0000256|HAMAP-Rule:MF_01329}.//proteome {ECO:0000313|Proteomes:UP000001224}//{ECO:0000256|HAMAP-Rule:MF_01329}//{ECO:0000256|HAMAP-Rule:MF_01329}//II {ECO:0000256|H…
gene109	SYNWH7803_RS00565	WP_041428319.1	hypothetical protein
gene1090	SYNWH7803_RS05470	WP_011933018.1	chloride channel protein	GO:0016021 C:integral component of membrane IEA:UniProtKB-KW.//GO:0005247 F:voltage-gated chloride channel activity IEA:InterPro.	IPR014743 Cl-channel_core.//IPR001807 Cl-channel_volt-gated.	proteome {ECO:0000313|Proteomes:UP000001566}//{ECO:0000256|SAM:Phobius}//proteome {ECO:0000313|Proteomes:UP000001566}//{ECO:0000256|SAM:Phobius}//helix {ECO:0000256|SAM:Phobius}.
gene1091	SYNWH7803_RS05475	WP_011933019.1	single-stranded DNA-binding protein	GO:0008409 F:5'-3' exonuclease activity IEA:InterPro.//GO:0003676 F:nucleic acid binding IEA:InterPro.//GO:0006310 P:DNA recombination IEA:InterPro.//GO:0006281 P:DNA repair IEA:InterPro.	IPR003156 DHHA1_dom.//IPR004610 RecJ.	proteome {ECO:0000313|Proteomes:UP000001566}//{ECO:0000313|EMBL:CAK23537.1}//{ECO:0000313|EMBL:CAK23537.1}//{ECO:0000313|EMBL:CAK23537.1}//proteome {ECO:0000313|Proteomes:UP000001566}.
gene1092	SYNWH7803_RS05480	WP_011933020.1	haloacid dehalogenase	GO:0016787 F:hydrolase activity IEA:InterPro.	IPR023214 HAD-like_dom.//IPR006439 HAD-SF_hydro_IA.	proteome {ECO:0000313|Proteomes:UP000001566}//proteome {ECO:0000313|Proteomes:UP000001566}.
gene1093	SYNWH7803_RS05485	WP_011933021.1	hypothetical protein	GO:0016021 C:integral component of membrane IEA:UniProtKB-KW.	IPR007572 Uncharacterised_Ycf20.	proteome {ECO:0000313|Proteomes:UP000001566}//{ECO:0000256|SAM:Phobius}//proteome {ECO:0000313|Proteomes:UP000001566}//{ECO:0000256|SAM:Phobius}//helix {ECO:0000256|SAM:Phobius}.
gene1094	SYNWH7803_RS05490	WP_011933022.1	kinase	GO:0016301 F:kinase activity IEA:UniProtKB-KW.	IPR027417 P-loop_NTPase.	proteome {ECO:0000313|Proteomes:UP000001566}//{ECO:0000313|EMBL:CAK23540.1}//proteome {ECO:0000313|Proteomes:UP000001566}//{ECO:0000313|EMBL:CAK23540.1}.
gene1095	SYNWH7803_RS05495	WP_011933023.1	50S ribosomal protein L32
gene1096	SYNWH7803_RS05500	WP_041428475.1	cell division protein FtsH
gene1097	SYNWH7803_RS05505	WP_050815881.1	hypothetical protein
gene1098	SYNWH7803_RS05510	WP_011933026.1	peroxiredoxin	GO:0051920 F:peroxiredoxin activity IEA:InterPro.	IPR000866 AhpC/TSA.//IPR024706 Peroxiredoxin_AhpC-typ.//IPR019479 Peroxiredoxin_C.//IPR012336 Thioredoxin-like_fold.	proteome {ECO:0000313|Proteomes:UP000001566}//proteome {ECO:0000313|Proteomes:UP000001566}.
gene1099	SYNWH7803_RS05515	WP_011933027.1	hypothetical protein			proteome {ECO:0000313|Proteomes:UP000001566}//proteome {ECO:0000313|Proteomes:UP000001566}.
gene11	SYNWH7803_RS00075	WP_011931947.1	serine phosphatase	GO:0003824 F:catalytic activity IEA:InterPro.	IPR003018 GAF.//IPR029016 GAF_dom-like.//IPR001932 PPM-type_phosphatase_dom.	proteome {ECO:0000313|Proteomes:UP000001566}//proteome {ECO:0000313|Proteomes:UP000001566}.
gene110	SYNWH7803_RS00570	WP_011932054.1	hypothetical protein			proteome {ECO:0000313|Proteomes:UP000001566}//proteome {ECO:0000313|Proteomes:UP000001566}.
gene1100	SYNWH7803_RS05520
gene1101	SYNWH7803_RS05525	WP_011933028.1	peptidoglycan-binding protein LysM		IPR011055 Dup_hybrid_motif.//IPR018392 LysM_dom.//IPR016047 Peptidase_M23.	coil {ECO:0000256|SAM:Coils}//proteome {ECO:0000313|Proteomes:UP000001566}//proteome {ECO:0000313|Proteomes:UP000001566}//{ECO:0000256|SAM:SignalP}.
gene1102	SYNWH7803_RS05530	WP_011933029.1	rRNA methyltransferase	GO:0005737 C:cytoplasm IEA:UniProtKB-SubCell.//GO:0003723 F:RNA binding IEA:InterPro.//GO:0008757 F:S-adenosylmethionine-dependent methyltransferase activity IEA:UniProtKB-HAMAP.//GO:0008175 F:tRNA methyltransferase activity IEA:UniProtKB-HAMAP.	IPR029028 Alpha/beta_knot_MTases.//IPR001537 SpoU_MeTrfase.//IPR016914 tRNA_cyt/urid_MeTfrase.//IPR029026 tRNA_m1G_MTases_N.	proteome {ECO:0000313|Proteomes:UP000001566}//{ECO:0000256|HAMAP-Rule:MF_01885}//{ECO:0000256|HAMAP-Rule:MF_01885,//ECO:0000313|EMBL:CAK23547.1}//proteome {ECO:0000313|Proteomes:UP000001566}//{ECO:0000256|HAMAP-Rule:MF_01885,////{ECO:0000256|HAMAP-Rule:MF_01885,////processing {ECO:0000256|HAMAP-Rule:MF_01885}.
gene1103	SYNWH7803_RS05535	WP_011933030.1	cobinamide kinase	GO:0043752 F:adenosylcobinamide kinase activity IEA:UniProtKB-EC.//GO:0008820 F:cobinamide phosphate guanylyltransferase activity IEA:UniProtKB-EC.//GO:0005525 F:GTP binding IEA:UniProtKB-KW.//GO:0009236 P:cobalamin biosynthetic process IEA:InterPro.//GO:0051188 P:cofactor biosynthetic process IEA:InterPro.	IPR003203 Cobinamide_kinase/P_G-Trfase.//IPR027417 P-loop_NTPase.	proteome {ECO:0000313|Proteomes:UP000001566}//{ECO:0000256|PIRSR:PIRSR006135-2}//{ECO:0000313|EMBL:CAK23548.1}//{ECO:0000256|PIRSR:PIRSR006135-2}//{ECO:0000313|EMBL:CAK23548.1}//proteome {ECO:0000313|Proteomes:UP000001566}//{ECO:0000313|EMBL:CAK23548.1}.
gene1104	SYNWH7803_RS05540	WP_011933031.1	proton extrusion protein PcxA
gene1105	SYNWH7803_RS05545	WP_011933032.1	hypothetical protein	GO:0016021 C:integral component of membrane IEA:UniProtKB-KW.		proteome {ECO:0000313|Proteomes:UP000001566}//{ECO:0000256|SAM:Phobius}//proteome {ECO:0000313|Proteomes:UP000001566}//{ECO:0000256|SAM:SignalP}//{ECO:0000256|SAM:Phobius}//helix {ECO:0000256|SAM:Phobius}.
gene1106	SYNWH7803_RS05550	WP_041428819.1	hypothetical protein
gene1107	SYNWH7803_RS05555	WP_041428820.1	hypothetical protein
gene1108	SYNWH7803_RS05560	WP_011933035.1	LPS export ABC transporter periplasmic protein LptC	GO:0005887 C:integral component of plasma membrane IEA:InterPro.//GO:0015221 F:lipopolysaccharide transmembrane transporter activity IEA:InterPro.//GO:0015920 P:lipopolysaccharide transport IEA:InterPro.	IPR010664 LipoPS_assembly_LptC-rel.//IPR026265 LptC.	proteome {ECO:0000313|Proteomes:UP000001566}//proteome {ECO:0000313|Proteomes:UP000001566}.
gene1109	SYNWH7803_RS05565	WP_011933036.1	methionyl-tRNA synthetase	GO:0005737 C:cytoplasm IEA:InterPro.//GO:0005524 F:ATP binding IEA:InterPro.//GO:0004825 F:methionine-tRNA ligase activity IEA:UniProtKB-EC.//GO:0006431 P:methionyl-tRNA aminoacylation IEA:InterPro.	IPR002300 aa-tRNA-synth_Ia.//IPR014758 Met-tRNA_synth.//IPR023457 Met-tRNA_synth_2.//IPR015413 Methionyl/Leucyl_tRNA_Synth.//IPR014729 Rossmann-like_a/b/a_fold.//IPR009080 tRNAsynth_1a_anticodon-bd.	synthetase {ECO:0000313|EMBL:CAK23554.1}//proteome {ECO:0000313|Proteomes:UP000001566}//{ECO:0000313|EMBL:CAK23554.1}//proteome {ECO:0000313|Proteomes:UP000001566}.
gene111	SYNWH7803_RS00575	WP_011932055.1	glycosyl transferase	GO:0016740 F:transferase activity IEA:UniProtKB-KW.	IPR022623 DUF3495.//IPR001296 Glyco_trans_1.	proteome {ECO:0000313|Proteomes:UP000001566}//proteome {ECO:0000313|Proteomes:UP000001566}//{ECO:0000313|EMBL:CAK22547.1}.
gene1110	SYNWH7803_RS05570	WP_041428477.1	Mo-dependent nitrogenase
gene1111	SYNWH7803_RS05575	WP_011933038.1	hypothetical protein	GO:0016491 F:oxidoreductase activity IEA:InterPro.	IPR023753 FAD/NAD-binding_dom.	proteome {ECO:0000313|Proteomes:UP000001566}//proteome {ECO:0000313|Proteomes:UP000001566}.
gene1112	SYNWH7803_RS05580	WP_011933039.1	dihydroxy-acid dehydratase	GO:0051539 F:4 iron, 4 sulfur cluster binding IEA:UniProtKB-KW.//GO:0004160 F:dihydroxy-acid dehydratase activity IEA:UniProtKB-HAMAP.//GO:0046872 F:metal ion binding IEA:UniProtKB-KW.//GO:0009097 P:isoleucine biosynthetic process IEA:UniProtKB-HAMAP.//GO:0009099 P:valine biosynthetic process IEA:UniProtKB-HAMAP.	IPR015928 Aconitase/3IPM_dehydase_swvl.//IPR004404 DihydroxyA_deHydtase.//IPR000581 DiOHA_6PGluconate_deHydtase.//IPR020558 DiOHA_6PGluconate_deHydtase_CS.	{ECO:0000256|HAMAP-Rule:MF_00012,////biosynthesis {ECO:0000256|HAMAP-Rule:MF_00012,////amino acid biosynthesis {ECO:0000256|HAMAP-//ECO:0000256|SAAS:SAAS00427239}//proteome {ECO:0000313|Proteomes:UP000001566}//{ECO:0000256|HAMAP-Rule:MF_00012, ECO:0000256|SAAS:SAAS00427205}//{ECO:0000256|HAMAP-Rule:MF_00012,////{ECO:0000256|HAMAP-Rule:MF_00012, ECO:0000256|SAAS:SAAS00427188,////{ECO:0000256|HAMAP…
gene1113	SYNWH7803_RS05585	WP_011933040.1	membrane protein	GO:0016021 C:integral component of membrane IEA:UniProtKB-KW.		coil {ECO:0000256|SAM:Coils}//proteome {ECO:0000313|Proteomes:UP000001566}//{ECO:0000256|SAM:Phobius}//proteome {ECO:0000313|Proteomes:UP000001566}//{ECO:0000256|SAM:Phobius}//helix {ECO:0000256|SAM:Phobius}.
gene1114	SYNWH7803_RS05590	WP_011933041.1	uracil phosphoribosyltransferase	GO:0004845 F:uracil phosphoribosyltransferase activity IEA:UniProtKB-EC.	IPR029057 PRTase-like.	proteome {ECO:0000313|Proteomes:UP000001566}//{ECO:0000313|EMBL:CAK23559.1}//proteome {ECO:0000313|Proteomes:UP000001566}//{ECO:0000313|EMBL:CAK23559.1}.
gene1115	SYNWH7803_RS05595	WP_011933042.1	hypothetical protein		IPR001646 5peptide_repeat.	proteome {ECO:0000313|Proteomes:UP000001566}//proteome {ECO:0000313|Proteomes:UP000001566}.
gene1116	SYNWH7803_RS05600	WP_041428821.1	GTPase
gene1117	SYNWH7803_RS05605	WP_011933044.1	Na+/galactoside symporter	GO:0016021 C:integral component of membrane IEA:UniProtKB-KW.	IPR020846 MFS_dom.	proteome {ECO:0000313|Proteomes:UP000001566}//{ECO:0000256|SAM:Phobius}//proteome {ECO:0000313|Proteomes:UP000001566}//{ECO:0000256|SAM:Phobius}//helix {ECO:0000256|SAM:Phobius}.
gene1118	SYNWH7803_RS05610	WP_011933045.1	hypothetical protein			proteome {ECO:0000313|Proteomes:UP000001566}//proteome {ECO:0000313|Proteomes:UP000001566}//{ECO:0000256|SAM:SignalP}.
gene1119	SYNWH7803_RS05615	WP_011933046.1	S-isoprenylcysteine O-methyltransferase	GO:0016021 C:integral component of membrane IEA:UniProtKB-KW.//GO:0008168 F:methyltransferase activity IEA:UniProtKB-KW.	IPR007318 Phopholipid_MeTrfase.	proteome {ECO:0000313|Proteomes:UP000001566}//{ECO:0000256|SAM:Phobius}//{ECO:0000313|EMBL:CAK23564.1}//proteome {ECO:0000313|Proteomes:UP000001566}//{ECO:0000313|EMBL:CAK23564.1}//{ECO:0000256|SAM:Phobius}//helix {ECO:0000256|SAM:Phobius}.
gene112	SYNWH7803_RS00580	WP_041428320.1	hypothetical protein
gene1120	SYNWH7803_RS05620	WP_011933047.1	short-chain dehydrogenase	GO:0016491 F:oxidoreductase activity IEA:InterPro.	IPR002198 DH_sc/Rdtase_SDR.//IPR002347 Glc/ribitol_DH.//IPR016040 NAD(P)-bd_dom.//IPR020904 Sc_DH/Rdtase_CS.	proteome {ECO:0000313|Proteomes:UP000001566}//proteome {ECO:0000313|Proteomes:UP000001566}.
gene1121	SYNWH7803_RS05625	WP_011933048.1	hypothetical protein			proteome {ECO:0000313|Proteomes:UP000001566}//proteome {ECO:0000313|Proteomes:UP000001566}//{ECO:0000256|SAM:SignalP}.
gene1122	SYNWH7803_RS05630	WP_011933049.1	phosphoribosylformylglycinamidine synthase	GO:0005737 C:cytoplasm IEA:UniProtKB-SubCell.//GO:0005524 F:ATP binding IEA:UniProtKB-HAMAP.//GO:0004642 F:phosphoribosylformylglycinamidine synthase activity IEA:UniProtKB-HAMAP.//GO:0006189 P:'de novo' IMP biosynthetic process IEA:UniProtKB-HAMAP.	IPR003850 PurS.	{ECO:0000256|HAMAP-Rule:MF_01926}//proteome {ECO:0000313|Proteomes:UP000001566}//{ECO:0000256|HAMAP-Rule:MF_01926}//{ECO:0000256|HAMAP-Rule:MF_01926, ECO:0000313|EMBL:CAK23567.1}//{ECO:0000256|HAMAP-Rule:MF_01926}//biosynthesis {ECO:0000256|HAMAP-Rule:MF_01926}//proteome {ECO:0000313|Proteomes:UP000001566}.
gene1123	SYNWH7803_RS05635	WP_011933050.1	phosphoribosylformylglycinamidine synthase	GO:0005737 C:cytoplasm IEA:UniProtKB-SubCell.//GO:0005524 F:ATP binding IEA:UniProtKB-KW.//GO:0016787 F:hydrolase activity IEA:UniProtKB-KW.//GO:0004642 F:phosphoribosylformylglycinamidine synthase activity IEA:UniProtKB-HAMAP.//GO:0016740 F:transferase activity IEA:UniProtKB-KW.//GO:0006189 P:'de novo' IMP biosynthetic process IEA:UniProtKB-HAMAP.//GO:0006541 P:glutamine metabolic process IEA:Un…	IPR029062 Class_I_gatase-like.//IPR017926 GATASE.//IPR010075 PRibForGlyAmidine_synth_PurQ.	{ECO:0000256|HAMAP-Rule:MF_00421,////proteome {ECO:0000313|Proteomes:UP000001566}//{ECO:0000256|HAMAP-Rule:MF_00421,////amidotransferase {ECO:0000256|HAMAP-Rule:MF_00421,//ECO:0000313|EMBL:CAK23568.1}//{ECO:0000256|HAMAP-Rule:MF_00421,////{ECO:0000256|HAMAP-Rule:MF_00421,//ECO:0000313|EMBL:CAK23568.1}//{ECO:0000256|HAMAP-Rule:MF_00421,////biosynthesis {ECO:0000256|HAMAP-Rule:MF_00421,////proteome…
gene1124	SYNWH7803_RS05640	WP_011933051.1	peptidase S66		IPR027461 Carboxypeptidase_A_C.//IPR029062 Class_I_gatase-like.//IPR027478 LdcA_N_dom.//IPR003507 S66_fam.	proteome {ECO:0000313|Proteomes:UP000001566}//proteome {ECO:0000313|Proteomes:UP000001566}//{ECO:0000256|SAM:SignalP}.
gene1125	SYNWH7803_RS05645	WP_011933052.1	hypothetical protein		IPR011635 CARDB.	proteome {ECO:0000313|Proteomes:UP000001566}//proteome {ECO:0000313|Proteomes:UP000001566}.
gene1126	SYNWH7803_RS05650	WP_011933053.1	fructose-bisphosphate aldolase	GO:0004332 F:fructose-bisphosphate aldolase activity IEA:UniProtKB-EC.//GO:0008270 F:zinc ion binding IEA:InterPro.//GO:0006096 P:glycolytic process IEA:InterPro.	IPR013785 Aldolase_TIM.//IPR006412 Fruct_bisP_Calv.//IPR000771 Ketose_bisP_aldolase_II.	proteome {ECO:0000313|Proteomes:UP000001566}//{ECO:0000256|SAAS:SAAS00485079, ECO:0000313|EMBL:CAK23571.1}//{ECO:0000256|SAAS:SAAS00485111}//proteome {ECO:0000313|Proteomes:UP000001566}//{ECO:0000256|SAAS:SAAS00485107}.
gene1127	SYNWH7803_RS05655	WP_011933054.1	oxidoreductase	GO:0016491 F:oxidoreductase activity IEA:InterPro.	IPR016040 NAD(P)-bd_dom.//IPR000683 Oxidoreductase_N.//IPR004104 OxRdtase_C.	proteome {ECO:0000313|Proteomes:UP000001566}//proteome {ECO:0000313|Proteomes:UP000001566}.
gene1128	SYNWH7803_RS05660	WP_011933055.1	hypothetical protein			proteome {ECO:0000313|Proteomes:UP000001566}//proteome {ECO:0000313|Proteomes:UP000001566}.
gene1129	SYNWH7803_RS05665	WP_011933056.1	acetyl-CoA carboxylase carboxyltransferase subunit beta
gene113	SYNWH7803_RS00585	WP_041428321.1	hypothetical protein
gene1130	SYNWH7803_RS05670	WP_041428479.1	peptidase
gene1131	SYNWH7803_RS05675	WP_041428823.1	hypothetical protein
gene1132	SYNWH7803_RS05680	WP_011933059.1	phosphoribulokinase	GO:0005524 F:ATP binding IEA:UniProtKB-KW.//GO:0008974 F:phosphoribulokinase activity IEA:UniProtKB-EC.//GO:0005975 P:carbohydrate metabolic process IEA:InterPro.	IPR027417 P-loop_NTPase.//IPR006082 PRK.//IPR006083 PRK/URK.	{ECO:0000256|RuleBase:RU003528}//proteome {ECO:0000313|Proteomes:UP000001566}//{ECO:0000256|RuleBase:RU003528, ECO:0000256|SAAS:SAAS00457248,////{ECO:0000256|RuleBase:RU003528,////proteome {ECO:0000313|Proteomes:UP000001566}//{ECO:0000256|RuleBase:RU003528,//ECO:0000313|EMBL:CAK23577.1}.
gene1133	SYNWH7803_RS05685	WP_011933060.1	3-isopropylmalate dehydrogenase	GO:0005737 C:cytoplasm IEA:UniProtKB-SubCell.//GO:0003862 F:3-isopropylmalate dehydrogenase activity IEA:UniProtKB-HAMAP.//GO:0000287 F:magnesium ion binding IEA:InterPro.//GO:0051287 F:NAD binding IEA:InterPro.//GO:0009098 P:leucine biosynthetic process IEA:UniProtKB-HAMAP.	IPR019818 IsoCit/isopropylmalate_DH_CS.//IPR001804 Isocitrate/isopropylmalate_DH.//IPR024084 IsoPropMal-DH-like_dom.//IPR004429 Isopropylmalate_DH.	biosynthesis {ECO:0000256|HAMAP-Rule:MF_01033,////amino acid biosynthesis {ECO:0000256|HAMAP-//ECO:0000256|RuleBase:RU004445,////proteome {ECO:0000313|Proteomes:UP000001566}//{ECO:0000256|HAMAP-Rule:MF_01033,////biosynthesis {ECO:0000256|HAMAP-Rule:MF_01033,//ECO:0000256|SAAS:SAAS00462323}//{ECO:0000256|HAMAP-Rule:MF_01033,////{ECO:0000256|HAMAP-Rule:MF_01033,////{ECO:0000256|HAMAP-Rule:MF_01033,…
gene1134	SYNWH7803_RS05690	WP_011933061.1	UDP-3-O-acylglucosamine N-acyltransferase
gene1135	SYNWH7803_RS05695	WP_011933062.1	gamma-glutamyl kinase	GO:0005737 C:cytoplasm IEA:UniProtKB-SubCell.//GO:0005524 F:ATP binding IEA:UniProtKB-KW.//GO:0004349 F:glutamate 5-kinase activity IEA:UniProtKB-HAMAP.//GO:0003723 F:RNA binding IEA:InterPro.//GO:0055129 P:L-proline biosynthetic process IEA:UniProtKB-UniPathway.	IPR001048 Asp/Glu/Uridylate_kinase.//IPR001057 Glu/AcGlu_kinase.//IPR011529 Glu_5kinase.//IPR005715 Glu_5kinase/COase_Synthase.//IPR019797 Glutamate_5-kinase_CS.//IPR002478 PUA.//IPR015947 PUA-like_domain.	biosynthesis {ECO:0000256|HAMAP-Rule:MF_00456,////{ECO:0000256|HAMAP-Rule:MF_00456,////proteome {ECO:0000313|Proteomes:UP000001566}//{ECO:0000256|HAMAP-Rule:MF_00456,////{ECO:0000256|HAMAP-Rule:MF_00456,//ECO:0000313|EMBL:CAK23580.1}//{ECO:0000256|HAMAP-Rule:MF_00456,////biosynthesis {ECO:0000256|HAMAP-Rule:MF_00456,////proteome {ECO:0000313|Proteomes:UP000001566}//{ECO:0000256|HAMAP-Rule:MF_0045…
gene1136	SYNWH7803_RS05700	WP_011933063.1	haloacid dehalogenase	GO:0016787 F:hydrolase activity IEA:UniProtKB-KW.	IPR023214 HAD-like_dom.//IPR006549 HAD-SF_hydro_IIIA.//IPR010021 HAD_ppase_YqeG-like.	proteome {ECO:0000313|Proteomes:UP000001566}//{ECO:0000256|SAAS:SAAS00455242,////proteome {ECO:0000313|Proteomes:UP000001566}.
gene1137	SYNWH7803_RS05705	WP_011933064.1	hypothetical protein		IPR022203 DUF3727.	proteome {ECO:0000313|Proteomes:UP000001566}//proteome {ECO:0000313|Proteomes:UP000001566}.
gene1138	SYNWH7803_RS05710	WP_011933065.1	Holliday junction DNA helicase	GO:0005737 C:cytoplasm IEA:UniProtKB-SubCell.//GO:0004518 F:nuclease activity IEA:UniProtKB-KW.//GO:0003676 F:nucleic acid binding IEA:InterPro.//GO:0000967 P:rRNA 5'-end processing IEA:UniProtKB-HAMAP.	IPR012337 RNaseH-like_dom.//IPR005227 YqgF.//IPR006641 YqgF/RNaseH-like_dom.	proteome {ECO:0000313|Proteomes:UP000001566}//{ECO:0000256|HAMAP-Rule:MF_00651,////{ECO:0000256|HAMAP-Rule:MF_00651,//ECO:0000313|EMBL:CAK23583.1}//{ECO:0000256|HAMAP-Rule:MF_00651,////proteome {ECO:0000313|Proteomes:UP000001566}//biogenesis {ECO:0000256|HAMAP-Rule:MF_00651,//
gene1139	SYNWH7803_RS05715	WP_011933066.1	hypothetical protein			proteome {ECO:0000313|Proteomes:UP000001566}//proteome {ECO:0000313|Proteomes:UP000001566}.
gene114	SYNWH7803_RS00590	WP_041428322.1	hypothetical protein
gene1140	SYNWH7803_RS05720	WP_011933067.1	hypothetical protein			proteome {ECO:0000313|Proteomes:UP000001566}//proteome {ECO:0000313|Proteomes:UP000001566}.
gene1141	SYNWH7803_RS05725	WP_011933068.1	thioredoxin		IPR012336 Thioredoxin-like_fold.	proteome {ECO:0000313|Proteomes:UP000001566}//proteome {ECO:0000313|Proteomes:UP000001566}//{ECO:0000256|SAM:SignalP}.
gene1142	SYNWH7803_RS05730	WP_011933069.1	hypothetical protein		IPR016837 Uncharacterised_Ycf55_cyanobac.//IPR022552 UPF_Ycf55.	coil {ECO:0000256|SAM:Coils}//proteome {ECO:0000313|Proteomes:UP000001566}//proteome {ECO:0000313|Proteomes:UP000001566}.
gene1143	SYNWH7803_RS05735	WP_011933070.1	Fur family transcriptional regulator	GO:0003677 F:DNA binding IEA:UniProtKB-KW.//GO:0003700 F:transcription factor activity, sequence-specific DNA binding IEA:InterPro.	IPR002481 FUR.//IPR011991 WHTH_DNA-bd_dom.	proteome {ECO:0000313|Proteomes:UP000001566}//{ECO:0000256|SAAS:SAAS00469751}//proteome {ECO:0000313|Proteomes:UP000001566}.
gene1144	SYNWH7803_RS05740	WP_011933071.1	1-(5-phosphoribosyl)-5-[(5-phosphoribosylamino)methylideneamino] imidazole-4-carboxamide isomerase
gene1145	SYNWH7803_RS05745	WP_011933072.1	NAD dependent epimerase/dehydratase	GO:0003824 F:catalytic activity IEA:InterPro.//GO:0050662 F:coenzyme binding IEA:InterPro.	IPR001509 Epimerase_deHydtase_N.//IPR016040 NAD(P)-bd_dom.	proteome {ECO:0000313|Proteomes:UP000001566}//proteome {ECO:0000313|Proteomes:UP000001566}.
gene1146	SYNWH7803_RS05750	WP_011933073.1	CDP-diacylglycerol--glycerol-3-phosphate 3-phosphatidyltransferase	GO:0016021 C:integral component of membrane IEA:UniProtKB-KW.//GO:0008444 F:CDP-diacylglycerol-glycerol-3-phosphate 3-phosphatidyltransferase activity IEA:UniProtKB-EC.//GO:0008654 P:phospholipid biosynthetic process IEA:UniProtKB-KW.	IPR000462 CDP-OH_P_trans.//IPR004570 Phosphatidylglycerol_P_synth.	proteome {ECO:0000313|Proteomes:UP000001566}//biosynthesis {ECO:0000256|SAAS:SAAS00461527}//metabolism {ECO:0000256|SAAS:SAAS00461615}//{ECO:0000256|SAAS:SAAS00461590, ECO:0000256|SAM:Phobius}//biosynthesis {ECO:0000256|SAAS:SAAS00461556}//metabolism {ECO:0000256|SAAS:SAAS00461514}//proteome {ECO:0000313|Proteomes:UP000001566}//{ECO:0000256|RuleBase:RU003750,//ECO:0000313|EMBL:CAK23591.1}//{ECO:0…
gene1147	SYNWH7803_RS05755	WP_011933074.1	hypothetical protein	GO:0003824 F:catalytic activity IEA:InterPro.	IPR013785 Aldolase_TIM.//IPR000644 CBS_dom.	proteome {ECO:0000313|Proteomes:UP000001566}//proteome {ECO:0000313|Proteomes:UP000001566}.
gene1148	SYNWH7803_RS05760	WP_011933075.1	hypothetical protein			proteome {ECO:0000313|Proteomes:UP000001566}//proteome {ECO:0000313|Proteomes:UP000001566}.
gene1149	SYNWH7803_RS05765	WP_011933076.1	TonB-dependent receptor	GO:0016740 F:transferase activity IEA:InterPro.	IPR005490 LD_TPept_cat_dom.	proteome {ECO:0000313|Proteomes:UP000001566}//proteome {ECO:0000313|Proteomes:UP000001566}//{ECO:0000256|SAM:SignalP}.
gene115	SYNWH7803_RS00595	WP_011932059.1	glycosyl transferase	GO:0016740 F:transferase activity IEA:UniProtKB-KW.	IPR029489 OGT/SEC/SPY_C.//IPR013026 TPR-contain_dom.//IPR011990 TPR-like_helical_dom.//IPR019734 TPR_repeat.	coil {ECO:0000256|SAM:Coils}//proteome {ECO:0000313|Proteomes:UP000001566}//proteome {ECO:0000313|Proteomes:UP000001566}//{ECO:0000313|EMBL:CAK22551.1}.
gene1150	SYNWH7803_RS05770	WP_011933077.1	hypothetical protein			proteome {ECO:0000313|Proteomes:UP000001566}//proteome {ECO:0000313|Proteomes:UP000001566}//{ECO:0000256|SAM:SignalP}.
gene1151	SYNWH7803_RS05775	WP_011933078.1	hypothetical protein			proteome {ECO:0000313|Proteomes:UP000001566}//proteome {ECO:0000313|Proteomes:UP000001566}.
gene1152	SYNWH7803_RS05780	WP_011933079.1	serine/threonine phosphatase	GO:0016787 F:hydrolase activity IEA:InterPro.	IPR004843 Calcineurin-like_PHP_apaH.//IPR029052 Metallo-depent_PP-like.//IPR026336 P_estr_lig_assc.//IPR024173 Pesterase_MJ0037.	proteome {ECO:0000313|Proteomes:UP000001566}//proteome {ECO:0000313|Proteomes:UP000001566}.
gene1153	SYNWH7803_RS05785	WP_011933080.1	hypothetical protein			proteome {ECO:0000313|Proteomes:UP000001566}//proteome {ECO:0000313|Proteomes:UP000001566}.
gene1154	SYNWH7803_RS05790	WP_011933081.1	ABC transporter substrate-binding protein	GO:0016021 C:integral component of membrane IEA:UniProtKB-KW.//GO:0004970 F:ionotropic glutamate receptor activity IEA:InterPro.	IPR001320 Iontro_rcpt.//IPR013099 K_chnl_dom.//IPR001638 Solute-binding_3/MltF_N.	proteome {ECO:0000313|Proteomes:UP000001566}//{ECO:0000256|SAM:Phobius}//proteome {ECO:0000313|Proteomes:UP000001566}//{ECO:0000256|SAM:Phobius}//helix {ECO:0000256|SAM:Phobius}.
gene1155	SYNWH7803_RS05795	WP_011933082.1	CopG family transcriptional regulator	GO:0006355 P:regulation of transcription, DNA-templated IEA:InterPro.	IPR013321 Arc_rbn_hlx_hlx.//IPR012869 RHH_5.//IPR010985 Ribbon_hlx_hlx.	coil {ECO:0000256|SAM:Coils}//proteome {ECO:0000313|Proteomes:UP000001566}//proteome {ECO:0000313|Proteomes:UP000001566}.
gene1156	SYNWH7803_RS05800	WP_011933083.1	glutaredoxin	GO:0005623 C:cell IEA:GOC.//GO:0003677 F:DNA binding IEA:UniProtKB-KW.//GO:0009055 F:electron carrier activity IEA:InterPro.//GO:0015035 F:protein disulfide oxidoreductase activity IEA:InterPro.//GO:0045454 P:cell redox homeostasis IEA:InterPro.	IPR011767 GLR_AS.//IPR002109 Glutaredoxin.//IPR014025 Glutaredoxin_subgr.//IPR005175 PPC_dom.//IPR012336 Thioredoxin-like_fold.	proteome {ECO:0000313|Proteomes:UP000001566}//{ECO:0000313|EMBL:CAK23601.1}//proteome {ECO:0000313|Proteomes:UP000001566}.
gene1157	SYNWH7803_RS05805	WP_041428482.1	hypothetical protein
gene1158	SYNWH7803_RS05810	WP_011933086.1	porin	GO:0016021 C:integral component of membrane IEA:InterPro.//GO:0005215 F:transporter activity IEA:InterPro.	IPR007049 Carb-sel_porin_OprB.	coil {ECO:0000256|SAM:Coils}//proteome {ECO:0000313|Proteomes:UP000001566}//proteome {ECO:0000313|Proteomes:UP000001566}.
gene1159	SYNWH7803_RS05815	WP_011933087.1	molybdenum ABC transporter ATP-binding protein	GO:0005524 F:ATP binding IEA:InterPro.//GO:0016887 F:ATPase activity IEA:InterPro.	IPR003593 AAA+_ATPase.//IPR003439 ABC_transporter-like.//IPR027417 P-loop_NTPase.	proteome {ECO:0000313|Proteomes:UP000001566}//proteome {ECO:0000313|Proteomes:UP000001566}.
gene116	SYNWH7803_RS00600	WP_011932060.1	hypothetical protein	GO:0016757 F:transferase activity, transferring glycosyl groups IEA:InterPro.	IPR002201 Glyco_trans_9.//IPR013026 TPR-contain_dom.//IPR011990 TPR-like_helical_dom.//IPR013105 TPR_2.//IPR019734 TPR_repeat.	proteome {ECO:0000313|Proteomes:UP000001566}//proteome {ECO:0000313|Proteomes:UP000001566}.
gene1160	SYNWH7803_RS05820	WP_011933088.1	Zn-ribbon protein	GO:0016021 C:integral component of membrane IEA:UniProtKB-KW.		proteome {ECO:0000313|Proteomes:UP000001566}//{ECO:0000256|SAM:Phobius}//proteome {ECO:0000313|Proteomes:UP000001566}//{ECO:0000256|SAM:Phobius}//helix {ECO:0000256|SAM:Phobius}.
gene1161	SYNWH7803_RS05825	WP_011933089.1	NUDIX hydrolase	GO:0016787 F:hydrolase activity IEA:UniProtKB-KW.	IPR020476 Nudix_hydrolase.//IPR020084 NUDIX_hydrolase_CS.//IPR000086 NUDIX_hydrolase_dom.//IPR015797 NUDIX_hydrolase_dom-like.	proteome {ECO:0000313|Proteomes:UP000001566}//{ECO:0000256|RuleBase:RU003476,//ECO:0000313|EMBL:CAK23607.1}//proteome {ECO:0000313|Proteomes:UP000001566}.
gene1162	SYNWH7803_RS05830	WP_011933090.1	hypothetical protein			proteome {ECO:0000313|Proteomes:UP000001566}//proteome {ECO:0000313|Proteomes:UP000001566}//{ECO:0000256|SAM:SignalP}.
gene1163	SYNWH7803_RS05835	WP_011933091.1	hypothetical protein		IPR006843 PAP/fibrillin_dom.	proteome {ECO:0000313|Proteomes:UP000001566}//proteome {ECO:0000313|Proteomes:UP000001566}.
gene1164	SYNWH7803_RS05840	WP_011933092.1	hypothetical protein		IPR007361 DUF427.	proteome {ECO:0000313|Proteomes:UP000001566}//proteome {ECO:0000313|Proteomes:UP000001566}.
gene1165	SYNWH7803_RS05845	WP_011933093.1	esterase		IPR029058 AB_hydrolase.//IPR029059 AB_hydrolase_5.	proteome {ECO:0000313|Proteomes:UP000001566}//proteome {ECO:0000313|Proteomes:UP000001566}.
gene1166	SYNWH7803_RS05850	WP_011933094.1	hypothetical protein		IPR011440 DUF1543.	proteome {ECO:0000313|Proteomes:UP000001566}//proteome {ECO:0000313|Proteomes:UP000001566}.
gene1167	SYNWH7803_RS05855	WP_011933095.1	chromate transporter	GO:0016021 C:integral component of membrane IEA:UniProtKB-KW.//GO:0015109 F:chromate transmembrane transporter activity IEA:InterPro.	IPR014047 Chr_Tranpt_l_chain.//IPR003370 Chromate_transpt.	proteome {ECO:0000313|Proteomes:UP000001566}//{ECO:0000256|SAM:Phobius}//proteome {ECO:0000313|Proteomes:UP000001566}//{ECO:0000256|SAM:Phobius}//helix {ECO:0000256|SAM:Phobius}.
gene1168	SYNWH7803_RS05860	WP_011933096.1	DEAD/DEAH box helicase	GO:0005524 F:ATP binding IEA:UniProtKB-KW.//GO:0004386 F:helicase activity IEA:UniProtKB-KW.//GO:0003676 F:nucleic acid binding IEA:InterPro.	IPR013701 DEAD/DEAH_assoc.//IPR011545 DEAD/DEAH_box_helicase_dom.//IPR026362 DEXH_lig_assoc.//IPR014001 Helicase_ATP-bd.//IPR001650 Helicase_C.//IPR017170 Lhr-like_ATP-dep_RNA_helic_prd.//IPR027417 P-loop_NTPase.	{ECO:0000256|RuleBase:RU000452}//coil {ECO:0000256|SAM:Coils}//proteome {ECO:0000313|Proteomes:UP000001566}//{ECO:0000256|RuleBase:RU000452, ECO:0000313|EMBL:CAK23614.1}//{ECO:0000256|RuleBase:RU000452}//{ECO:0000256|RuleBase:RU004294}//proteome {ECO:0000313|Proteomes:UP000001566}.
gene1169	SYNWH7803_RS05865	WP_011933097.1	spermidine synthase	GO:0016021 C:integral component of membrane IEA:UniProtKB-KW.	IPR007140 DUF350.	proteome {ECO:0000313|Proteomes:UP000001566}//{ECO:0000256|SAM:Phobius}//proteome {ECO:0000313|Proteomes:UP000001566}//{ECO:0000256|SAM:Phobius}//helix {ECO:0000256|SAM:Phobius}.
gene117	SYNWH7803_RS00605	WP_011932061.1	hypothetical protein	GO:0003755 F:peptidyl-prolyl cis-trans isomerase activity IEA:UniProtKB-KW.	IPR000297 PPIase_PpiC.	proteome {ECO:0000313|Proteomes:UP000001566}//{ECO:0000256|RuleBase:RU003511}//proteome {ECO:0000313|Proteomes:UP000001566}//{ECO:0000256|RuleBase:RU003511}.
gene1170	SYNWH7803_RS05870	WP_011933098.1	hypothetical protein			proteome {ECO:0000313|Proteomes:UP000001566}//proteome {ECO:0000313|Proteomes:UP000001566}.
gene1171	SYNWH7803_RS05875	WP_011933099.1	hypothetical protein			proteome {ECO:0000313|Proteomes:UP000001566}//proteome {ECO:0000313|Proteomes:UP000001566}//{ECO:0000256|SAM:SignalP}.
gene1172	SYNWH7803_RS05880	WP_041428485.1	spermidine synthase
gene1173	SYNWH7803_RS05885	WP_041428486.1	hypothetical protein
gene1174	SYNWH7803_RS05890	WP_011933102.1	ATP-dependent DNA ligase	GO:0005524 F:ATP binding IEA:InterPro.//GO:0003677 F:DNA binding IEA:InterPro.//GO:0003910 F:DNA ligase (ATP) activity IEA:UniProtKB-EC.//GO:0051103 P:DNA ligation involved in DNA repair IEA:InterPro.//GO:0006310 P:DNA recombination IEA:InterPro.	IPR026333 ATP_dep_DNA_lig_pp_1105_fam.//IPR012309 DNA_ligase_ATP-dep_C.//IPR012310 DNA_ligase_ATP-dep_cent.//IPR016059 DNA_ligase_ATP-dep_CS.//IPR012308 DNA_ligase_ATP-dep_N.//IPR012340 NA-bd_OB-fold.	proteome {ECO:0000313|Proteomes:UP000001566}//{ECO:0000313|EMBL:CAK23620.1}//proteome {ECO:0000313|Proteomes:UP000001566}.
gene1175	SYNWH7803_RS05895	WP_011933103.1	DNA ligase			proteome {ECO:0000313|Proteomes:UP000001566}//proteome {ECO:0000313|Proteomes:UP000001566}//{ECO:0000256|SAM:SignalP}.
gene1176	SYNWH7803_RS05900	WP_011933104.1	RNA processing exonuclease	GO:0004527 F:exonuclease activity IEA:UniProtKB-KW.	IPR001279 Metallo-B-lactamas.//IPR026360 Xnuc_lig_assoc.	proteome {ECO:0000313|Proteomes:UP000001566}//{ECO:0000313|EMBL:CAK23622.1}//{ECO:0000313|EMBL:CAK23622.1}//{ECO:0000313|EMBL:CAK23622.1}//proteome {ECO:0000313|Proteomes:UP000001566}.
gene1177	SYNWH7803_RS05905	WP_011933105.1	multicopper oxidase	GO:0005507 F:copper ion binding IEA:InterPro.//GO:0016491 F:oxidoreductase activity IEA:InterPro.	IPR001117 Cu-oxidase.//IPR011706 Cu-oxidase_2.//IPR011707 Cu-oxidase_3.//IPR002355 Cu_oxidase_Cu_BS.//IPR008972 Cupredoxin.//IPR006311 TAT_signal.	proteome {ECO:0000313|Proteomes:UP000001566}//proteome {ECO:0000313|Proteomes:UP000001566}.
gene1178	SYNWH7803_RS05910	WP_011933106.1	quinolinate synthetase	GO:0005737 C:cytoplasm IEA:UniProtKB-SubCell.//GO:0051539 F:4 iron, 4 sulfur cluster binding IEA:UniProtKB-KW.//GO:0046872 F:metal ion binding IEA:UniProtKB-KW.//GO:0008987 F:quinolinate synthetase A activity IEA:UniProtKB-HAMAP.//GO:0016765 F:transferase activity, transferring alkyl or aryl (other than methyl) groups IEA:InterPro.//GO:0009435 P:NAD biosynthetic process IEA:UniProtKB-HAMAP.	IPR003473 NadA.//IPR023066 Quinolinate_synth_type2.	{ECO:0000256|HAMAP-Rule:MF_00568,////proteome {ECO:0000313|Proteomes:UP000001566}//{ECO:0000256|HAMAP-Rule:MF_00568}//{ECO:0000256|HAMAP-Rule:MF_00568, ECO:0000256|SAAS:SAAS00465644}//{ECO:0000256|HAMAP-Rule:MF_00568,////{ECO:0000256|HAMAP-Rule:MF_00568,////nucleotide biosynthesis {ECO:0000256|HAMAP-Rule:MF_00568,////proteome {ECO:0000313|Proteomes:UP000001566}//{ECO:0000256|HAMAP-Rule:MF_00568,//
gene1179	SYNWH7803_RS05915	WP_011933107.1	transcriptional regulator	GO:0016787 F:hydrolase activity IEA:InterPro.	IPR004843 Calcineurin-like_PHP_apaH.//IPR027629 CHP04168.//IPR029052 Metallo-depent_PP-like.	proteome {ECO:0000313|Proteomes:UP000001566}//proteome {ECO:0000313|Proteomes:UP000001566}.
gene118	SYNWH7803_RS00610	WP_011932062.1	cyclic nucleotide-binding protein	GO:0016021 C:integral component of membrane IEA:UniProtKB-KW.//GO:0005524 F:ATP binding IEA:InterPro.//GO:0042626 F:ATPase activity, coupled to transmembrane movement of substances IEA:InterPro.//GO:0008233 F:peptidase activity IEA:InterPro.	IPR003593 AAA+_ATPase.//IPR011527 ABC1_TM_dom.//IPR003439 ABC_transporter-like.//IPR017871 ABC_transporter_CS.//IPR018490 cNMP-bd-like.//IPR000595 cNMP-bd_dom.//IPR027417 P-loop_NTPase.//IPR005074 Peptidase_C39.//IPR014710 RmlC-like_jellyroll.	proteome {ECO:0000313|Proteomes:UP000001566}//{ECO:0000256|SAM:Phobius}//proteome {ECO:0000313|Proteomes:UP000001566}//{ECO:0000256|SAM:Phobius}//helix {ECO:0000256|SAM:Phobius}.
gene1180	SYNWH7803_RS05920	WP_011933108.1	hypothetical protein			proteome {ECO:0000313|Proteomes:UP000001566}//proteome {ECO:0000313|Proteomes:UP000001566}.
gene1181	SYNWH7803_RS05925	WP_011933109.1	endolysin		IPR023346 Lysozyme-like_dom.	proteome {ECO:0000313|Proteomes:UP000001566}//proteome {ECO:0000313|Proteomes:UP000001566}//{ECO:0000256|SAM:SignalP}.
gene1182	SYNWH7803_RS05930	WP_011933110.1	hypothetical protein	GO:0016021 C:integral component of membrane IEA:UniProtKB-KW.		proteome {ECO:0000313|Proteomes:UP000001566}//{ECO:0000256|SAM:Phobius}//proteome {ECO:0000313|Proteomes:UP000001566}//{ECO:0000256|SAM:SignalP}//{ECO:0000256|SAM:Phobius}//helix {ECO:0000256|SAM:Phobius}.
gene1183	SYNWH7803_RS05935	WP_011933111.1	hypothetical protein		IPR003788 MidA.//IPR029063 SAM-dependent_MTases.	proteome {ECO:0000313|Proteomes:UP000001566}//proteome {ECO:0000313|Proteomes:UP000001566}.
gene1184	SYNWH7803_RS05940	WP_011933112.1	3-dehydroquinate synthase	GO:0005737 C:cytoplasm IEA:UniProtKB-SubCell.//GO:0003856 F:3-dehydroquinate synthase activity IEA:UniProtKB-HAMAP.//GO:0009073 P:aromatic amino acid family biosynthetic process IEA:UniProtKB-HAMAP.//GO:0009423 P:chorismate biosynthetic process IEA:UniProtKB-UniPathway.	IPR016037 DHQ_synth_AroB.//IPR030963 DHQ_synth_fam.//IPR030960 DHQS/DOIS.	biosynthesis {ECO:0000256|HAMAP-Rule:MF_00110,////amino acid biosynthesis {ECO:0000256|HAMAP-Rule:MF_00110,////{ECO:0000256|HAMAP-Rule:MF_00110,////proteome {ECO:0000313|Proteomes:UP000001566}//{ECO:0000256|HAMAP-Rule:MF_00110,////{ECO:0000256|HAMAP-Rule:MF_00110, ECO:0000256|SAAS:SAAS00415287,////{ECO:0000256|HAMAP-Rule:MF_00110, ECO:0000256|SAAS:SAAS00415338}//proteome {ECO:0000313|Proteomes:UP…
gene1185	SYNWH7803_RS05945	WP_011933113.1	lactose ABC transporter permease	GO:0016021 C:integral component of membrane IEA:UniProtKB-KW.//GO:0005886 C:plasma membrane IEA:UniProtKB-SubCell.//GO:0008643 P:carbohydrate transport IEA:UniProtKB-KW.	IPR000515 MetI-like.	proteome {ECO:0000313|Proteomes:UP000001566}//{ECO:0000256|RuleBase:RU000478,//ECO:0000256|SAM:Phobius}//proteome {ECO:0000313|Proteomes:UP000001566}//transport {ECO:0000313|EMBL:CAK23631.1}//{ECO:0000256|RuleBase:RU000478,//ECO:0000256|SAM:Phobius}//helix {ECO:0000256|SAAS:SAAS00524216,//Transport {ECO:0000256|RuleBase:RU000478}.
gene1186	SYNWH7803_RS05950	WP_041428828.1	phosphoribosylaminoimidazole carboxylase
gene1187	SYNWH7803_RS05955	WP_011933115.1	hypothetical protein		IPR018664 DUF2103_metal-binding.	proteome {ECO:0000313|Proteomes:UP000001566}//proteome {ECO:0000313|Proteomes:UP000001566}.
gene1188	SYNWH7803_RS05960	WP_011933116.1	hypothetical protein			proteome {ECO:0000313|Proteomes:UP000001566}//proteome {ECO:0000313|Proteomes:UP000001566}.
gene1189	SYNWH7803_RS05965	WP_011933117.1	MFS transporter	GO:0016021 C:integral component of membrane IEA:UniProtKB-KW.	IPR020846 MFS_dom.//IPR026036 PucC.//IPR004896 PucC-rel.	proteome {ECO:0000313|Proteomes:UP000001566}//{ECO:0000256|SAM:Phobius}//proteome {ECO:0000313|Proteomes:UP000001566}//{ECO:0000256|SAM:Phobius}//helix {ECO:0000256|SAM:Phobius}.
gene119	SYNWH7803_RS00615	WP_041428323.1	hemolysin activation protein
gene1190	SYNWH7803_RS05970	WP_011933118.1	ATP-dependent Clp protease ClpS	GO:0008233 F:peptidase activity IEA:UniProtKB-KW.//GO:0030163 P:protein catabolic process IEA:InterPro.	IPR003769 ClpS_core.//IPR014719 Ribosomal_L7/12_C/ClpS-like.	proteome {ECO:0000313|Proteomes:UP000001566}//{ECO:0000313|EMBL:CAK23636.1}//{ECO:0000313|EMBL:CAK23636.1}//proteome {ECO:0000313|Proteomes:UP000001566}.
gene1191	petN
gene1192	SYNWH7803_RS05980	WP_011933119.1	hypothetical protein	GO:0016021 C:integral component of membrane IEA:UniProtKB-KW.		proteome {ECO:0000313|Proteomes:UP000001566}//{ECO:0000256|SAM:Phobius}//proteome {ECO:0000313|Proteomes:UP000001566}//{ECO:0000256|SAM:Phobius}//helix {ECO:0000256|SAM:Phobius}.
gene1193	SYNWH7803_RS05985	WP_011933120.1	inositol phosphatase
gene1194	SYNWH7803_RS05990	WP_011933121.1	ATP-dependent Clp protease proteolytic subunit	GO:0005737 C:cytoplasm IEA:UniProtKB-SubCell.//GO:0004252 F:serine-type endopeptidase activity IEA:UniProtKB-HAMAP.	IPR001907 ClpP.//IPR029045 ClpP/crotonase-like_dom.//IPR023562 ClpP/TepA.//IPR018215 ClpP_AS.	proteome {ECO:0000313|Proteomes:UP000001566}//{ECO:0000256|HAMAP-Rule:MF_00444}//{ECO:0000256|HAMAP-Rule:MF_00444,////{ECO:0000256|HAMAP-Rule:MF_00444,////proteome {ECO:0000313|Proteomes:UP000001566}//protease {ECO:0000256|HAMAP-Rule:MF_00444}.
gene1195	SYNWH7803_RS05995	WP_011933122.1	hypothetical protein			proteome {ECO:0000313|Proteomes:UP000001566}//proteome {ECO:0000313|Proteomes:UP000001566}.
gene1196	SYNWH7803_RS06000	WP_011933123.1	cell division protein FtsH	GO:0016021 C:integral component of membrane IEA:UniProtKB-KW.//GO:0042651 C:thylakoid membrane IEA:UniProtKB-SubCell.//GO:0005524 F:ATP binding IEA:UniProtKB-HAMAP.//GO:0016887 F:ATPase activity IEA:UniProtKB-HAMAP.//GO:0004222 F:metalloendopeptidase activity IEA:InterPro.//GO:0008270 F:zinc ion binding IEA:UniProtKB-HAMAP.//GO:0051301 P:cell division IEA:UniProtKB-KW.//GO:0030163 P:protein catab…	IPR003593 AAA+_ATPase.//IPR003959 ATPase_AAA_core.//IPR003960 ATPase_AAA_CS.//IPR005936 FtsH.//IPR027417 P-loop_NTPase.//IPR011546 Pept_M41_FtsH_extracell.//IPR000642 Peptidase_M41.	{ECO:0000256|HAMAP-Rule:MF_01458}//cycle {ECO:0000313|EMBL:CAK23642.1}//division {ECO:0000313|EMBL:CAK23642.1}//proteome {ECO:0000313|Proteomes:UP000001566}//{ECO:0000256|HAMAP-Rule:MF_01458,////{ECO:0000256|HAMAP-Rule:MF_01458}//{ECO:0000256|HAMAP-Rule:MF_01458}//{ECO:0000256|HAMAP-Rule:MF_01458}//{ECO:0000256|HAMAP-Rule:MF_01458}//{ECO:0000256|HAMAP-Rule:MF_01458}//proteome {ECO:0000313|Proteom…
gene1197	SYNWH7803_RS06005	WP_011933124.1	ABC transporter permease	GO:0016021 C:integral component of membrane IEA:UniProtKB-KW.//GO:0005886 C:plasma membrane IEA:UniProtKB-KW.	IPR003838 ABC_permease_dom.//IPR025857 MacB_PCD.	membrane {ECO:0000256|SAAS:SAAS00466138}//proteome {ECO:0000313|Proteomes:UP000001566}//{ECO:0000256|SAAS:SAAS00466200, ECO:0000256|SAM:Phobius}//proteome {ECO:0000313|Proteomes:UP000001566}//{ECO:0000256|SAAS:SAAS00466186,////helix {ECO:0000256|SAAS:SAAS00466038,//
gene1198	SYNWH7803_RS06010	WP_011933125.1	pyruvate kinase	GO:0016301 F:kinase activity IEA:UniProtKB-KW.//GO:0000287 F:magnesium ion binding IEA:InterPro.//GO:0030955 F:potassium ion binding IEA:InterPro.//GO:0004743 F:pyruvate kinase activity IEA:UniProtKB-EC.	IPR008279 PEP-util_enz_mobile_dom.//IPR001697 Pyr_Knase.//IPR015813 Pyrv/PenolPyrv_Kinase-like_dom.//IPR011037 Pyrv_Knase-like_insert_dom.//IPR015794 Pyrv_Knase_a/b.//IPR015793 Pyrv_Knase_brl.//IPR015795 Pyrv_Knase_C.//IPR015806 Pyrv_Knase_insert_dom.	proteome {ECO:0000313|Proteomes:UP000001566}//{ECO:0000256|RuleBase:RU000504}//{ECO:0000256|RuleBase:RU000504, ECO:0000313|EMBL:CAK23644.1}//{ECO:0000256|RuleBase:RU000504}//{ECO:0000313|EMBL:CAK23644.1}//proteome {ECO:0000313|Proteomes:UP000001566}//{ECO:0000256|RuleBase:RU000504,//
gene1199	SYNWH7803_RS06015	WP_011933126.1	hypothetical protein		IPR011379 MazG-related_GP37.//IPR004518 MazG_cat.	proteome {ECO:0000313|Proteomes:UP000001566}//proteome {ECO:0000313|Proteomes:UP000001566}.
gene12	SYNWH7803_RS00080	WP_011931948.1	argininosuccinate lyase
gene120	SYNWH7803_RS00620	WP_011932064.1	glycosyl transferase	GO:0016740 F:transferase activity IEA:UniProtKB-KW.	IPR001296 Glyco_trans_1.	proteome {ECO:0000313|Proteomes:UP000001566}//proteome {ECO:0000313|Proteomes:UP000001566}//{ECO:0000313|EMBL:CAK22556.1}.
gene1200	SYNWH7803_RS06020	WP_011933127.1	membrane protein	GO:0016021 C:integral component of membrane IEA:UniProtKB-KW.	IPR003425 CCB3/YggT.	proteome {ECO:0000313|Proteomes:UP000001566}//{ECO:0000256|SAM:Phobius}//proteome {ECO:0000313|Proteomes:UP000001566}//{ECO:0000256|SAM:Phobius}//helix {ECO:0000256|SAM:Phobius}.
gene1201	SYNWH7803_RS06025	WP_050815924.1	SMC-Scp complex subunit ScpB
gene1202	SYNWH7803_RS06030	WP_011933129.1	threonine dehydratase	GO:0004794 F:L-threonine ammonia-lyase activity IEA:UniProtKB-EC.//GO:0030170 F:pyridoxal phosphate binding IEA:InterPro.//GO:0009097 P:isoleucine biosynthetic process IEA:UniProtKB-UniPathway.	IPR001721 ACT-like_dom.//IPR000634 Ser/Thr_deHydtase_PyrdxlP-BS.//IPR005787 Thr_deHydtase_biosynth.//IPR001926 TrpB-like_PLP-dep.	biosynthesis {ECO:0000256|RuleBase:RU362012}//amino acid biosynthesis////proteome {ECO:0000313|Proteomes:UP000001566}//biosynthesis {ECO:0000256|RuleBase:RU362012}//{ECO:0000256|RuleBase:RU362012, ECO:0000313|EMBL:CAK23648.1}//phosphate {ECO:0000256|RuleBase:RU362012}//proteome {ECO:0000313|Proteomes:UP000001566}.
gene1203	SYNWH7803_RS06035	WP_011933130.1	1-deoxy-D-xylulose-5-phosphate synthase
gene1204	SYNWH7803_RS06040	WP_011933131.1	photosystem I reaction center subunit PsaK
gene1205	SYNWH7803_RS06045	WP_011933132.1	hypothetical protein	GO:0016021 C:integral component of membrane IEA:UniProtKB-KW.	IPR021995 DUF3593.	proteome {ECO:0000313|Proteomes:UP000001566}//{ECO:0000256|SAM:Phobius}//proteome {ECO:0000313|Proteomes:UP000001566}//{ECO:0000256|SAM:Phobius}//helix {ECO:0000256|SAM:Phobius}.
gene1206	SYNWH7803_RS06050	WP_011933133.1	hypothetical protein	GO:0016021 C:integral component of membrane IEA:UniProtKB-KW.	IPR019634 Uncharacterised_Ycf49.	proteome {ECO:0000313|Proteomes:UP000001566}//{ECO:0000256|SAM:Phobius}//proteome {ECO:0000313|Proteomes:UP000001566}//{ECO:0000256|SAM:Phobius}//helix {ECO:0000256|SAM:Phobius}.
gene1207	SYNWH7803_RS06055	WP_011933134.1	hypothetical protein		IPR007345 Polysacch_pyruvyl_Trfase.//IPR019896 Polysacch_pyruvyl_Trfase_CsaB.	proteome {ECO:0000313|Proteomes:UP000001566}//proteome {ECO:0000313|Proteomes:UP000001566}.
gene1208	SYNWH7803_RS06060	WP_011933136.1	cation transporter	GO:0016021 C:integral component of membrane IEA:UniProtKB-KW.//GO:0005886 C:plasma membrane IEA:UniProtKB-KW.//GO:0015087 F:cobalt ion transmembrane transporter activity IEA:InterPro.//GO:0015095 F:magnesium ion transmembrane transporter activity IEA:InterPro.//GO:0015693 P:magnesium ion transport IEA:InterPro.	IPR004488 Mg/Co-transport_prot_CorA.//IPR002523 MgTranspt_CorA/ZnTranspt_ZntB.	membrane {ECO:0000256|RuleBase:RU362010}//proteome {ECO:0000313|Proteomes:UP000001566}//transport {ECO:0000256|RuleBase:RU362010}//{ECO:0000256|RuleBase:RU362010}//{ECO:0000256|RuleBase:RU362010}//proteome {ECO:0000313|Proteomes:UP000001566}//{ECO:0000256|RuleBase:RU362010}//helix {ECO:0000256|RuleBase:RU362010}//{ECO:0000256|RuleBase:RU362010}.
gene1209	SYNWH7803_RS06065	WP_041428489.1	hypothetical protein
gene121	SYNWH7803_RS00625	WP_011932065.1	glycosyltransferase	GO:0016757 F:transferase activity, transferring glycosyl groups IEA:InterPro.	IPR002201 Glyco_trans_9.	proteome {ECO:0000313|Proteomes:UP000001566}//proteome {ECO:0000313|Proteomes:UP000001566}//{ECO:0000313|EMBL:CAK22557.1}.
gene1210	SYNWH7803_RS06070	WP_011933140.1	sugar ABC transporter permease	GO:0016021 C:integral component of membrane IEA:UniProtKB-KW.//GO:0005886 C:plasma membrane IEA:UniProtKB-SubCell.//GO:0008643 P:carbohydrate transport IEA:UniProtKB-KW.	IPR000515 MetI-like.	proteome {ECO:0000313|Proteomes:UP000001566}//{ECO:0000256|RuleBase:RU000478,//ECO:0000256|SAM:Phobius}//proteome {ECO:0000313|Proteomes:UP000001566}//transport {ECO:0000313|EMBL:CAK23659.1}//{ECO:0000256|RuleBase:RU000478,//ECO:0000256|SAM:Phobius}//helix {ECO:0000256|SAAS:SAAS00524216,//Transport {ECO:0000256|RuleBase:RU000478}.
gene1211	SYNWH7803_RS06075	WP_011933141.1	sugar ABC transporter substrate-binding protein	GO:0005215 F:transporter activity IEA:InterPro.//GO:0008643 P:carbohydrate transport IEA:UniProtKB-KW.	IPR006059 SBP_1_dom.	proteome {ECO:0000313|Proteomes:UP000001566}//proteome {ECO:0000313|Proteomes:UP000001566}//transport {ECO:0000313|EMBL:CAK23660.1}//{ECO:0000313|EMBL:CAK23660.1}.
gene1212	SYNWH7803_RS06080	WP_011933142.1	glucosylglycerol-phosphate synthase	GO:0016758 F:transferase activity, transferring hexosyl groups IEA:InterPro.//GO:0051473 P:glucosylglycerol biosynthetic process IEA:InterPro.//GO:0005992 P:trehalose biosynthetic process IEA:InterPro.	IPR012764 Gluc_glyc_Psyn.//IPR001830 Glyco_trans_20.	proteome {ECO:0000313|Proteomes:UP000001566}//proteome {ECO:0000313|Proteomes:UP000001566}//{ECO:0000313|EMBL:CAK23661.1}.
gene1213	SYNWH7803_RS06085	WP_011933143.1	alkyl hydroperoxide reductase	GO:0016209 F:antioxidant activity IEA:InterPro.//GO:0016491 F:oxidoreductase activity IEA:InterPro.	IPR000866 AhpC/TSA.//IPR024706 Peroxiredoxin_AhpC-typ.//IPR012336 Thioredoxin-like_fold.	proteome {ECO:0000313|Proteomes:UP000001566}//proteome {ECO:0000313|Proteomes:UP000001566}.
gene1214	SYNWH7803_RS06090	WP_006041373.1	50S ribosomal protein L28	GO:0005840 C:ribosome IEA:UniProtKB-KW.//GO:0003735 F:structural constituent of ribosome IEA:InterPro.//GO:0006412 P:translation IEA:UniProtKB-HAMAP.	IPR026569 Ribo_L28/L24.//IPR001383 Ribosomal_L28.	proteome {ECO:0000313|Proteomes:UP000001224}//{ECO:0000256|HAMAP-Rule:MF_00373}//protein {ECO:0000256|HAMAP-Rule:MF_00373,//
gene1215	SYNWH7803_RS06095	WP_011933144.1	heat-shock protein Hsp90	GO:0005524 F:ATP binding IEA:InterPro.//GO:0006457 P:protein folding IEA:InterPro.//GO:0006950 P:response to stress IEA:InterPro.	IPR003594 HATPase_C.//IPR001404 Hsp90_fam.//IPR020575 Hsp90_N.//IPR020568 Ribosomal_S5_D2-typ_fold.	proteome {ECO:0000313|Proteomes:UP000001566}//proteome {ECO:0000313|Proteomes:UP000001566}.
gene1216	SYNWH7803_RS06100	WP_011933146.1	ATP phosphoribosyltransferase regulatory subunit
gene1217	SYNWH7803_RS06105	WP_011933147.1	inositol monophosphatase	GO:0008934 F:inositol monophosphate 1-phosphatase activity IEA:UniProtKB-EC.//GO:0052832 F:inositol monophosphate 3-phosphatase activity IEA:UniProtKB-EC.//GO:0052833 F:inositol monophosphate 4-phosphatase activity IEA:UniProtKB-EC.//GO:0046854 P:phosphatidylinositol phosphorylation IEA:InterPro.	IPR020583 Inositol_monoP_metal-BS.//IPR000760 Inositol_monophosphatase.//IPR020550 Inositol_monophosphatase_CS.	proteome {ECO:0000313|Proteomes:UP000001566}//{ECO:0000313|EMBL:CAK23667.1}//proteome {ECO:0000313|Proteomes:UP000001566}.
gene1218	SYNWH7803_RS06110	WP_041428490.1	ferredoxin
gene1219	SYNWH7803_RS06115
gene122	SYNWH7803_RS00630	WP_011932066.1	hypothetical protein			proteome {ECO:0000313|Proteomes:UP000001566}//proteome {ECO:0000313|Proteomes:UP000001566}.
gene1220	SYNWH7803_RS06120	WP_011933149.1	phosphate ABC transporter ATP-binding protein	GO:0043190 C:ATP-binding cassette (ABC) transporter complex IEA:UniProtKB-HAMAP.//GO:0005524 F:ATP binding IEA:UniProtKB-HAMAP.//GO:0005315 F:inorganic phosphate transmembrane transporter activity IEA:InterPro.//GO:0015415 F:phosphate ion transmembrane-transporting ATPase activity IEA:UniProtKB-HAMAP.	IPR003593 AAA+_ATPase.//IPR003439 ABC_transporter-like.//IPR017871 ABC_transporter_CS.//IPR015850 ABC_transpr_PstB.//IPR027417 P-loop_NTPase.//IPR005670 Phosp_transpt1.	{ECO:0000256|HAMAP-Rule:MF_01702,//ECO:0000256|SAAS:SAAS00436754}//inner membrane {ECO:0000256|HAMAP-Rule:MF_01702}//membrane {ECO:0000256|HAMAP-Rule:MF_01702,////proteome {ECO:0000313|Proteomes:UP000001566}//{ECO:0000256|HAMAP-Rule:MF_01702,////{ECO:0000256|HAMAP-Rule:MF_01702,////{ECO:0000256|HAMAP-Rule:MF_01702,//ECO:0000256|SAAS:SAAS00436765}//transport {ECO:0000256|HAMAP-Rule:MF_01702,////pr…
gene1221	SYNWH7803_RS06125	WP_011933150.1	phosphate ABC transporter permease	GO:0005887 C:integral component of plasma membrane IEA:InterPro.//GO:0005315 F:inorganic phosphate transmembrane transporter activity IEA:InterPro.//GO:0035435 P:phosphate ion transmembrane transport IEA:InterPro.	IPR000515 MetI-like.//IPR005672 Phosphate_PstA.	proteome {ECO:0000313|Proteomes:UP000001566}//{ECO:0000256|RuleBase:RU000478,//ECO:0000256|SAM:Phobius}//proteome {ECO:0000313|Proteomes:UP000001566}//{ECO:0000256|RuleBase:RU000478,//ECO:0000256|SAM:Phobius}//helix {ECO:0000256|SAAS:SAAS00524216,//Transport {ECO:0000256|RuleBase:RU000478}.
gene1222	SYNWH7803_RS06130	WP_011933151.1	phosphate ABC transporter permease	GO:0016021 C:integral component of membrane IEA:UniProtKB-KW.//GO:0005886 C:plasma membrane IEA:UniProtKB-SubCell.//GO:0005315 F:inorganic phosphate transmembrane transporter activity IEA:InterPro.//GO:0006817 P:phosphate ion transport IEA:InterPro.	IPR000515 MetI-like.//IPR011864 Phosphate_PstC.	proteome {ECO:0000313|Proteomes:UP000001566}//{ECO:0000256|RuleBase:RU000478,//ECO:0000256|SAM:Phobius}//proteome {ECO:0000313|Proteomes:UP000001566}//{ECO:0000256|RuleBase:RU000478,//ECO:0000256|SAM:Phobius}//helix {ECO:0000256|SAAS:SAAS00524216,//Transport {ECO:0000256|RuleBase:RU000478}.
gene1223	SYNWH7803_RS06135	WP_011933152.1	molecular chaperone DnaK	GO:0005524 F:ATP binding IEA:UniProtKB-HAMAP.//GO:0006457 P:protein folding IEA:InterPro.	IPR012725 Chaperone_DnaK.//IPR018181 Heat_shock_70_CS.//IPR029048 HSP70_C.//IPR029047 HSP70_peptide-bd.//IPR013126 Hsp_70_fam.	{ECO:0000256|HAMAP-Rule:MF_00332,////{ECO:0000256|HAMAP-Rule:MF_00332}//coil {ECO:0000256|SAM:Coils}//proteome {ECO:0000313|Proteomes:UP000001566}//{ECO:0000256|HAMAP-Rule:MF_00332,////{ECO:0000256|HAMAP-Rule:MF_00332}//proteome {ECO:0000313|Proteomes:UP000001566}//response {ECO:0000256|HAMAP-Rule:MF_00332}.
gene1224	SYNWH7803_RS06140	WP_011933153.1	molecular chaperone DnaJ	GO:0006457 P:protein folding IEA:InterPro.	IPR002939 DnaJ_C.//IPR001623 DnaJ_domain.//IPR008971 HSP40/DnaJ_pept-bd.	proteome {ECO:0000313|Proteomes:UP000001566}//proteome {ECO:0000313|Proteomes:UP000001566}.
gene1225	SYNWH7803_RS06145	WP_011933154.1	hypothetical protein		IPR021503 DUF3110.	proteome {ECO:0000313|Proteomes:UP000001566}//proteome {ECO:0000313|Proteomes:UP000001566}.
gene1226	murQ
gene1227	SYNWH7803_RS06155	WP_011933156.1	S-methyl-5'-thioadenosine phosphorylase	GO:0017061 F:S-methyl-5-thioadenosine phosphorylase activity IEA:UniProtKB-EC.//GO:0009116 P:nucleoside metabolic process IEA:InterPro.	IPR010044 MTAP.//IPR000845 Nucleoside_phosphorylase_d.//IPR001369 PNP/MTAP.//IPR018099 Purine_phosphorylase-2_CS.	proteome {ECO:0000313|Proteomes:UP000001566}//{ECO:0000313|EMBL:CAK23676.1}//proteome {ECO:0000313|Proteomes:UP000001566}//{ECO:0000313|EMBL:CAK23676.1}.
gene1228	SYNWH7803_RS06160	WP_041428492.1	cyclophilin
gene1229	SYNWH7803_RS06165	WP_050815925.1	3,4-dihydroxy-2-butanone 4-phosphate synthase
gene123	SYNWH7803_RS00635	WP_050815907.1	hypothetical protein
gene1230	argC
gene1231	SYNWH7803_RS06175	WP_011933160.1	phosphoribosylglycinamide formyltransferase	GO:0004644 F:phosphoribosylglycinamide formyltransferase activity IEA:UniProtKB-HAMAP.//GO:0006189 P:'de novo' IMP biosynthetic process IEA:UniProtKB-HAMAP.	IPR002376 Formyl_transf_N.//IPR004607 PurN_trans.	proteome {ECO:0000313|Proteomes:UP000001566}//biosynthesis {ECO:0000256|HAMAP-Rule:MF_01930}//proteome {ECO:0000313|Proteomes:UP000001566}//{ECO:0000256|HAMAP-Rule:MF_01930,//
gene1232	SYNWH7803_RS06180	WP_011933161.1	hypothetical protein		IPR009666 Uncharacterised_Ycf35.	proteome {ECO:0000313|Proteomes:UP000001566}//proteome {ECO:0000313|Proteomes:UP000001566}.
gene1233	SYNWH7803_RS06185	WP_011933162.1	signal protein PDZ	GO:0008233 F:peptidase activity IEA:UniProtKB-KW.	IPR001478 PDZ.//IPR024191 Peptidase_M61.//IPR007963 Peptidase_M61_catalytic.	proteome {ECO:0000313|Proteomes:UP000001566}//{ECO:0000313|EMBL:CAK23682.1}//{ECO:0000313|EMBL:CAK23682.1}//proteome {ECO:0000313|Proteomes:UP000001566}.
gene1234	SYNWH7803_RS06190	WP_011933163.1	N-acetylmuramoyl-L-alanine amidase	GO:0016021 C:integral component of membrane IEA:UniProtKB-KW.//GO:0008745 F:N-acetylmuramoyl-L-alanine amidase activity IEA:InterPro.//GO:0009253 P:peptidoglycan catabolic process IEA:InterPro.	IPR002502 Amidase_domain.	proteome {ECO:0000313|Proteomes:UP000001566}//{ECO:0000256|SAM:Phobius}//proteome {ECO:0000313|Proteomes:UP000001566}//{ECO:0000256|SAM:Phobius}//helix {ECO:0000256|SAM:Phobius}.
gene1235	SYNWH7803_RS06195	WP_050815926.1	helicase DnaB
gene1236	pgi
gene1237	SYNWH7803_RS06205	WP_011933166.1	leucine--tRNA ligase
gene1238	SYNWH7803_RS06210	WP_011933167.1	hypothetical protein		IPR010920 LSM_dom.	proteome {ECO:0000313|Proteomes:UP000001566}//proteome {ECO:0000313|Proteomes:UP000001566}.
gene1239	SYNWH7803_RS06215	WP_011933168.1	diaminopimelate epimerase	GO:0005737 C:cytoplasm IEA:UniProtKB-SubCell.//GO:0008837 F:diaminopimelate epimerase activity IEA:UniProtKB-HAMAP.//GO:0009089 P:lysine biosynthetic process via diaminopimelate IEA:UniProtKB-HAMAP.	IPR018510 DAP_epimerase_AS.//IPR001653 DAP_epimerase_DapF.	biosynthesis {ECO:0000256|HAMAP-Rule:MF_00197,////proteome {ECO:0000313|Proteomes:UP000001566}//{ECO:0000256|HAMAP-Rule:MF_00197,////bond {ECO:0000256|HAMAP-Rule:MF_00197,////{ECO:0000256|HAMAP-Rule:MF_00197,//ECO:0000313|EMBL:CAK23688.1}//biosynthesis {ECO:0000256|HAMAP-Rule:MF_00197,////proteome {ECO:0000313|Proteomes:UP000001566}.
gene124	SYNWH7803_RS00640	WP_041428324.1	hypothetical protein
gene1240	SYNWH7803_RS06220	WP_011933169.1	cysteine desulfurase	GO:0031071 F:cysteine desulfurase activity IEA:UniProtKB-EC.	IPR000192 Aminotrans_V_dom.//IPR020578 Aminotrans_V_PyrdxlP_BS.//IPR016454 Cysteine_dSase.//IPR015424 PyrdxlP-dep_Trfase.//IPR015421 PyrdxlP-dep_Trfase_major_sub1.//IPR015422 PyrdxlP-dep_Trfase_major_sub2.	proteome {ECO:0000313|Proteomes:UP000001566}//phosphate {ECO:0000256|SAAS:SAAS00427524}//proteome {ECO:0000313|Proteomes:UP000001566}//{ECO:0000313|EMBL:CAK23689.1}.
gene1241	SYNWH7803_RS06225	WP_011933170.1	hypothetical protein		IPR018962 DUF1995.	proteome {ECO:0000313|Proteomes:UP000001566}//proteome {ECO:0000313|Proteomes:UP000001566}.
gene1242	SYNWH7803_RS06230	WP_011933171.1	hypothetical protein	GO:0016021 C:integral component of membrane IEA:UniProtKB-KW.	IPR025480 DUF4330.	proteome {ECO:0000313|Proteomes:UP000001566}//{ECO:0000256|SAM:Phobius}//proteome {ECO:0000313|Proteomes:UP000001566}//{ECO:0000256|SAM:Phobius}//helix {ECO:0000256|SAM:Phobius}.
gene1243	SYNWH7803_RS06235	WP_011933172.1	D-Ala-D-Ala carboxypeptidase	GO:0009002 F:serine-type D-Ala-D-Ala carboxypeptidase activity IEA:UniProtKB-EC.	IPR012338 Beta-lactam/transpept-like.//IPR000667 Peptidase_S13.	{ECO:0000313|EMBL:CAK23692.1}//proteome {ECO:0000313|Proteomes:UP000001566}//{ECO:0000313|EMBL:CAK23692.1}//{ECO:0000313|EMBL:CAK23692.1}//proteome {ECO:0000313|Proteomes:UP000001566}//{ECO:0000256|SAM:SignalP}.
gene1244	SYNWH7803_RS06240	WP_011933173.1	hypothetical protein			coil {ECO:0000256|SAM:Coils}//proteome {ECO:0000313|Proteomes:UP000001566}//proteome {ECO:0000313|Proteomes:UP000001566}.
gene1245	SYNWH7803_RS06245	WP_011933174.1	phosphopantetheine adenylyltransferase
gene1246	SYNWH7803_RS06250	WP_011933175.1	excinuclease ABC subunit C	GO:0005737 C:cytoplasm IEA:UniProtKB-SubCell.//GO:0009380 C:excinuclease repair complex IEA:InterPro.//GO:0003677 F:DNA binding IEA:UniProtKB-HAMAP.//GO:0009381 F:excinuclease ABC activity IEA:UniProtKB-HAMAP.//GO:0006289 P:nucleotide-excision repair IEA:UniProtKB-HAMAP.//GO:0009432 P:SOS response IEA:UniProtKB-HAMAP.	IPR027299 GIY-YIG_dom.//IPR000305 GIY-YIG_SF.//IPR003583 Hlx-hairpin-Hlx_DNA-bd_motif.//IPR010994 RuvA_2-like.//IPR001943 UVR_dom.//IPR004791 UvrC.//IPR001162 UvrC_homol_region.	coil {ECO:0000256|SAM:Coils}//proteome {ECO:0000313|Proteomes:UP000001566}//{ECO:0000256|HAMAP-Rule:MF_00203,////damage {ECO:0000256|HAMAP-Rule:MF_00203,////excision {ECO:0000256|HAMAP-Rule:MF_00203,////repair {ECO:0000256|HAMAP-Rule:MF_00203,////nuclease {ECO:0000256|HAMAP-Rule:MF_00203,////proteome {ECO:0000313|Proteomes:UP000001566}//response {ECO:0000256|HAMAP-Rule:MF_00203,//
gene1247	SYNWH7803_RS06255	WP_011933176.1	hypothetical protein			proteome {ECO:0000313|Proteomes:UP000001566}//proteome {ECO:0000313|Proteomes:UP000001566}//{ECO:0000256|SAM:SignalP}.
gene1248	SYNWH7803_RS06260	WP_011933177.1	deoxyribodipyrimidine photolyase	GO:0016829 F:lyase activity IEA:UniProtKB-KW.	IPR005101 Cryptochr/Photolyase_FAD-bd.//IPR007357 Photolyase-related.	proteome {ECO:0000313|Proteomes:UP000001566}//{ECO:0000313|EMBL:CAK23697.1}//proteome {ECO:0000313|Proteomes:UP000001566}.
gene1249	SYNWH7803_RS06265
gene125	SYNWH7803_RS00645	WP_011932069.1	glycosyl transferase	GO:0016757 F:transferase activity, transferring glycosyl groups IEA:UniProtKB-KW.	IPR001296 Glyco_trans_1.//IPR028098 Glyco_trans_4-like_N.	proteome {ECO:0000313|Proteomes:UP000001566}//{ECO:0000256|SAAS:SAAS00418651}//proteome {ECO:0000313|Proteomes:UP000001566}//{ECO:0000256|SAAS:SAAS00418625,//
gene1250	SYNWH7803_RS06270	WP_011933179.1	phosphoesterase	GO:0003677 F:DNA binding IEA:InterPro.//GO:0003887 F:DNA-directed DNA polymerase activity IEA:InterPro.//GO:0016787 F:hydrolase activity IEA:UniProtKB-KW.//GO:0006260 P:DNA replication IEA:InterPro.	IPR004013 PHP_dom.//IPR003141 Pol/His_phosphatase_N.//IPR016195 Pol/histidinol_Pase-like.	proteome {ECO:0000313|Proteomes:UP000001566}//{ECO:0000256|SAAS:SAAS00467137}//proteome {ECO:0000313|Proteomes:UP000001566}.
gene1251	SYNWH7803_RS06275	WP_011933180.1	hypothetical protein			proteome {ECO:0000313|Proteomes:UP000001566}//proteome {ECO:0000313|Proteomes:UP000001566}.
gene1252	SYNWH7803_RS06280	WP_011933181.1	cobaltochelatase	GO:0051116 F:cobaltochelatase activity IEA:UniProtKB-EC.//GO:0009236 P:cobalamin biosynthetic process IEA:InterPro.	IPR011953 Cobalto_CobN.//IPR003672 CobN/Mg_chltase.	coil {ECO:0000256|SAM:Coils}//proteome {ECO:0000313|Proteomes:UP000001566}//{ECO:0000313|EMBL:CAK23701.1}//proteome {ECO:0000313|Proteomes:UP000001566}.
gene1253	SYNWH7803_RS06285	WP_011933182.1	branched-chain amino acid aminotransferase	GO:0052656 F:L-isoleucine transaminase activity IEA:UniProtKB-EC.//GO:0052654 F:L-leucine transaminase activity IEA:UniProtKB-EC.//GO:0052655 F:L-valine transaminase activity IEA:UniProtKB-EC.//GO:0009081 P:branched-chain amino acid metabolic process IEA:InterPro.	IPR001544 Aminotrans_IV.//IPR018300 Aminotrans_IV_CS.//IPR005785 B_amino_transI.	{ECO:0000313|EMBL:CAK23702.1}//proteome {ECO:0000313|Proteomes:UP000001566}//phosphate {ECO:0000256|RuleBase:RU004516}//proteome {ECO:0000313|Proteomes:UP000001566}//{ECO:0000313|EMBL:CAK23702.1}.
gene1254	SYNWH7803_RS06290	WP_011933183.1	methionine synthase	GO:0005622 C:intracellular IEA:InterPro.//GO:0031419 F:cobalamin binding IEA:InterPro.//GO:0008705 F:methionine synthase activity IEA:UniProtKB-EC.//GO:0008898 F:S-adenosylmethionine-homocysteine S-methyltransferase activity IEA:InterPro.//GO:0008270 F:zinc ion binding IEA:InterPro.//GO:0042558 P:pteridine-containing compound metabolic process IEA:InterPro.	IPR003759 Cbl-bd_cap.//IPR006158 Cobalamin-bd.//IPR011005 Dihydropteroate_synth-like.//IPR003726 HCY_dom.//IPR011822 MetH.//IPR000489 Pterin-binding_dom.//IPR004223 VitB12-dep_Met_synth_activ_dom.	{ECO:0000256|PIRSR:PIRSR000381-1}//proteome {ECO:0000313|Proteomes:UP000001566}//{ECO:0000256|PIRSR:PIRSR000381-1}//{ECO:0000313|EMBL:CAK23703.1}//proteome {ECO:0000313|Proteomes:UP000001566}//{ECO:0000313|EMBL:CAK23703.1}//{ECO:0000256|PIRSR:PIRSR000381-1}.
gene1255	SYNWH7803_RS06295	WP_011933184.1	hypothetical protein		IPR025149 DUF4090.	proteome {ECO:0000313|Proteomes:UP000001566}//proteome {ECO:0000313|Proteomes:UP000001566}.
gene1256	SYNWH7803_RS06300	WP_011933185.1	hypothetical protein			proteome {ECO:0000313|Proteomes:UP000001566}//proteome {ECO:0000313|Proteomes:UP000001566}.
gene1257	SYNWH7803_RS06305	WP_011933186.1	hypothetical protein		IPR018714 DUF2237.	proteome {ECO:0000313|Proteomes:UP000001566}//proteome {ECO:0000313|Proteomes:UP000001566}.
gene1258	SYNWH7803_RS06310	WP_011933187.1	short-chain dehydrogenase	GO:0016491 F:oxidoreductase activity IEA:InterPro.	IPR002198 DH_sc/Rdtase_SDR.//IPR016040 NAD(P)-bd_dom.	proteome {ECO:0000313|Proteomes:UP000001566}//proteome {ECO:0000313|Proteomes:UP000001566}.
gene1259	SYNWH7803_RS06315	WP_011933188.1	sporulation protein SpoIID	GO:0030435 P:sporulation resulting in formation of a cellular spore IEA:InterPro.	IPR013486 SpoIID/LytB.//IPR013693 SpoIID/LytB_N.	proteome {ECO:0000313|Proteomes:UP000001566}//proteome {ECO:0000313|Proteomes:UP000001566}.
gene126	SYNWH7803_RS00650	WP_011932070.1	polysaccharide/polyol phosphate ABC transporter ATP-binding protein	GO:0005524 F:ATP binding IEA:UniProtKB-KW.//GO:0016887 F:ATPase activity IEA:InterPro.	IPR003593 AAA+_ATPase.//IPR003439 ABC_transporter-like.//IPR017871 ABC_transporter_CS.//IPR027417 P-loop_NTPase.	{ECO:0000256|RuleBase:RU363012}//proteome {ECO:0000313|Proteomes:UP000001566}//{ECO:0000256|RuleBase:RU363012}//proteome {ECO:0000313|Proteomes:UP000001566}.
gene1260	SYNWH7803_RS06320	WP_011933189.1	ATP adenylyltransferase	GO:0003877 F:ATP adenylyltransferase activity IEA:UniProtKB-EC.//GO:0005524 F:ATP binding IEA:InterPro.//GO:0009117 P:nucleotide metabolic process IEA:InterPro.	IPR009163 ATP_adenylyltransferase.//IPR019200 ATP_adenylylTrfase_C.//IPR011146 HIT-like.	proteome {ECO:0000313|Proteomes:UP000001566}//{ECO:0000313|EMBL:CAK23709.1}//proteome {ECO:0000313|Proteomes:UP000001566}//{ECO:0000313|EMBL:CAK23709.1}.
gene1261	SYNWH7803_RS06325	WP_041428497.1	type 3 alternative RNA polymerase sigma factor
gene1262	SYNWH7803_RS06330	WP_011933191.1	hypothetical protein			coil {ECO:0000256|SAM:Coils}//proteome {ECO:0000313|Proteomes:UP000001566}//proteome {ECO:0000313|Proteomes:UP000001566}.
gene1263	SYNWH7803_RS06335	WP_011933192.1	hypothetical protein		IPR021801 DUF3370.	coil {ECO:0000256|SAM:Coils}//proteome {ECO:0000313|Proteomes:UP000001566}//proteome {ECO:0000313|Proteomes:UP000001566}.
gene1264	SYNWH7803_RS06340	WP_011933193.1	molecular chaperone DnaJ	GO:0006355 P:regulation of transcription, DNA-templated IEA:InterPro.	IPR002145 CopG.//IPR001623 DnaJ_domain.	coil {ECO:0000256|SAM:Coils}//proteome {ECO:0000313|Proteomes:UP000001566}//proteome {ECO:0000313|Proteomes:UP000001566}.
gene1265	SYNWH7803_RS06345	WP_011933194.1	allophycocyanin subunit alpha	GO:0030089 C:phycobilisome IEA:UniProtKB-KW.//GO:0055114 P:oxidation-reduction process IEA:UniProtKB-KW.//GO:0015979 P:photosynthesis IEA:UniProtKB-KW.//GO:0018298 P:protein-chromophore linkage IEA:UniProtKB-KW.	IPR009050 Globin-like.//IPR012128 Phycobilisome_asu/bsu.	pigment {ECO:0000256|RuleBase:RU004438}//{ECO:0000256|RuleBase:RU004438}//proteome {ECO:0000313|Proteomes:UP000001566}//transport {ECO:0000256|RuleBase:RU004438}//{ECO:0000256|RuleBase:RU004438}//{ECO:0000256|RuleBase:RU004438}//proteome {ECO:0000313|Proteomes:UP000001566}//{ECO:0000256|RuleBase:RU004438}.
gene1266	SYNWH7803_RS06350	WP_011933195.1	RNA methyltransferase	GO:0003723 F:RNA binding IEA:InterPro.//GO:0008173 F:RNA methyltransferase activity IEA:InterPro.//GO:0006396 P:RNA processing IEA:InterPro.	IPR001566 23S_rRNA_MeTrfase_RlmD.//IPR030390 MeTrfase_TrmA_AS.//IPR030391 MeTrfase_TrmA_CS.//IPR012340 NA-bd_OB-fold.//IPR029063 SAM-dependent_MTases.//IPR002792 TRAM_dom.//IPR010280 U5_MeTrfase_fam.	proteome {ECO:0000313|Proteomes:UP000001566}//{ECO:0000256|SAAS:SAAS00506838,////proteome {ECO:0000313|Proteomes:UP000001566}//{ECO:0000256|SAAS:SAAS00506816}//{ECO:0000256|SAAS:SAAS00506843,//
gene1267	SYNWH7803_RS06355	WP_011933196.1	phenylalanine--tRNA ligase subunit beta	GO:0005737 C:cytoplasm IEA:UniProtKB-SubCell.//GO:0005524 F:ATP binding IEA:UniProtKB-HAMAP.//GO:0000287 F:magnesium ion binding IEA:UniProtKB-HAMAP.//GO:0004826 F:phenylalanine-tRNA ligase activity IEA:UniProtKB-HAMAP.//GO:0000049 F:tRNA binding IEA:UniProtKB-HAMAP.//GO:0006432 P:phenylalanyl-tRNA aminoacylation IEA:UniProtKB-HAMAP.//GO:0008033 P:tRNA processing IEA:InterPro.	IPR005146 B3/B4_tRNA-bd.//IPR009061 DNA-bd_dom_put.//IPR012340 NA-bd_OB-fold.//IPR004532 Phe-tRNA-ligase_IIc_bsu.//IPR020825 Phe-tRNA_synthase_B3/B4.//IPR005121 PheS_beta_Fdx_antiC-bd.//IPR002547 tRNA-bd_dom.//IPR005147 tRNA_synthase_B5-dom.	synthetase {ECO:0000256|HAMAP-Rule:MF_00283,//ECO:0000313|EMBL:CAK23716.1}//{ECO:0000256|HAMAP-Rule:MF_00283,////proteome {ECO:0000313|Proteomes:UP000001566}//{ECO:0000256|HAMAP-Rule:MF_00283,////{ECO:0000256|HAMAP-Rule:MF_00283,//ECO:0000313|EMBL:CAK23716.1}//{ECO:0000256|HAMAP-Rule:MF_00283,////{ECO:0000256|HAMAP-Rule:MF_00283,////{ECO:0000256|HAMAP-Rule:MF_00283,////biosynthesis {ECO:0000256|H…
gene1268	SYNWH7803_RS06360	WP_011933197.1	50S ribosomal protein L33
gene1269	SYNWH7803_RS06365	WP_006041316.1	30S ribosomal protein S18	GO:0005840 C:ribosome IEA:UniProtKB-KW.//GO:0019843 F:rRNA binding IEA:UniProtKB-HAMAP.//GO:0003735 F:structural constituent of ribosome IEA:InterPro.//GO:0006412 P:translation IEA:UniProtKB-HAMAP.//GO:0005840 C:ribosome IEA:UniProtKB-KW.//GO:0019843 F:rRNA binding IEA:UniProtKB-HAMAP.//GO:0003735 F:structural constituent of ribosome IEA:InterPro.//GO:0006412 P:translation IEA:UniProtKB-HAMAP.//G…	IPR001648 Ribosomal_S18.//IPR018275 Ribosomal_S18_CS.//IPR001648 Ribosomal_S18.//IPR018275 Ribosomal_S18_CS.//IPR001648 Ribosomal_S18.//IPR018275 Ribosomal_S18_CS.//IPR001648 Ribosomal_S18.//IPR018275 Ribosomal_S18_CS.//IPR001648 Ribosomal_S18.//IPR018275 Ribosomal_S18_CS.//IPR001648 Ribosomal_S18.//IPR018275 Ribosomal_S18_CS.//IPR001648 Ribosomal_S18.//IPR018275 Ribosomal_S18_CS.//IPR001648 Ribo…	proteome {ECO:0000313|Proteomes:UP000003950}//proteome {ECO:0000313|Proteomes:UP000003950}//{ECO:0000256|HAMAP-Rule:MF_00270,////protein {ECO:0000256|HAMAP-Rule:MF_00270,//ECO:0000313|EMBL:EDY37598.1}//{ECO:0000256|HAMAP-Rule:MF_00270}//{ECO:0000256|HAMAP-Rule:MF_00270}.//proteome {ECO:0000313|Proteomes:UP000028589}//{ECO:0000256|HAMAP-Rule:MF_00270,////protein {ECO:0000256|HAMAP-Rule:MF_00270,//…
gene127	SYNWH7803_RS00655	WP_011932071.1	phosphate ABC transporter permease	GO:0016021 C:integral component of membrane IEA:UniProtKB-KW.	IPR013525 ABC_2_trans.	proteome {ECO:0000313|Proteomes:UP000001566}//{ECO:0000256|SAM:Phobius}//proteome {ECO:0000313|Proteomes:UP000001566}//{ECO:0000256|SAM:Phobius}//helix {ECO:0000256|SAM:Phobius}.
gene1270	SYNWH7803_RS06370	WP_041428498.1	ribonuclease II
gene1271	SYNWH7803_RS06375	WP_011933199.1	hypothetical protein			proteome {ECO:0000313|Proteomes:UP000001566}//proteome {ECO:0000313|Proteomes:UP000001566}.
gene1272	SYNWH7803_RS06380	WP_011933200.1	epimerase		IPR008979 Galactose-bd-like.//IPR013857 NADH-UbQ_OxRdtase-assoc_prot30.	proteome {ECO:0000313|Proteomes:UP000001566}//proteome {ECO:0000313|Proteomes:UP000001566}.
gene1273	SYNWH7803_RS06385	WP_011933201.1	6-phosphogluconolactonase	GO:0017057 F:6-phosphogluconolactonase activity IEA:UniProtKB-EC.//GO:0005975 P:carbohydrate metabolic process IEA:InterPro.//GO:0006098 P:pentose-phosphate shunt IEA:InterPro.	IPR005900 6-phosphogluconolactonase_DevB.//IPR006148 Glc/Gal-6P_isomerase.	proteome {ECO:0000313|Proteomes:UP000001566}//{ECO:0000313|EMBL:CAK23722.1}//proteome {ECO:0000313|Proteomes:UP000001566}.
gene1274	SYNWH7803_RS06390	WP_011933202.1	6-phosphogluconate dehydrogenase	GO:0050661 F:NADP binding IEA:InterPro.//GO:0004616 F:phosphogluconate dehydrogenase (decarboxylating) activity IEA:UniProtKB-EC.//GO:0019521 P:D-gluconate metabolic process IEA:UniProtKB-KW.//GO:0006098 P:pentose-phosphate shunt IEA:UniProtKB-UniPathway.	IPR008927 6-PGluconate_DH_C-like.//IPR013328 6PGD_dom_2.//IPR012284 6PGD_dom_3.//IPR006114 6PGDH_C.//IPR006113 6PGDH_Gnd/GntZ.//IPR006115 6PGDH_NADP-bd.//IPR006184 6PGdom_BS.//IPR016040 NAD(P)-bd_dom.//IPR006183 Pgluconate_DH.	coil {ECO:0000256|SAM:Coils}//proteome {ECO:0000313|Proteomes:UP000001566}//utilization {ECO:0000256|RuleBase:RU000486}//{ECO:0000256|PIRNR:PIRNR000109}//{ECO:0000256|PIRNR:PIRNR000109,////shunt {ECO:0000256|PIRNR:PIRNR000109}//proteome {ECO:0000313|Proteomes:UP000001566}.
gene1275	glgC
gene1276	SYNWH7803_RS06400	WP_011933204.1	glutamyl-tRNA reductase
gene1277	SYNWH7803_RS06405	WP_011933205.1	fructose 1,6-bisphosphatase	GO:0042132 F:fructose 1,6-bisphosphate 1-phosphatase activity IEA:UniProtKB-EC.//GO:0046872 F:metal ion binding IEA:UniProtKB-KW.//GO:0050278 F:sedoheptulose-bisphosphatase activity IEA:UniProtKB-EC.//GO:0006094 P:gluconeogenesis IEA:InterPro.//GO:0006071 P:glycerol metabolic process IEA:InterPro.//GO:0019253 P:reductive pentose-phosphate cycle IEA:UniProtKB-UniPathway.	IPR004464 FBPase_class-2/SBPase.	cycle {ECO:0000256|PIRNR:PIRNR004532}//metabolism {ECO:0000256|PIRNR:PIRNR004532}//proteome {ECO:0000313|Proteomes:UP000001566}//{ECO:0000313|EMBL:CAK23726.1}//{ECO:0000256|PIRSR:PIRSR004532-1}//{ECO:0000256|PIRSR:PIRSR004532-1}//proteome {ECO:0000313|Proteomes:UP000001566}.
gene1278	SYNWH7803_RS06410	WP_011933206.1	ribulose-phosphate 3-epimerase	GO:0046872 F:metal ion binding IEA:UniProtKB-KW.//GO:0004750 F:ribulose-phosphate 3-epimerase activity IEA:UniProtKB-EC.//GO:0005975 P:carbohydrate metabolic process IEA:UniProtKB-KW.//GO:0006098 P:pentose-phosphate shunt IEA:InterPro.	IPR013785 Aldolase_TIM.//IPR026019 Ribul_P_3_epim.//IPR000056 Ribul_P_3_epim-like.//IPR011060 RibuloseP-bd_barrel.	metabolism {ECO:0000256|PIRNR:PIRNR001461}//{ECO:0000256|PIRSR:PIRSR001461-2}//proteome {ECO:0000313|Proteomes:UP000001566}//{ECO:0000256|PIRNR:PIRNR001461,////{ECO:0000256|PIRSR:PIRSR001461-2}//{ECO:0000256|PIRSR:PIRSR001461-2}//proteome {ECO:0000313|Proteomes:UP000001566}//{ECO:0000256|PIRSR:PIRSR001461-2}.
gene1279	SYNWH7803_RS06415	WP_011933208.1	cytochrome c biogenesis protein CcsA
gene128	SYNWH7803_RS00660	WP_011932072.1	capsular polysaccharide biosynthesis protein CapM	GO:0016757 F:transferase activity, transferring glycosyl groups IEA:UniProtKB-KW.	IPR001296 Glyco_trans_1.//IPR028098 Glyco_trans_4-like_N.	proteome {ECO:0000313|Proteomes:UP000001566}//{ECO:0000256|SAAS:SAAS00418651}//proteome {ECO:0000313|Proteomes:UP000001566}//{ECO:0000256|SAAS:SAAS00418625,//
gene1280	SYNWH7803_RS06420	WP_011933209.1	hypothetical protein	GO:0006744 P:ubiquinone biosynthetic process IEA:InterPro.	IPR007715 Coq4.	proteome {ECO:0000313|Proteomes:UP000001566}//proteome {ECO:0000313|Proteomes:UP000001566}.
gene1281	SYNWH7803_RS06425	WP_041428500.1	hypothetical protein
gene1282	SYNWH7803_RS06430	WP_011933212.1	hypothetical protein	GO:0006744 P:ubiquinone biosynthetic process IEA:InterPro.	IPR007715 Coq4.	proteome {ECO:0000313|Proteomes:UP000001566}//proteome {ECO:0000313|Proteomes:UP000001566}.
gene1283	SYNWH7803_RS06435	WP_011933214.1	hypothetical protein		IPR007801 UPF0276.//IPR013022 Xyl_isomerase-like_TIM-brl.	proteome {ECO:0000313|Proteomes:UP000001566}//proteome {ECO:0000313|Proteomes:UP000001566}.
gene1284	SYNWH7803_RS06440	WP_011933215.1	permease	GO:0016021 C:integral component of membrane IEA:UniProtKB-KW.	IPR005495 LptG/LptF_permease.	proteome {ECO:0000313|Proteomes:UP000001566}//{ECO:0000256|SAM:Phobius}//proteome {ECO:0000313|Proteomes:UP000001566}//{ECO:0000256|SAM:Phobius}//helix {ECO:0000256|SAM:Phobius}.
gene1285	SYNWH7803_RS06445	WP_041428502.1	LPS export ABC transporter ATP-binding protein
gene1286	SYNWH7803_RS06450	WP_011933217.1	hypothetical protein			proteome {ECO:0000313|Proteomes:UP000001566}//proteome {ECO:0000313|Proteomes:UP000001566}.
gene1287	SYNWH7803_RS06455	WP_011933218.1	hypothetical protein		IPR005500 DUF309.//IPR023203 TTHA0068_dom.	proteome {ECO:0000313|Proteomes:UP000001566}//proteome {ECO:0000313|Proteomes:UP000001566}.
gene1288	SYNWH7803_RS06460	WP_011933219.1	GTP-binding protein	GO:0005525 F:GTP binding IEA:UniProtKB-KW.//GO:0003924 F:GTPase activity IEA:InterPro.	IPR009022 EFG_III-V.//IPR000640 EFG_V.//IPR031157 G_TR_CS.//IPR027417 P-loop_NTPase.//IPR005225 Small_GTP-bd_dom.//IPR000795 TF_GTP-bd_dom.//IPR009000 Transl_B-barrel.//IPR004161 Transl_elong_EFTu/EF1A_2.//IPR006298 TypA_GTP-bd.	proteome {ECO:0000313|Proteomes:UP000001566}//{ECO:0000256|RuleBase:RU000323}//{ECO:0000256|RuleBase:RU000323}//proteome {ECO:0000313|Proteomes:UP000001566}.
gene1289	SYNWH7803_RS06465	WP_011933220.1	peptidase U32	GO:0008233 F:peptidase activity IEA:InterPro.	IPR020988 Pept_U32_collagenase.//IPR001539 Peptidase_U32.	proteome {ECO:0000313|Proteomes:UP000001566}//proteome {ECO:0000313|Proteomes:UP000001566}.
gene129	SYNWH7803_RS00665	WP_011932073.1	mannosyltransferase	GO:0016740 F:transferase activity IEA:UniProtKB-KW.	IPR001296 Glyco_trans_1.	proteome {ECO:0000313|Proteomes:UP000001566}//proteome {ECO:0000313|Proteomes:UP000001566}//{ECO:0000313|EMBL:CAK22565.1}.
gene1290	SYNWH7803_RS06470	WP_011933221.1	carboxypeptidase	GO:0004180 F:carboxypeptidase activity IEA:UniProtKB-KW.	IPR009045 Hedgehog_sig/DD-Pept_Zn-bd_dom.//IPR003709 Pept_M15B.	{ECO:0000313|EMBL:CAK23742.1}//proteome {ECO:0000313|Proteomes:UP000001566}//{ECO:0000313|EMBL:CAK23742.1}//{ECO:0000313|EMBL:CAK23742.1}//proteome {ECO:0000313|Proteomes:UP000001566}.
gene1291	SYNWH7803_RS06475	WP_011933222.1	geranylgeranyl diphosphate reductase	GO:0071949 F:FAD binding IEA:InterPro.//GO:0045550 F:geranylgeranyl reductase activity IEA:InterPro.//GO:0016628 F:oxidoreductase activity, acting on the CH-CH group of donors, NAD or NADP as acceptor IEA:InterPro.//GO:0015995 P:chlorophyll biosynthetic process IEA:InterPro.//GO:0015979 P:photosynthesis IEA:InterPro.	IPR010253 BchP_ChlP_pln/prok.//IPR002938 FAD-bd.//IPR023753 FAD/NAD-binding_dom.//IPR011777 Geranylgeranyl_Rdtase_fam.//IPR011774 Geranylgeranyl_Rdtase_pln/cyn.	proteome {ECO:0000313|Proteomes:UP000001566}//proteome {ECO:0000313|Proteomes:UP000001566}.
gene1292	SYNWH7803_RS06480	WP_011933223.1	glycyl-tRNA synthetase subunit beta	GO:0005737 C:cytoplasm IEA:UniProtKB-SubCell.//GO:0004814 F:arginine-tRNA ligase activity IEA:InterPro.//GO:0005524 F:ATP binding IEA:UniProtKB-HAMAP.//GO:0004820 F:glycine-tRNA ligase activity IEA:UniProtKB-HAMAP.//GO:0006420 P:arginyl-tRNA aminoacylation IEA:InterPro.//GO:0006426 P:glycyl-tRNA aminoacylation IEA:UniProtKB-HAMAP.	IPR008909 DALR_anticod-bd.//IPR015944 Gly-tRNA-synth_bsu.//IPR006194 Gly-tRNA-synth_heterodimer.	synthetase {ECO:0000256|HAMAP-Rule:MF_00255,//ECO:0000313|EMBL:CAK23744.1}//{ECO:0000256|HAMAP-Rule:MF_00255,//Coiled coil {ECO:0000256|SAM:Coils}//proteome {ECO:0000313|Proteomes:UP000001566}//{ECO:0000256|HAMAP-Rule:MF_00255,////{ECO:0000256|HAMAP-Rule:MF_00255,//ECO:0000313|EMBL:CAK23744.1}//{ECO:0000256|HAMAP-Rule:MF_00255,////biosynthesis {ECO:0000256|HAMAP-Rule:MF_00255,////proteome {ECO:00…
gene1293	SYNWH7803_RS06485	WP_050815882.1	sulfite reductase
gene1294	SYNWH7803_RS06490	WP_011933225.1	D-alanyl-D-alanine dipeptidase	GO:0005618 C:cell wall IEA:InterPro.//GO:0016805 F:dipeptidase activity IEA:UniProtKB-HAMAP.//GO:0008237 F:metallopeptidase activity IEA:UniProtKB-KW.//GO:0008270 F:zinc ion binding IEA:UniProtKB-HAMAP.//GO:0071555 P:cell wall organization IEA:UniProtKB-KW.	IPR000755 A_A_dipeptidase.//IPR009045 Hedgehog_sig/DD-Pept_Zn-bd_dom.	wall biogenesis/degradation {ECO:0000256|PIRNR:PIRNR026671}//proteome {ECO:0000313|Proteomes:UP000001566}//{ECO:0000256|HAMAP-Rule:MF_01924,//ECO:0000313|EMBL:CAK23746.1}//{ECO:0000256|HAMAP-Rule:MF_01924,//ECO:0000313|EMBL:CAK23746.1}//{ECO:0000256|HAMAP-Rule:MF_01924}//{ECO:0000256|HAMAP-Rule:MF_01924,////{ECO:0000256|HAMAP-Rule:MF_01924,////proteome {ECO:0000313|Proteomes:UP000001566}//{ECO:00…
gene1295	SYNWH7803_RS06495	WP_011933226.1	ATP-dependent DNA helicase RecG	GO:0005524 F:ATP binding IEA:UniProtKB-KW.//GO:0004003 F:ATP-dependent DNA helicase activity IEA:InterPro.//GO:0003677 F:DNA binding IEA:InterPro.//GO:0006310 P:DNA recombination IEA:InterPro.//GO:0006281 P:DNA repair IEA:InterPro.	IPR004609 ATP-dep_DNA_helicase_RecG.//IPR011545 DEAD/DEAH_box_helicase_dom.//IPR014001 Helicase_ATP-bd.//IPR001650 Helicase_C.//IPR003583 Hlx-hairpin-Hlx_DNA-bd_motif.//IPR012340 NA-bd_OB-fold.//IPR027417 P-loop_NTPase.	{ECO:0000256|RuleBase:RU000452}//proteome {ECO:0000313|Proteomes:UP000001566}//{ECO:0000256|RuleBase:RU000452, ECO:0000313|EMBL:CAK23747.1}//{ECO:0000256|RuleBase:RU000452,////{ECO:0000256|RuleBase:RU004294}//proteome {ECO:0000313|Proteomes:UP000001566}.
gene1296	SYNWH7803_RS06500	WP_011933229.1	hypothetical protein			proteome {ECO:0000313|Proteomes:UP000001566}//proteome {ECO:0000313|Proteomes:UP000001566}.
gene1297	SYNWH7803_RS06505
gene1298	SYNWH7803_RS06510	WP_011933232.1	hypothetical protein			proteome {ECO:0000313|Proteomes:UP000001566}//proteome {ECO:0000313|Proteomes:UP000001566}.
gene1299	SYNWH7803_RS06515	WP_011933233.1	elongation factor Ts
gene13	SYNWH7803_RS00085	WP_011931949.1	RNA-binding protein	GO:0003676 F:nucleic acid binding IEA:InterPro.//GO:0000166 F:nucleotide binding IEA:InterPro.	IPR012677 Nucleotide-bd_a/b_plait.//IPR000504 RRM_dom.	proteome {ECO:0000313|Proteomes:UP000001566}//proteome {ECO:0000313|Proteomes:UP000001566}.
gene130	SYNWH7803_RS00670	WP_011932074.1	glycosyl transferase	GO:0016740 F:transferase activity IEA:UniProtKB-KW.	IPR001173 Glyco_trans_2-like.//IPR029044 Nucleotide-diphossugar_trans.	coil {ECO:0000256|SAM:Coils}//proteome {ECO:0000313|Proteomes:UP000001566}//proteome {ECO:0000313|Proteomes:UP000001566}//{ECO:0000313|EMBL:CAK22566.1}.
gene1300	SYNWH7803_RS06520	WP_011933234.1	30S ribosomal protein S2
gene1301	SYNWH7803_RS06525	WP_011933235.1	glycosyl transferase	GO:0016740 F:transferase activity IEA:UniProtKB-KW.	IPR001173 Glyco_trans_2-like.//IPR029044 Nucleotide-diphossugar_trans.	proteome {ECO:0000313|Proteomes:UP000001566}//proteome {ECO:0000313|Proteomes:UP000001566}//{ECO:0000313|EMBL:CAK23756.1}.
gene1302	SYNWH7803_RS06530	WP_011933236.1	ABC transporter	GO:0005524 F:ATP binding IEA:UniProtKB-KW.//GO:0016887 F:ATPase activity IEA:InterPro.	IPR003593 AAA+_ATPase.//IPR014324 ABC_heterocyst_DevA.//IPR003439 ABC_transporter-like.//IPR017871 ABC_transporter_CS.//IPR027417 P-loop_NTPase.	{ECO:0000256|RuleBase:RU363012}//proteome {ECO:0000313|Proteomes:UP000001566}//{ECO:0000256|RuleBase:RU363012}//proteome {ECO:0000313|Proteomes:UP000001566}.
gene1303	SYNWH7803_RS06535	WP_011933237.1	ABC transporter	GO:0016021 C:integral component of membrane IEA:UniProtKB-KW.	IPR003838 ABC_permease_dom.//IPR005891 DevC.	proteome {ECO:0000313|Proteomes:UP000001566}//{ECO:0000256|SAM:Phobius}//proteome {ECO:0000313|Proteomes:UP000001566}//{ECO:0000256|SAM:Phobius}//helix {ECO:0000256|SAM:Phobius}.
gene1304	SYNWH7803_RS06540	WP_011933238.1	lipid ABC transporter permease	GO:0016021 C:integral component of membrane IEA:UniProtKB-KW.	IPR014315 ABC_heterocyst_DevB.	coil {ECO:0000256|SAM:Coils}//proteome {ECO:0000313|Proteomes:UP000001566}//{ECO:0000256|SAM:Phobius}//proteome {ECO:0000313|Proteomes:UP000001566}//{ECO:0000256|SAM:Phobius}//helix {ECO:0000256|SAM:Phobius}.
gene1305	SYNWH7803_RS06545	WP_011933239.1	phycocyanobilin:ferredoxin oxidoreductase	GO:0050897 F:cobalt ion binding IEA:InterPro.//GO:0050620 F:phycocyanobilin:ferredoxin oxidoreductase activity IEA:UniProtKB-HAMAP.//GO:0010024 P:phytochromobilin biosynthetic process IEA:InterPro.	IPR009249 Ferredoxin-dep_bilin_Rdtase.//IPR022870 Ferredoxin_bilin_OxRdtase.	proteome {ECO:0000313|Proteomes:UP000001566}//{ECO:0000256|HAMAP-Rule:MF_00618,//ECO:0000313|EMBL:CAK23761.1}//proteome {ECO:0000313|Proteomes:UP000001566}.
gene1306	SYNWH7803_RS06550	WP_011933240.1	peptidase M16	GO:0046872 F:metal ion binding IEA:InterPro.//GO:0004222 F:metalloendopeptidase activity IEA:InterPro.	IPR011249 Metalloenz_LuxS/M16.//IPR011237 Pept_M16_dom.//IPR011765 Pept_M16_N.//IPR001431 Pept_M16_Zn_BS.//IPR007863 Peptidase_M16_C.	proteome {ECO:0000313|Proteomes:UP000001566}//proteome {ECO:0000313|Proteomes:UP000001566}.
gene1307	SYNWH7803_RS06555	WP_011933241.1	peptidase M16	GO:0003824 F:catalytic activity IEA:InterPro.//GO:0046872 F:metal ion binding IEA:InterPro.	IPR011249 Metalloenz_LuxS/M16.//IPR011237 Pept_M16_dom.//IPR011765 Pept_M16_N.//IPR007863 Peptidase_M16_C.	proteome {ECO:0000313|Proteomes:UP000001566}//proteome {ECO:0000313|Proteomes:UP000001566}.
gene1308	SYNWH7803_RS06560	WP_011933242.1	hypothetical protein		IPR021495 DUF3148.	proteome {ECO:0000313|Proteomes:UP000001566}//proteome {ECO:0000313|Proteomes:UP000001566}.
gene1309	SYNWH7803_RS06565	WP_011933243.1	hypothetical protein	GO:0016021 C:integral component of membrane IEA:UniProtKB-KW.//GO:0005886 C:plasma membrane IEA:InterPro.//GO:0015225 F:biotin transporter activity IEA:InterPro.	IPR003784 BioY.	proteome {ECO:0000313|Proteomes:UP000001566}//{ECO:0000256|SAM:Phobius}//proteome {ECO:0000313|Proteomes:UP000001566}//{ECO:0000256|SAM:Phobius}//helix {ECO:0000256|SAM:Phobius}.
gene131	secA
gene1310	SYNWH7803_RS06570	WP_011933244.1	signal peptidase II	GO:0016021 C:integral component of membrane IEA:UniProtKB-KW.//GO:0005886 C:plasma membrane IEA:UniProtKB-SubCell.//GO:0004190 F:aspartic-type endopeptidase activity IEA:UniProtKB-HAMAP.	IPR001872 Peptidase_A8.	protease {ECO:0000256|HAMAP-Rule:MF_00161,////inner membrane {ECO:0000256|HAMAP-Rule:MF_00161}//membrane {ECO:0000256|HAMAP-Rule:MF_00161,////proteome {ECO:0000313|Proteomes:UP000001566}//{ECO:0000256|HAMAP-Rule:MF_00161,//ECO:0000313|EMBL:CAK23766.1}//{ECO:0000313|EMBL:CAK23766.1}//{ECO:0000256|HAMAP-Rule:MF_00161,////{ECO:0000256|HAMAP-Rule:MF_00161,////proteome {ECO:0000313|Proteomes:UP0000015…
gene1311	SYNWH7803_RS06575	WP_011933245.1	peptidoglycan glycosyltransferase	GO:0016021 C:integral component of membrane IEA:UniProtKB-KW.//GO:0008658 F:penicillin binding IEA:InterPro.//GO:0016740 F:transferase activity IEA:UniProtKB-KW.	IPR012338 Beta-lactam/transpept-like.//IPR000253 FHA_dom.//IPR001264 Glyco_trans_51.//IPR023346 Lysozyme-like_dom.//IPR001460 PCN-bd_Tpept.//IPR008984 SMAD_FHA_domain.	proteome {ECO:0000313|Proteomes:UP000001566}//{ECO:0000256|SAM:Phobius}//proteome {ECO:0000313|Proteomes:UP000001566}//{ECO:0000313|EMBL:CAK23767.1}//{ECO:0000256|SAM:Phobius}//helix {ECO:0000256|SAM:Phobius}.
gene1312	SYNWH7803_RS06580	WP_011933246.1	GTPase	GO:0016021 C:integral component of membrane IEA:UniProtKB-KW.//GO:0005525 F:GTP binding IEA:InterPro.	IPR021147 DUF697.//IPR006073 GTP_binding_domain.//IPR027417 P-loop_NTPase.	coil {ECO:0000256|SAM:Coils}//proteome {ECO:0000313|Proteomes:UP000001566}//{ECO:0000256|SAM:Phobius}//proteome {ECO:0000313|Proteomes:UP000001566}//{ECO:0000256|SAM:Phobius}//helix {ECO:0000256|SAM:Phobius}.
gene1313	SYNWH7803_RS06585	WP_011933247.1	pyridoxal-dependent decarboxylase	GO:0016831 F:carboxy-lyase activity IEA:InterPro.//GO:0030170 F:pyridoxal phosphate binding IEA:InterPro.//GO:0019752 P:carboxylic acid metabolic process IEA:InterPro.	IPR002129 PyrdxlP-dep_de-COase.//IPR015424 PyrdxlP-dep_Trfase.//IPR015421 PyrdxlP-dep_Trfase_major_sub1.//IPR015422 PyrdxlP-dep_Trfase_major_sub2.	proteome {ECO:0000313|Proteomes:UP000001566}//{ECO:0000256|RuleBase:RU000382, ECO:0000313|EMBL:CAK23769.1}//phosphate {ECO:0000256|PIRSR:PIRSR602129-50,////proteome {ECO:0000313|Proteomes:UP000001566}.
gene1314	SYNWH7803_RS06590	WP_011933248.1	cytidine deaminase	GO:0052717 F:tRNA-specific adenosine-34 deaminase activity IEA:UniProtKB-HAMAP.//GO:0008270 F:zinc ion binding IEA:UniProtKB-HAMAP.//GO:0002100 P:tRNA wobble adenosine to inosine editing IEA:UniProtKB-HAMAP.	IPR016192 APOBEC/CMP_deaminase_Zn-bd.//IPR002125 CMP_dCMP_Zn-bd.//IPR016193 Cytidine_deaminase-like.//IPR028883 tRNA_aden_deaminase.	proteome {ECO:0000313|Proteomes:UP000001566}//{ECO:0000256|HAMAP-Rule:MF_00972,////{ECO:0000256|HAMAP-Rule:MF_00972}//proteome {ECO:0000313|Proteomes:UP000001566}//processing {ECO:0000256|HAMAP-Rule:MF_00972}//{ECO:0000256|HAMAP-Rule:MF_00972}.
gene1315	SYNWH7803_RS06595	WP_011933249.1	alanine--glyoxylate aminotransferase	GO:0008453 F:alanine-glyoxylate transaminase activity IEA:UniProtKB-EC.	IPR000192 Aminotrans_V_dom.//IPR015424 PyrdxlP-dep_Trfase.//IPR015421 PyrdxlP-dep_Trfase_major_sub1.//IPR015422 PyrdxlP-dep_Trfase_major_sub2.//IPR024169 SP_NH2Trfase/AEP_transaminase.	{ECO:0000256|SAAS:SAAS00420543,////proteome {ECO:0000313|Proteomes:UP000001566}//phosphate {ECO:0000256|SAAS:SAAS00420535}//proteome {ECO:0000313|Proteomes:UP000001566}//{ECO:0000256|SAAS:SAAS00420534,//
gene1316	SYNWH7803_RS06600	WP_011933250.1	allophycocyanin subunit beta-18	GO:0030089 C:phycobilisome IEA:UniProtKB-KW.//GO:0055114 P:oxidation-reduction process IEA:UniProtKB-KW.//GO:0015979 P:photosynthesis IEA:UniProtKB-KW.//GO:0018298 P:protein-chromophore linkage IEA:UniProtKB-KW.	IPR009050 Globin-like.//IPR012128 Phycobilisome_asu/bsu.	pigment {ECO:0000256|RuleBase:RU004438}//{ECO:0000256|RuleBase:RU004438}//proteome {ECO:0000313|Proteomes:UP000001566}//transport {ECO:0000256|RuleBase:RU004438}//{ECO:0000256|RuleBase:RU004438}//{ECO:0000256|RuleBase:RU004438}//proteome {ECO:0000313|Proteomes:UP000001566}//{ECO:0000256|RuleBase:RU004438}.
gene1317	SYNWH7803_RS06605	WP_011933251.1	glutamine synthetase	GO:0005737 C:cytoplasm IEA:InterPro.//GO:0005524 F:ATP binding IEA:UniProtKB-KW.//GO:0004356 F:glutamate-ammonia ligase activity IEA:UniProtKB-EC.//GO:0006542 P:glutamine biosynthetic process IEA:InterPro.//GO:0009399 P:nitrogen fixation IEA:InterPro.	IPR008147 Gln_synt_b-grasp.//IPR014746 Gln_synth/guanido_kin_cat_dom.//IPR008146 Gln_synth_cat_dom.//IPR027303 Gln_synth_gly_rich_site.//IPR004809 Gln_synth_I.//IPR027302 Gln_synth_N_conserv_site.	{ECO:0000256|RuleBase:RU004356}//proteome {ECO:0000313|Proteomes:UP000001566}//{ECO:0000256|RuleBase:RU004356, ECO:0000313|EMBL:CAK23773.1}//{ECO:0000256|RuleBase:RU004356}//proteome {ECO:0000313|Proteomes:UP000001566}.
gene1318	SYNWH7803_RS06610	WP_011933252.1	hypothetical protein			proteome {ECO:0000313|Proteomes:UP000001566}//proteome {ECO:0000313|Proteomes:UP000001566}.
gene1319	SYNWH7803_RS06615	WP_011933253.1	methyltransferase	GO:0008168 F:methyltransferase activity IEA:UniProtKB-KW.	IPR013216 Methyltransf_11.//IPR029063 SAM-dependent_MTases.	proteome {ECO:0000313|Proteomes:UP000001566}//{ECO:0000313|EMBL:CAK23775.1}//proteome {ECO:0000313|Proteomes:UP000001566}//{ECO:0000313|EMBL:CAK23775.1}.
gene132	SYNWH7803_RS00680	WP_011932076.1	serine acetyltransferase	GO:0005737 C:cytoplasm IEA:InterPro.//GO:0009001 F:serine O-acetyltransferase activity IEA:UniProtKB-EC.//GO:0006535 P:cysteine biosynthetic process from serine IEA:InterPro.	IPR001451 Hexapep.//IPR018357 Hexapep_transf_CS.//IPR010493 Ser_AcTrfase_N.//IPR005881 Ser_O-AcTrfase.//IPR011004 Trimer_LpxA-like.	{ECO:0000256|PIRNR:PIRNR000441,//Coiled coil {ECO:0000256|SAM:Coils}//proteome {ECO:0000313|Proteomes:UP000001566}//proteome {ECO:0000313|Proteomes:UP000001566}//{ECO:0000256|PIRNR:PIRNR000441,//
gene1320	SYNWH7803_RS06620	WP_011933254.1	copper-binding protein			proteome {ECO:0000313|Proteomes:UP000001566}//proteome {ECO:0000313|Proteomes:UP000001566}.
gene1321	SYNWH7803_RS06625	WP_050815927.1	hypothetical protein
gene1322	SYNWH7803_RS06630	WP_050815883.1	hypothetical protein
gene1323	SYNWH7803_RS06635	WP_011933256.1	anti-sigma regulatory factor	GO:0016740 F:transferase activity IEA:UniProtKB-KW.	IPR016781 Anti-sigma_regulat_PmgA_prd.//IPR003594 HATPase_C.	proteome {ECO:0000313|Proteomes:UP000001566}//proteome {ECO:0000313|Proteomes:UP000001566}//{ECO:0000313|EMBL:CAK23778.1}.
gene1324	SYNWH7803_RS06640	WP_011933257.1	hypothetical protein		IPR008629 GUN4-like.	proteome {ECO:0000313|Proteomes:UP000001566}//proteome {ECO:0000313|Proteomes:UP000001566}.
gene1325	SYNWH7803_RS06645	WP_011933258.1	tRNA 2-selenouridine synthase	GO:0043828 F:tRNA 2-selenouridine synthase activity IEA:InterPro.//GO:0070329 P:tRNA seleno-modification IEA:InterPro.	IPR001763 Rhodanese-like_dom.//IPR017582 tRNA_2-selenouridine_synthase.	proteome {ECO:0000313|Proteomes:UP000001566}//proteome {ECO:0000313|Proteomes:UP000001566}.
gene1326	SYNWH7803_RS06650	WP_011933259.1	photosystem II reaction center Psb28 protein
gene1327	SYNWH7803_RS06655	WP_011933260.1	permease	GO:0016021 C:integral component of membrane IEA:UniProtKB-KW.	IPR002549 AI-2E-like.	proteome {ECO:0000313|Proteomes:UP000001566}//{ECO:0000256|SAM:Phobius}//proteome {ECO:0000313|Proteomes:UP000001566}//{ECO:0000256|SAM:Phobius}//helix {ECO:0000256|SAM:Phobius}.
gene1328	SYNWH7803_RS06660	WP_011933261.1	permease	GO:0016021 C:integral component of membrane IEA:UniProtKB-KW.	IPR002549 AI-2E-like.	proteome {ECO:0000313|Proteomes:UP000001566}//{ECO:0000256|SAM:Phobius}//proteome {ECO:0000313|Proteomes:UP000001566}//{ECO:0000256|SAM:Phobius}//helix {ECO:0000256|SAM:Phobius}.
gene1329	SYNWH7803_RS06665	WP_011933262.1	diguanylate cyclase	GO:0010181 F:FMN binding IEA:InterPro.//GO:0016491 F:oxidoreductase activity IEA:InterPro.	IPR002563 Flavin_Rdtase-like_dom.//IPR012349 Split_barrel_FMN-bd.	proteome {ECO:0000313|Proteomes:UP000001566}//proteome {ECO:0000313|Proteomes:UP000001566}.
gene133	SYNWH7803_RS00685	WP_011932077.1	GntR family transcriptional regulator	GO:0003677 F:DNA binding IEA:UniProtKB-KW.//GO:0003700 F:transcription factor activity, sequence-specific DNA binding IEA:InterPro.//GO:0006351 P:transcription, DNA-templated IEA:UniProtKB-KW.	IPR000524 Tscrpt_reg_HTH_GntR.//IPR011991 WHTH_DNA-bd_dom.	proteome {ECO:0000313|Proteomes:UP000001566}//{ECO:0000256|RuleBase:RU000706}//proteome {ECO:0000313|Proteomes:UP000001566}//{ECO:0000256|RuleBase:RU000706}//regulation {ECO:0000256|RuleBase:RU000706}.
gene1330	SYNWH7803_RS06670	WP_011933263.1	hypothetical protein	GO:0016021 C:integral component of membrane IEA:UniProtKB-KW.		proteome {ECO:0000313|Proteomes:UP000001566}//{ECO:0000256|SAM:Phobius}//proteome {ECO:0000313|Proteomes:UP000001566}//{ECO:0000256|SAM:Phobius}//helix {ECO:0000256|SAM:Phobius}.
gene1331	SYNWH7803_RS06675	WP_011933264.1	hypothetical protein			proteome {ECO:0000313|Proteomes:UP000001566}//proteome {ECO:0000313|Proteomes:UP000001566}.
gene1332	SYNWH7803_RS06680	WP_011933265.1	preprotein translocase subunit SecF	GO:0016021 C:integral component of membrane IEA:UniProtKB-KW.//GO:0005622 C:intracellular IEA:GOC.//GO:0005886 C:plasma membrane IEA:UniProtKB-SubCell.//GO:0015450 F:P-P-bond-hydrolysis-driven protein transmembrane transporter activity IEA:InterPro.//GO:0065002 P:intracellular protein transmembrane transport IEA:UniProtKB-HAMAP.//GO:0006605 P:protein targeting IEA:UniProtKB-HAMAP.//GO:0043952 P:p…	IPR022813 SecD/SecF_arch_bac.//IPR022645 SecD/SecF_bac.//IPR022646 SecD/SecF_CS.//IPR005665 SecF_bac.	inner membrane {ECO:0000256|HAMAP-Rule:MF_01464}//membrane {ECO:0000256|HAMAP-Rule:MF_01464,////proteome {ECO:0000313|Proteomes:UP000001566}//{ECO:0000256|HAMAP-Rule:MF_01464,////transport {ECO:0000256|HAMAP-Rule:MF_01464,////proteome {ECO:0000313|Proteomes:UP000001566}//{ECO:0000256|HAMAP-Rule:MF_01464,////{ECO:0000256|HAMAP-Rule:MF_01464,////helix {ECO:0000256|HAMAP-Rule:MF_01464,////{ECO:00002…
gene1333	SYNWH7803_RS06685	WP_011933266.1	preprotein translocase subunit SecD	GO:0016021 C:integral component of membrane IEA:UniProtKB-KW.//GO:0005622 C:intracellular IEA:GOC.//GO:0005886 C:plasma membrane IEA:UniProtKB-SubCell.//GO:0015450 F:P-P-bond-hydrolysis-driven protein transmembrane transporter activity IEA:InterPro.//GO:0065002 P:intracellular protein transmembrane transport IEA:UniProtKB-HAMAP.//GO:0006605 P:protein targeting IEA:UniProtKB-HAMAP.//GO:0043952 P:p…	IPR001036 Acrflvin-R.//IPR005791 SecD.//IPR022813 SecD/SecF_arch_bac.//IPR022645 SecD/SecF_bac.//IPR022646 SecD/SecF_CS.	inner membrane {ECO:0000256|HAMAP-Rule:MF_01463}//membrane {ECO:0000256|HAMAP-Rule:MF_01463,////proteome {ECO:0000313|Proteomes:UP000001566}//{ECO:0000256|HAMAP-Rule:MF_01463,////transport {ECO:0000256|HAMAP-Rule:MF_01463,////proteome {ECO:0000313|Proteomes:UP000001566}//{ECO:0000256|HAMAP-Rule:MF_01463,////{ECO:0000256|HAMAP-Rule:MF_01463,////helix {ECO:0000256|HAMAP-Rule:MF_01463,////{ECO:00002…
gene1334	SYNWH7803_RS06690	WP_011933267.1	pyruvate dehydrogenase subunit beta	GO:0004739 F:pyruvate dehydrogenase (acetyl-transferring) activity IEA:UniProtKB-EC.	IPR029061 THDP-binding.//IPR009014 Transketo_C/Pyr-ferredox_oxred.//IPR005475 Transketolase-like_Pyr-bd.	proteome {ECO:0000313|Proteomes:UP000001566}//{ECO:0000313|EMBL:CAK23789.1}//{ECO:0000313|EMBL:CAK23789.1}//proteome {ECO:0000313|Proteomes:UP000001566}.
gene1335	SYNWH7803_RS06695	WP_011933268.1	hypothetical protein	GO:0016021 C:integral component of membrane IEA:UniProtKB-KW.	IPR021434 DUF3082.	proteome {ECO:0000313|Proteomes:UP000001566}//{ECO:0000256|SAM:Phobius}//proteome {ECO:0000313|Proteomes:UP000001566}//{ECO:0000256|SAM:Phobius}//helix {ECO:0000256|SAM:Phobius}.
gene1336	SYNWH7803_RS06700	WP_011933269.1	4-diphosphocytidyl-2-C-methyl-D-erythritol kinase
gene1337	SYNWH7803_RS06705	WP_011933270.1	ribosomal RNA small subunit methyltransferase A
gene1338	SYNWH7803_RS06710	WP_011933271.1	uridine kinase	GO:0005737 C:cytoplasm IEA:UniProtKB-SubCell.//GO:0005524 F:ATP binding IEA:UniProtKB-KW.//GO:0016773 F:phosphotransferase activity, alcohol group as acceptor IEA:InterPro.//GO:0004849 F:uridine kinase activity IEA:UniProtKB-EC.//GO:0044211 P:CTP salvage IEA:UniProtKB-UniPathway.//GO:0044206 P:UMP salvage IEA:UniProtKB-UniPathway.	IPR027417 P-loop_NTPase.//IPR006083 PRK/URK.//IPR000764 Uridine_kinase-like.//IPR026008 Uridine_kinase_.	{ECO:0000256|RuleBase:RU003528}//coil {ECO:0000256|SAM:Coils}//proteome {ECO:0000313|Proteomes:UP000001566}//{ECO:0000256|RuleBase:RU003825}//{ECO:0000256|RuleBase:RU003528, ECO:0000313|EMBL:CAK23793.1}//{ECO:0000256|RuleBase:RU003528}//proteome {ECO:0000313|Proteomes:UP000001566}//{ECO:0000256|RuleBase:RU003528,//
gene1339	SYNWH7803_RS06715	WP_041428510.1	hypothetical protein
gene134	SYNWH7803_RS00690	WP_011932078.1	dienelactone hydrolase	GO:0008806 F:carboxymethylenebutenolidase activity IEA:UniProtKB-EC.	IPR029058 AB_hydrolase.//IPR002925 Dienelactn_hydro.	proteome {ECO:0000313|Proteomes:UP000001566}//{ECO:0000313|EMBL:CAK22570.1}//proteome {ECO:0000313|Proteomes:UP000001566}.
gene1340	SYNWH7803_RS06720	WP_011933272.1	hypothetical protein	GO:0004519 F:endonuclease activity IEA:UniProtKB-KW.//GO:0003676 F:nucleic acid binding IEA:InterPro.	IPR011335 Restrct_endonuc-II-like.//IPR011856 tRNA_endonuc-like_dom.//IPR003509 UPF0102.	proteome {ECO:0000313|Proteomes:UP000001566}//{ECO:0000313|EMBL:CAK23794.1}//{ECO:0000313|EMBL:CAK23794.1}//{ECO:0000313|EMBL:CAK23794.1}//proteome {ECO:0000313|Proteomes:UP000001566}.
gene1341	SYNWH7803_RS06725	WP_011933273.1	hypothetical protein			proteome {ECO:0000313|Proteomes:UP000001566}//proteome {ECO:0000313|Proteomes:UP000001566}.
gene1342	SYNWH7803_RS06730	WP_011933274.1	hypothetical protein		IPR019616 Uncharacterised_Ycf54.	proteome {ECO:0000313|Proteomes:UP000001566}//proteome {ECO:0000313|Proteomes:UP000001566}.
gene1343	SYNWH7803_RS06735	WP_011933275.1	pyridoxine 5'-phosphate synthase
gene1344	SYNWH7803_RS06740	WP_011933276.1	1-acyl-sn-glycerol-3-phosphate acyltransferase	GO:0016746 F:transferase activity, transferring acyl groups IEA:UniProtKB-KW.	IPR002123 Plipid/glycerol_acylTrfase.	{ECO:0000313|EMBL:CAK23798.1}//proteome {ECO:0000313|Proteomes:UP000001566}//proteome {ECO:0000313|Proteomes:UP000001566}//{ECO:0000313|EMBL:CAK23798.1}.
gene1345	SYNWH7803_RS06745	WP_011933277.1	hypothetical protein		IPR011990 TPR-like_helical_dom.	proteome {ECO:0000313|Proteomes:UP000001566}//proteome {ECO:0000313|Proteomes:UP000001566}//{ECO:0000256|SAM:SignalP}.
gene1346	SYNWH7803_RS06750	WP_011933278.1	hypothetical protein		IPR002634 BolA.	proteome {ECO:0000313|Proteomes:UP000001566}//proteome {ECO:0000313|Proteomes:UP000001566}.
gene1347	SYNWH7803_RS06755	WP_011933279.1	monothiol glutaredoxin	GO:0005623 C:cell IEA:GOC.//GO:0051537 F:2 iron, 2 sulfur cluster binding IEA:UniProtKB-KW.//GO:0009055 F:electron carrier activity IEA:InterPro.//GO:0046872 F:metal ion binding IEA:UniProtKB-KW.//GO:0015035 F:protein disulfide oxidoreductase activity IEA:InterPro.//GO:0045454 P:cell redox homeostasis IEA:InterPro.	IPR002109 Glutaredoxin.//IPR014434 Monothiol_GRX.//IPR004480 Monothiol_GRX-rel.//IPR012336 Thioredoxin-like_fold.	{ECO:0000256|PIRSR:PIRSR005894-2}//proteome {ECO:0000313|Proteomes:UP000001566}//{ECO:0000256|PIRSR:PIRSR005894-2}//{ECO:0000256|PIRSR:PIRSR005894-2}//{ECO:0000256|PIRSR:PIRSR005894-2}//proteome {ECO:0000313|Proteomes:UP000001566}.
gene1348	SYNWH7803_RS06760	WP_011933280.1	hypothetical protein			proteome {ECO:0000313|Proteomes:UP000001566}//proteome {ECO:0000313|Proteomes:UP000001566}.
gene1349	SYNWH7803_RS06765	WP_050815928.1	transcriptional regulator
gene135	SYNWH7803_RS00695	WP_011932079.1	translation initiation factor IF-3
gene1350	SYNWH7803_RS06770	WP_011933282.1	hypothetical protein	GO:0016021 C:integral component of membrane IEA:UniProtKB-KW.		proteome {ECO:0000313|Proteomes:UP000001566}//{ECO:0000256|SAM:Phobius}//proteome {ECO:0000313|Proteomes:UP000001566}//{ECO:0000256|SAM:Phobius}//helix {ECO:0000256|SAM:Phobius}.
gene1351	SYNWH7803_RS06775	WP_011933283.1	hypothetical protein			proteome {ECO:0000313|Proteomes:UP000001566}//proteome {ECO:0000313|Proteomes:UP000001566}.
gene1352	SYNWH7803_RS06780	WP_011933284.1	carotene isomerase	GO:0016853 F:isomerase activity IEA:UniProtKB-KW.//GO:0016491 F:oxidoreductase activity IEA:InterPro.//GO:0016117 P:carotenoid biosynthetic process IEA:InterPro.	IPR002937 Amino_oxidase.//IPR014101 Carotene_isomerase.//IPR023753 FAD/NAD-binding_dom.	proteome {ECO:0000313|Proteomes:UP000001566}//{ECO:0000313|EMBL:CAK23806.1}//proteome {ECO:0000313|Proteomes:UP000001566}.
gene1353	SYNWH7803_RS06785	WP_041428514.1	cytochrome C551
gene1354	gid
gene1355	SYNWH7803_RS06795	WP_011933287.1	photosystem II protein Y
gene1356	SYNWH7803_RS06800	WP_041428843.1	acetyltransferase
gene1357	SYNWH7803_RS06805
gene1358	SYNWH7803_RS06810	WP_041428516.1	transcriptional regulator
gene1359	SYNWH7803_RS06815	WP_011933290.1	histidine kinase	GO:0005622 C:intracellular IEA:GOC.//GO:0000155 F:phosphorelay sensor kinase activity IEA:InterPro.	IPR003594 HATPase_C.//IPR005467 His_kinase_dom.//IPR003661 HisK_dim/P.//IPR000014 PAS.	proteome {ECO:0000313|Proteomes:UP000001566}//{ECO:0000313|EMBL:CAK23812.1}//proteome {ECO:0000313|Proteomes:UP000001566}//{ECO:0000313|EMBL:CAK23812.1}.
gene136	SYNWH7803_RS00700	WP_011932080.1	tRNA dimethylallyltransferase
gene1360	SYNWH7803_RS06820	WP_011933291.1	diguanylate cyclase		IPR000014 PAS.	proteome {ECO:0000313|Proteomes:UP000001566}//proteome {ECO:0000313|Proteomes:UP000001566}.
gene1361	SYNWH7803_RS06825
gene1362	SYNWH7803_RS06835	WP_011933292.1	hypothetical protein			proteome {ECO:0000313|Proteomes:UP000001566}//proteome {ECO:0000313|Proteomes:UP000001566}//{ECO:0000256|SAM:SignalP}.
gene1363	SYNWH7803_RS06840	WP_041428845.1	hypothetical protein
gene1364	SYNWH7803_RS06845	WP_011933294.1	3',5'-cyclic adenosine monophosphate phosphodiesterase CpdA
gene1365	SYNWH7803_RS06850	WP_011933295.1	ATP-binding protein	GO:0005524 F:ATP binding IEA:InterPro.	IPR003959 ATPase_AAA_core.//IPR027417 P-loop_NTPase.//IPR014555 RecF-like.	proteome {ECO:0000313|Proteomes:UP000001566}//proteome {ECO:0000313|Proteomes:UP000001566}.
gene1366	SYNWH7803_RS06855	WP_041428849.1	Fur family transcriptional regulator
gene1367	SYNWH7803_RS06860	WP_041428520.1	GLTT repeat protein
gene1368	SYNWH7803_RS06865	WP_011933298.1	hypothetical protein	GO:0000917 P:barrier septum assembly IEA:InterPro.	IPR007561 Cell_div_SepF/SepF-rel.	proteome {ECO:0000313|Proteomes:UP000001566}//proteome {ECO:0000313|Proteomes:UP000001566}.
gene1369	SYNWH7803_RS06870	WP_011933299.1	radical SAM protein	GO:0003824 F:catalytic activity IEA:InterPro.//GO:0051536 F:iron-sulfur cluster binding IEA:InterPro.	IPR013785 Aldolase_TIM.//IPR024521 DUF3641.//IPR007197 rSAM.//IPR026351 rSAM_SeCys.	proteome {ECO:0000313|Proteomes:UP000001566}//proteome {ECO:0000313|Proteomes:UP000001566}.
gene137	gyrB
gene1370	SYNWH7803_RS06875	WP_011933300.1	hypothetical protein			proteome {ECO:0000313|Proteomes:UP000001566}//proteome {ECO:0000313|Proteomes:UP000001566}.
gene1371	SYNWH7803_RS06880	WP_011933301.1	hypothetical protein			proteome {ECO:0000313|Proteomes:UP000001566}//proteome {ECO:0000313|Proteomes:UP000001566}.
gene1372	SYNWH7803_RS06885	WP_041428850.1	glucosylglycerolphosphate phosphatase
gene1373	SYNWH7803_RS06890	WP_011933303.1	hypothetical protein			proteome {ECO:0000313|Proteomes:UP000001566}//proteome {ECO:0000313|Proteomes:UP000001566}.
gene1374	SYNWH7803_RS06895	WP_011933304.1	ABC transporter		IPR027417 P-loop_NTPase.	coil {ECO:0000256|SAM:Coils}//proteome {ECO:0000313|Proteomes:UP000001566}//proteome {ECO:0000313|Proteomes:UP000001566}.
gene1375	SYNWH7803_RS06900	WP_011933305.1	serine/threonine protein phosphatase	GO:0004527 F:exonuclease activity IEA:UniProtKB-KW.	IPR004843 Calcineurin-like_PHP_apaH.//IPR029052 Metallo-depent_PP-like.//IPR014577 UCP033093_metalloPase.	coil {ECO:0000256|SAM:Coils}//proteome {ECO:0000313|Proteomes:UP000001566}//{ECO:0000313|EMBL:CAK23827.1}//{ECO:0000313|EMBL:CAK23827.1}//{ECO:0000313|EMBL:CAK23827.1}//proteome {ECO:0000313|Proteomes:UP000001566}.
gene1376	SYNWH7803_RS06905	WP_041428851.1	aminoglycoside phosphotransferase
gene1377	SYNWH7803_RS06910	WP_011933307.1	hypothetical protein			proteome {ECO:0000313|Proteomes:UP000001566}//proteome {ECO:0000313|Proteomes:UP000001566}.
gene1378	SYNWH7803_RS06915	WP_011933308.1	lytic transglycosylase		IPR023346 Lysozyme-like_dom.//IPR008258 Transglycosylase_SLT_dom_1.	proteome {ECO:0000313|Proteomes:UP000001566}//proteome {ECO:0000313|Proteomes:UP000001566}.
gene1379	SYNWH7803_RS12615	WP_050815884.1	hypothetical protein
gene138	SYNWH7803_RS00710	WP_011932082.1	hypothetical protein			proteome {ECO:0000313|Proteomes:UP000001566}//proteome {ECO:0000313|Proteomes:UP000001566}.
gene1380	SYNWH7803_RS06925	WP_011933310.1	hypothetical protein			proteome {ECO:0000313|Proteomes:UP000001566}//proteome {ECO:0000313|Proteomes:UP000001566}.
gene1381	SYNWH7803_RS06930	WP_011933311.1	O-acetylhomoserine aminocarboxypropyltransferase	GO:0003961 F:O-acetylhomoserine aminocarboxypropyltransferase activity IEA:UniProtKB-EC.//GO:0030170 F:pyridoxal phosphate binding IEA:InterPro.	IPR000277 Cys/Met-Metab_PyrdxlP-dep_enz.//IPR006235 OAc-hSer/O-AcSer_sulfhydrylase.//IPR015424 PyrdxlP-dep_Trfase.//IPR015421 PyrdxlP-dep_Trfase_major_sub1.//IPR015422 PyrdxlP-dep_Trfase_major_sub2.	proteome {ECO:0000313|Proteomes:UP000001566}//phosphate {ECO:0000256|PIRSR:PIRSR001434-2,////proteome {ECO:0000313|Proteomes:UP000001566}//{ECO:0000313|EMBL:CAK23833.1}.
gene1382	SYNWH7803_RS06935	WP_011933312.1	homoserine O-succinyltransferase	GO:0005737 C:cytoplasm IEA:InterPro.//GO:0008899 F:homoserine O-succinyltransferase activity IEA:UniProtKB-EC.//GO:0019281 P:L-methionine biosynthetic process from homoserine via O-succinyl-L-homoserine and cystathionine IEA:InterPro.	IPR029062 Class_I_gatase-like.//IPR005697 Homserine_suc_trans.	{ECO:0000313|EMBL:CAK23834.1}//proteome {ECO:0000313|Proteomes:UP000001566}//proteome {ECO:0000313|Proteomes:UP000001566}//{ECO:0000313|EMBL:CAK23834.1}.
gene1383	SYNWH7803_RS06940	WP_011933313.1	hypothetical protein			proteome {ECO:0000313|Proteomes:UP000001566}//proteome {ECO:0000313|Proteomes:UP000001566}.
gene1384	SYNWH7803_RS06945	WP_011933314.1	hypothetical protein			coil {ECO:0000256|SAM:Coils}//proteome {ECO:0000313|Proteomes:UP000001566}//proteome {ECO:0000313|Proteomes:UP000001566}.
gene1385	SYNWH7803_RS06950	WP_041428524.1	DNA repair protein
gene1386	SYNWH7803_RS06955	WP_011933316.1	malate transporter	GO:0016021 C:integral component of membrane IEA:UniProtKB-KW.//GO:0055085 P:transmembrane transport IEA:InterPro.	IPR004776 Auxin_eff.	proteome {ECO:0000313|Proteomes:UP000001566}//{ECO:0000256|SAM:Phobius}//proteome {ECO:0000313|Proteomes:UP000001566}//{ECO:0000256|SAM:Phobius}//helix {ECO:0000256|SAM:Phobius}.
gene1387	SYNWH7803_RS06960	WP_041428525.1	hypothetical protein
gene1388	SYNWH7803_RS06965	WP_011933318.1	polar amino acid ABC transporter ATP-binding protein	GO:0015424 F:amino acid-transporting ATPase activity IEA:InterPro.//GO:0005524 F:ATP binding IEA:UniProtKB-KW.	IPR003593 AAA+_ATPase.//IPR030679 ABC_ATPase_HisP-typ.//IPR003439 ABC_transporter-like.//IPR017871 ABC_transporter_CS.//IPR027417 P-loop_NTPase.	{ECO:0000256|RuleBase:RU363012}//proteome {ECO:0000313|Proteomes:UP000001566}//{ECO:0000256|RuleBase:RU363012}//proteome {ECO:0000313|Proteomes:UP000001566}.
gene1389	SYNWH7803_RS06970	WP_011933319.1	amino acid ABC transporter permease	GO:0016021 C:integral component of membrane IEA:UniProtKB-KW.//GO:0005886 C:plasma membrane IEA:UniProtKB-SubCell.//GO:0005215 F:transporter activity IEA:InterPro.	IPR010065 AA_ABC_transptr_permease_3TM.//IPR000515 MetI-like.	membrane {ECO:0000256|SAAS:SAAS00450258}//proteome {ECO:0000313|Proteomes:UP000001566}//{ECO:0000256|RuleBase:RU000478,//ECO:0000256|SAM:Phobius}//proteome {ECO:0000313|Proteomes:UP000001566}//{ECO:0000256|RuleBase:RU000478,//ECO:0000256|SAM:Phobius}//helix {ECO:0000256|SAAS:SAAS00524216,////{ECO:0000256|RuleBase:RU000478,//
gene139	SYNWH7803_RS00715	WP_011932083.1	chromosome condensation protein CrcB	GO:0005887 C:integral component of plasma membrane IEA:UniProtKB-HAMAP.//GO:0015103 F:inorganic anion transmembrane transporter activity IEA:UniProtKB-HAMAP.	IPR003691 CrcB.	inner membrane {ECO:0000256|HAMAP-Rule:MF_00454}//membrane {ECO:0000256|HAMAP-Rule:MF_00454,////proteome {ECO:0000313|Proteomes:UP000001566}//{ECO:0000256|HAMAP-Rule:MF_00454,////proteome {ECO:0000313|Proteomes:UP000001566}//{ECO:0000256|HAMAP-Rule:MF_00454,////helix {ECO:0000256|HAMAP-Rule:MF_00454,////{ECO:0000256|HAMAP-Rule:MF_00454,//
gene1390	SYNWH7803_RS06975	WP_011933320.1	hypothetical protein	GO:0016021 C:integral component of membrane IEA:UniProtKB-KW.	IPR005325 DUF308_memb.	proteome {ECO:0000313|Proteomes:UP000001566}//{ECO:0000256|SAM:Phobius}//proteome {ECO:0000313|Proteomes:UP000001566}//{ECO:0000256|SAM:Phobius}//helix {ECO:0000256|SAM:Phobius}.
gene1391	SYNWH7803_RS06980	WP_011933321.1	amino acid ABC transporter permease	GO:0016021 C:integral component of membrane IEA:UniProtKB-KW.//GO:0005886 C:plasma membrane IEA:UniProtKB-SubCell.//GO:0005215 F:transporter activity IEA:InterPro.	IPR010065 AA_ABC_transptr_permease_3TM.//IPR000515 MetI-like.	membrane {ECO:0000256|SAAS:SAAS00450258}//proteome {ECO:0000313|Proteomes:UP000001566}//{ECO:0000256|RuleBase:RU000478,//ECO:0000256|SAM:Phobius}//proteome {ECO:0000313|Proteomes:UP000001566}//{ECO:0000256|RuleBase:RU000478,//ECO:0000256|SAM:Phobius}//helix {ECO:0000256|SAAS:SAAS00524216,////{ECO:0000256|RuleBase:RU000478,//
gene1392	SYNWH7803_RS06985	WP_050815929.1	amino acid ABC transporter substrate-binding protein
gene1393	SYNWH7803_RS06990	WP_011933323.1	hypothetical protein			coil {ECO:0000256|SAM:Coils}//proteome {ECO:0000313|Proteomes:UP000001566}//proteome {ECO:0000313|Proteomes:UP000001566}//{ECO:0000256|SAM:SignalP}.
gene1394	SYNWH7803_RS06995	WP_011933324.1	sulfate transporter	GO:0016021 C:integral component of membrane IEA:UniProtKB-KW.//GO:0008271 F:secondary active sulfate transmembrane transporter activity IEA:InterPro.	IPR011547 SLC26A/SulP_dom.//IPR001902 SLC26A/SulP_fam.//IPR002645 STAS_dom.	proteome {ECO:0000313|Proteomes:UP000001566}//{ECO:0000256|RuleBase:RU362052}//proteome {ECO:0000313|Proteomes:UP000001566}//{ECO:0000256|RuleBase:RU362052}//helix {ECO:0000256|RuleBase:RU362052}//{ECO:0000256|RuleBase:RU362052}.
gene1395	SYNWH7803_RS07000	WP_011933325.1	oxidoreductase	GO:0050660 F:flavin adenine dinucleotide binding IEA:InterPro.//GO:0016614 F:oxidoreductase activity, acting on CH-OH group of donors IEA:InterPro.	IPR016166 FAD-bd_2.//IPR006094 Oxid_FAD_bind_N.	proteome {ECO:0000313|Proteomes:UP000001566}//proteome {ECO:0000313|Proteomes:UP000001566}.
gene1396	SYNWH7803_RS07005	WP_011933326.1	sirohydrochlorin cobaltochelatase	GO:0016852 F:sirohydrochlorin cobaltochelatase activity IEA:UniProtKB-EC.//GO:0009236 P:cobalamin biosynthetic process IEA:InterPro.	IPR002762 Cbl_biosynth_CbiX.	proteome {ECO:0000313|Proteomes:UP000001566}//{ECO:0000313|EMBL:CAK23848.1}//proteome {ECO:0000313|Proteomes:UP000001566}.
gene1397	SYNWH7803_RS07010	WP_011933327.1	hypothetical protein		IPR021231 DUF2811.	proteome {ECO:0000313|Proteomes:UP000001566}//proteome {ECO:0000313|Proteomes:UP000001566}.
gene1398	SYNWH7803_RS07015	WP_011933328.1	GMC oxidoreductase	GO:0016614 F:oxidoreductase activity, acting on CH-OH group of donors IEA:InterPro.	IPR003953 FAD-binding_2.//IPR023753 FAD/NAD-binding_dom.//IPR007867 GMC_OxRtase_C.	proteome {ECO:0000313|Proteomes:UP000001566}//proteome {ECO:0000313|Proteomes:UP000001566}.
gene1399	SYNWH7803_RS07020
gene14	SYNWH7803_RS00090	WP_011931950.1	tRNA-dihydrouridine synthase A	GO:0050660 F:flavin adenine dinucleotide binding IEA:InterPro.//GO:0017150 F:tRNA dihydrouridine synthase activity IEA:InterPro.	IPR013785 Aldolase_TIM.//IPR004653 DusA.//IPR001269 tRNA_hU_synthase.//IPR018517 tRNA_hU_synthase_CS.	proteome {ECO:0000313|Proteomes:UP000001566}//{ECO:0000256|PIRNR:PIRNR006621}//{ECO:0000256|PIRNR:PIRNR006621}//{ECO:0000256|PIRNR:PIRNR006621}//proteome {ECO:0000313|Proteomes:UP000001566}//processing {ECO:0000256|PIRNR:PIRNR006621}.
gene140	SYNWH7803_RS00720	WP_011932084.1	chromosome condensation protein CrcB	GO:0005887 C:integral component of plasma membrane IEA:UniProtKB-HAMAP.//GO:0015103 F:inorganic anion transmembrane transporter activity IEA:UniProtKB-HAMAP.	IPR003691 CrcB.	inner membrane {ECO:0000256|HAMAP-Rule:MF_00454}//membrane {ECO:0000256|HAMAP-Rule:MF_00454,////proteome {ECO:0000313|Proteomes:UP000001566}//{ECO:0000256|HAMAP-Rule:MF_00454,////proteome {ECO:0000313|Proteomes:UP000001566}//{ECO:0000256|HAMAP-Rule:MF_00454,////helix {ECO:0000256|HAMAP-Rule:MF_00454,////{ECO:0000256|HAMAP-Rule:MF_00454,//
gene1400	SYNWH7803_RS07025	WP_011933329.1	asparaginase	GO:0004067 F:asparaginase activity IEA:UniProtKB-EC.	IPR010349 Asparaginase_II.	proteome {ECO:0000313|Proteomes:UP000001566}//{ECO:0000313|EMBL:CAK23851.1}//proteome {ECO:0000313|Proteomes:UP000001566}.
gene1401	SYNWH7803_RS07030	WP_011933330.1	hypothetical protein	GO:0016021 C:integral component of membrane IEA:UniProtKB-KW.	IPR009631 Uncharacterised_Ycf36.	proteome {ECO:0000313|Proteomes:UP000001566}//{ECO:0000256|SAM:Phobius}//proteome {ECO:0000313|Proteomes:UP000001566}//{ECO:0000256|SAM:Phobius}//helix {ECO:0000256|SAM:Phobius}.
gene1402	SYNWH7803_RS07035	WP_011933331.1	ribosome silencing factor RsfS	GO:0005737 C:cytoplasm IEA:UniProtKB-SubCell.//GO:0042256 P:mature ribosome assembly IEA:UniProtKB-HAMAP.//GO:0090071 P:negative regulation of ribosome biogenesis IEA:UniProtKB-HAMAP.//GO:0017148 P:negative regulation of translation IEA:UniProtKB-HAMAP.	IPR004394 Iojap/RsfS/C7orf30.	proteome {ECO:0000313|Proteomes:UP000001566}//{ECO:0000256|HAMAP-Rule:MF_01477}//proteome {ECO:0000313|Proteomes:UP000001566}//{ECO:0000256|HAMAP-Rule:MF_01477}//regulation {ECO:0000256|HAMAP-Rule:MF_01477}.
gene1403	SYNWH7803_RS07040	WP_011933332.1	membrane protein	GO:0016021 C:integral component of membrane IEA:UniProtKB-KW.	IPR021751 DUF3318.	coil {ECO:0000256|SAM:Coils}//proteome {ECO:0000313|Proteomes:UP000001566}//{ECO:0000256|SAM:Phobius}//proteome {ECO:0000313|Proteomes:UP000001566}//{ECO:0000256|SAM:Phobius}//helix {ECO:0000256|SAM:Phobius}.
gene1404	carB
gene1405	SYNWH7803_RS07050	WP_011933334.1	hypothetical protein		IPR021809 DUF3386.	proteome {ECO:0000313|Proteomes:UP000001566}//proteome {ECO:0000313|Proteomes:UP000001566}.
gene1406	SYNWH7803_RS07055	WP_011933335.1	sodium:alanine symporter	GO:0016021 C:integral component of membrane IEA:UniProtKB-KW.//GO:0015655 F:alanine:sodium symporter activity IEA:InterPro.	IPR001463 Na/Ala_symport.	proteome {ECO:0000313|Proteomes:UP000001566}//{ECO:0000256|SAM:Phobius}//proteome {ECO:0000313|Proteomes:UP000001566}//{ECO:0000256|SAM:Phobius}//helix {ECO:0000256|SAM:Phobius}.
gene1407	SYNWH7803_RS07060	WP_011933336.1	hypothetical protein			proteome {ECO:0000313|Proteomes:UP000001566}//proteome {ECO:0000313|Proteomes:UP000001566}.
gene1408	SYNWH7803_RS07065	WP_011933337.1	multidrug ABC transporter	GO:0016021 C:integral component of membrane IEA:UniProtKB-KW.//GO:0005524 F:ATP binding IEA:UniProtKB-KW.//GO:0042626 F:ATPase activity, coupled to transmembrane movement of substances IEA:InterPro.	IPR003593 AAA+_ATPase.//IPR011527 ABC1_TM_dom.//IPR003439 ABC_transporter-like.//IPR017871 ABC_transporter_CS.//IPR027417 P-loop_NTPase.	{ECO:0000256|RuleBase:RU363012}//proteome {ECO:0000313|Proteomes:UP000001566}//{ECO:0000256|SAM:Phobius}//{ECO:0000256|RuleBase:RU363012}//proteome {ECO:0000313|Proteomes:UP000001566}//{ECO:0000256|SAM:Phobius}//helix {ECO:0000256|SAM:Phobius}.
gene1409	SYNWH7803_RS07070	WP_041428527.1	tRNA synthetase RNA-binding protein
gene141	SYNWH7803_RS00725	WP_011932085.1	glutathione peroxidase	GO:0004602 F:glutathione peroxidase activity IEA:InterPro.//GO:0006979 P:response to oxidative stress IEA:InterPro.	IPR000889 Glutathione_peroxidase.//IPR029759 GPX_AS.//IPR012336 Thioredoxin-like_fold.	proteome {ECO:0000313|Proteomes:UP000001566}//{ECO:0000256|RuleBase:RU000499,////{ECO:0000256|RuleBase:RU000499,////proteome {ECO:0000313|Proteomes:UP000001566}.
gene1410	SYNWH7803_RS07075	WP_011933339.1	triosephosphate isomerase
gene1411	SYNWH7803_RS07080	WP_011933340.1	dihydropteroate synthase	GO:0004156 F:dihydropteroate synthase activity IEA:UniProtKB-EC.//GO:0046872 F:metal ion binding IEA:UniProtKB-KW.//GO:0046656 P:folic acid biosynthetic process IEA:UniProtKB-KW.//GO:0046654 P:tetrahydrofolate biosynthetic process IEA:UniProtKB-UniPathway.	IPR006390 DHP_synth.//IPR011005 Dihydropteroate_synth-like.//IPR000489 Pterin-binding_dom.	coil {ECO:0000256|SAM:Coils}//proteome {ECO:0000313|Proteomes:UP000001566}//biosynthesis {ECO:0000256|RuleBase:RU361205}//{ECO:0000256|RuleBase:RU361205}//{ECO:0000256|RuleBase:RU361205}//proteome {ECO:0000313|Proteomes:UP000001566}//{ECO:0000256|RuleBase:RU361205,//
gene1412	SYNWH7803_RS07085	WP_011933341.1	thiol-disulfide oxidoreductase		IPR007263 DUF393.	proteome {ECO:0000313|Proteomes:UP000001566}//proteome {ECO:0000313|Proteomes:UP000001566}.
gene1413	SYNWH7803_RS07090	WP_011933342.1	magnesium chelatase	GO:0016851 F:magnesium chelatase activity IEA:UniProtKB-EC.//GO:0015995 P:chlorophyll biosynthetic process IEA:InterPro.	IPR011771 BchH.//IPR003672 CobN/Mg_chltase.//IPR022571 Mg_chelatase_H_N.	coil {ECO:0000256|SAM:Coils}//proteome {ECO:0000313|Proteomes:UP000001566}//{ECO:0000313|EMBL:CAK23864.1}//proteome {ECO:0000313|Proteomes:UP000001566}.
gene1414	SYNWH7803_RS07095	WP_011933343.1	4-hydroxy-tetrahydrodipicolinate reductase	GO:0005737 C:cytoplasm IEA:UniProtKB-SubCell.//GO:0008839 F:4-hydroxy-tetrahydrodipicolinate reductase IEA:UniProtKB-EC.//GO:0051287 F:NAD binding IEA:UniProtKB-HAMAP.//GO:0050661 F:NADP binding IEA:UniProtKB-HAMAP.//GO:0016726 F:oxidoreductase activity, acting on CH or CH2 groups, NAD or NADP as acceptor IEA:UniProtKB-HAMAP.//GO:0019877 P:diaminopimelate biosynthetic process IEA:UniProtKB-HAMAP.…	IPR022663 DapB_C.//IPR000846 DapB_N.//IPR022664 DapB_N_CS.//IPR023940 DHDPR_bac.//IPR016040 NAD(P)-bd_dom.	biosynthesis {ECO:0000256|HAMAP-Rule:MF_00102,////proteome {ECO:0000313|Proteomes:UP000001566}//{ECO:0000256|HAMAP-Rule:MF_00102,////biosynthesis {ECO:0000256|HAMAP-Rule:MF_00102,////biosynthesis {ECO:0000256|HAMAP-Rule:MF_00102,////{ECO:0000256|HAMAP-Rule:MF_00102, ECO:0000256|SAAS:SAAS00421223}//{ECO:0000256|HAMAP-Rule:MF_00102, ECO:0000256|SAAS:SAAS00484099}//{ECO:0000256|HAMAP-Rule:MF_00102,/…
gene1415	SYNWH7803_RS07100	WP_011933344.1	hypothetical protein	GO:0016021 C:integral component of membrane IEA:UniProtKB-KW.		proteome {ECO:0000313|Proteomes:UP000001566}//{ECO:0000256|SAM:Phobius}//proteome {ECO:0000313|Proteomes:UP000001566}//{ECO:0000256|SAM:Phobius}//helix {ECO:0000256|SAM:Phobius}.
gene1416	SYNWH7803_RS07105	WP_011933345.1	high light inducible protein		IPR023329 Chlorophyll_a/b-bd_dom.	proteome {ECO:0000313|Proteomes:UP000001566}//proteome {ECO:0000313|Proteomes:UP000001566}.
gene1417	SYNWH7803_RS07110	WP_011933346.1	2-octaprenyl-6-methoxyphenol 4-monooxygenase	GO:0071949 F:FAD binding IEA:InterPro.//GO:0016491 F:oxidoreductase activity IEA:UniProtKB-KW.	IPR002938 FAD-bd.//IPR023753 FAD/NAD-binding_dom.	proteome {ECO:0000313|Proteomes:UP000001566}//{ECO:0000313|EMBL:CAK23868.1}//proteome {ECO:0000313|Proteomes:UP000001566}.
gene1418	SYNWH7803_RS07115	WP_041428529.1	hypothetical protein
gene1419	SYNWH7803_RS07120	WP_011933348.1	adenine phosphoribosyltransferase
gene142	SYNWH7803_RS00730	WP_011932086.1	magnesium transporter	GO:0016021 C:integral component of membrane IEA:UniProtKB-KW.//GO:0005886 C:plasma membrane IEA:UniProtKB-SubCell.//GO:0015095 F:magnesium ion transmembrane transporter activity IEA:InterPro.//GO:0046872 F:metal ion binding IEA:UniProtKB-KW.//GO:0015693 P:magnesium ion transport IEA:InterPro.	IPR000644 CBS_dom.//IPR006668 Mg_transptr_MgtE_intracell_dom.//IPR006669 MgtE_transporter.//IPR006667 SLC41_membr_dom.	membrane {ECO:0000256|RuleBase:RU362011}//proteome {ECO:0000313|Proteomes:UP000001566}//{ECO:0000256|RuleBase:RU362011}//{ECO:0000256|RuleBase:RU362011}//{ECO:0000256|RuleBase:RU362011}//proteome {ECO:0000313|Proteomes:UP000001566}//{ECO:0000256|RuleBase:RU362011}//helix {ECO:0000256|RuleBase:RU362011}//{ECO:0000256|RuleBase:RU362011}.
gene1420	SYNWH7803_RS07125	WP_011933349.1	hypothetical protein		IPR021399 DUF3038.	proteome {ECO:0000313|Proteomes:UP000001566}//proteome {ECO:0000313|Proteomes:UP000001566}.
gene1421	SYNWH7803_RS07130	WP_011933350.1	hypothetical protein	GO:0016021 C:integral component of membrane IEA:UniProtKB-KW.	IPR025569 DUF4335.	proteome {ECO:0000313|Proteomes:UP000001566}//{ECO:0000256|SAM:Phobius}//proteome {ECO:0000313|Proteomes:UP000001566}//{ECO:0000256|SAM:Phobius}//helix {ECO:0000256|SAM:Phobius}.
gene1422	SYNWH7803_RS07135	WP_041428530.1	hypothetical protein
gene1423	SYNWH7803_RS07140	WP_041428532.1	hypothetical protein
gene1424	SYNWH7803_RS07145	WP_011933352.1	hypothetical protein	GO:0005509 F:calcium ion binding IEA:InterPro.	IPR011992 EF-hand-dom_pair.//IPR018247 EF_Hand_1_Ca_BS.//IPR002048 EF_hand_dom.	proteome {ECO:0000313|Proteomes:UP000001566}//proteome {ECO:0000313|Proteomes:UP000001566}.
gene1425	ompR
gene1426	SYNWH7803_RS07155	WP_011933354.1	two-component system sensor histidine kinase	GO:0016021 C:integral component of membrane IEA:UniProtKB-KW.//GO:0005622 C:intracellular IEA:GOC.//GO:0005524 F:ATP binding IEA:UniProtKB-KW.//GO:0000155 F:phosphorelay sensor kinase activity IEA:InterPro.	IPR003660 HAMP_dom.//IPR003594 HATPase_C.//IPR005467 His_kinase_dom.//IPR003661 HisK_dim/P.	{ECO:0000256|SAAS:SAAS00473568}//proteome {ECO:0000313|Proteomes:UP000001566}//{ECO:0000256|SAAS:SAAS00472952, ECO:0000313|EMBL:CAK23876.1}//{ECO:0000256|SAAS:SAAS00473626, ECO:0000256|SAM:Phobius}//{ECO:0000256|SAAS:SAAS00473723}//proteome {ECO:0000313|Proteomes:UP000001566}//{ECO:0000256|SAAS:SAAS00472762}//{ECO:0000256|SAAS:SAAS00473486,////helix {ECO:0000256|SAAS:SAAS00472862,////regulatory s…
gene1427	SYNWH7803_RS07160	WP_011933355.1	polyphosphate kinase	GO:0008976 F:polyphosphate kinase activity IEA:InterPro.	IPR027417 P-loop_NTPase.//IPR016898 Polyphosphate_kinase-2.//IPR022488 PPK2-related.//IPR022486 PPK2_PA0141.	proteome {ECO:0000313|Proteomes:UP000001566}//proteome {ECO:0000313|Proteomes:UP000001566}.
gene1428	SYNWH7803_RS07165	WP_011933356.1	hypothetical protein			proteome {ECO:0000313|Proteomes:UP000001566}//proteome {ECO:0000313|Proteomes:UP000001566}.
gene1429	SYNWH7803_RS07170	WP_011933357.1	hypothetical protein			proteome {ECO:0000313|Proteomes:UP000001566}//proteome {ECO:0000313|Proteomes:UP000001566}//{ECO:0000256|SAM:SignalP}.
gene143	SYNWH7803_RS00735	WP_050815908.1	RNA polymerase subunit sigma-70
gene1430	SYNWH7803_RS07180	WP_011933359.1	hypothetical protein			proteome {ECO:0000313|Proteomes:UP000001566}//proteome {ECO:0000313|Proteomes:UP000001566}.
gene1431	SYNWH7803_RS07185	WP_011933360.1	nuclease		IPR016071 Staphylococal_nuclease_OB-fold.	proteome {ECO:0000313|Proteomes:UP000001566}//proteome {ECO:0000313|Proteomes:UP000001566}//{ECO:0000256|SAM:SignalP}.
gene1432	SYNWH7803_RS07190	WP_050815930.1	hypothetical protein
gene1433	SYNWH7803_RS07195	WP_011933362.1	glutamine synthetase	GO:0004356 F:glutamate-ammonia ligase activity IEA:InterPro.//GO:0006807 P:nitrogen compound metabolic process IEA:InterPro.	IPR014746 Gln_synth/guanido_kin_cat_dom.//IPR008146 Gln_synth_cat_dom.//IPR027303 Gln_synth_gly_rich_site.//IPR022147 GSIII_N.	proteome {ECO:0000313|Proteomes:UP000001566}//{ECO:0000313|EMBL:CAK23884.1}//proteome {ECO:0000313|Proteomes:UP000001566}.
gene1434	SYNWH7803_RS07200	WP_011933363.1	MFS transporter permease	GO:0016021 C:integral component of membrane IEA:UniProtKB-KW.//GO:0055085 P:transmembrane transport IEA:InterPro.	IPR011701 MFS.//IPR020846 MFS_dom.	proteome {ECO:0000313|Proteomes:UP000001566}//{ECO:0000256|SAM:Phobius}//proteome {ECO:0000313|Proteomes:UP000001566}//{ECO:0000256|SAM:Phobius}//helix {ECO:0000256|SAM:Phobius}.
gene1435	SYNWH7803_RS07205	WP_011933364.1	glyceraldehyde-3-phosphate dehydrogenase	GO:0051287 F:NAD binding IEA:InterPro.//GO:0050661 F:NADP binding IEA:InterPro.//GO:0016620 F:oxidoreductase activity, acting on the aldehyde or oxo group of donors, NAD or NADP as acceptor IEA:InterPro.//GO:0006006 P:glucose metabolic process IEA:InterPro.	IPR020831 GlycerAld/Erythrose_P_DH.//IPR020830 GlycerAld_3-P_DH_AS.//IPR020829 GlycerAld_3-P_DH_cat.//IPR020828 GlycerAld_3-P_DH_NAD(P)-bd.//IPR006424 Glyceraldehyde-3-P_DH_1.//IPR016040 NAD(P)-bd_dom.	proteome {ECO:0000313|Proteomes:UP000001566}//{ECO:0000256|RuleBase:RU361160,////proteome {ECO:0000313|Proteomes:UP000001566}.
gene1436	SYNWH7803_RS07210	WP_011933365.1	ArsR family transcriptional regulator	GO:0003677 F:DNA binding IEA:UniProtKB-KW.//GO:0003700 F:transcription factor activity, sequence-specific DNA binding IEA:InterPro.//GO:0006351 P:transcription, DNA-templated IEA:UniProtKB-KW.	IPR001845 HTH_ArsR_DNA-bd_dom.//IPR011991 WHTH_DNA-bd_dom.	proteome {ECO:0000313|Proteomes:UP000001566}//{ECO:0000256|RuleBase:RU000711}//proteome {ECO:0000313|Proteomes:UP000001566}//{ECO:0000256|RuleBase:RU000711}//regulation {ECO:0000256|RuleBase:RU000711}.
gene1437	SYNWH7803_RS07215	WP_011933366.1	SAM-dependent methyltransferase		IPR010342 DUF938.//IPR029063 SAM-dependent_MTases.	proteome {ECO:0000313|Proteomes:UP000001566}//proteome {ECO:0000313|Proteomes:UP000001566}.
gene1438	SYNWH7803_RS07220	WP_011933367.1	hypothetical protein	GO:0016021 C:integral component of membrane IEA:UniProtKB-KW.		proteome {ECO:0000313|Proteomes:UP000001566}//{ECO:0000256|SAM:Phobius}//proteome {ECO:0000313|Proteomes:UP000001566}//{ECO:0000256|SAM:Phobius}//helix {ECO:0000256|SAM:Phobius}.
gene1439	SYNWH7803_RS07225	WP_006041641.1	hypothetical protein	GO:0006355 P:regulation of transcription, DNA-templated IEA:InterPro.//GO:0006355 P:regulation of transcription, DNA-templated IEA:InterPro.	IPR010985 Ribbon_hlx_hlx.//IPR010985 Ribbon_hlx_hlx.	proteome {ECO:0000313|Proteomes:UP000001224}.//proteome {ECO:0000313|Proteomes:UP000001566}//proteome {ECO:0000313|Proteomes:UP000001566}.
gene144	SYNWH7803_RS00740	WP_011932088.1	hypothetical protein			proteome {ECO:0000313|Proteomes:UP000001566}//proteome {ECO:0000313|Proteomes:UP000001566}.
gene1440	SYNWH7803_RS07230	WP_011933368.1	hypothetical protein			proteome {ECO:0000313|Proteomes:UP000001566}//proteome {ECO:0000313|Proteomes:UP000001566}.
gene1441	SYNWH7803_RS07235	WP_011933369.1	hypothetical protein			proteome {ECO:0000313|Proteomes:UP000001566}//proteome {ECO:0000313|Proteomes:UP000001566}.
gene1442	SYNWH7803_RS07240	WP_011933370.1	hypothetical protein			proteome {ECO:0000313|Proteomes:UP000001566}//proteome {ECO:0000313|Proteomes:UP000001566}//{ECO:0000256|SAM:SignalP}.
gene1443	SYNWH7803_RS07245	WP_011933371.1	arylesterase		IPR013830 SGNH_hydro.	proteome {ECO:0000313|Proteomes:UP000001566}//proteome {ECO:0000313|Proteomes:UP000001566}.
gene1444	SYNWH7803_RS07250	WP_011933372.1	phosphonate ABC transporter	GO:0016021 C:integral component of membrane IEA:UniProtKB-KW.//GO:0006810 P:transport IEA:InterPro.	IPR000515 MetI-like.	proteome {ECO:0000313|Proteomes:UP000001566}//{ECO:0000256|SAAS:SAAS00524209, ECO:0000256|SAM:Phobius}//proteome {ECO:0000313|Proteomes:UP000001566}//{ECO:0000256|SAAS:SAAS00524219,////helix {ECO:0000256|SAAS:SAAS00524216,//
gene1445	SYNWH7803_RS07255	WP_041428538.1	phosphate ABC transporter ATPase
gene1446	SYNWH7803_RS07260	WP_011933374.1	phosphate ABC transporter substrate-binding protein	GO:0043190 C:ATP-binding cassette (ABC) transporter complex IEA:InterPro.//GO:0055085 P:transmembrane transport IEA:InterPro.	IPR030836 ABC_peri_selen.//IPR005770 PhnD.	proteome {ECO:0000313|Proteomes:UP000001566}//proteome {ECO:0000313|Proteomes:UP000001566}.
gene1447	SYNWH7803_RS07265	WP_011933375.1	aspartate aminotransferase	GO:0004069 F:L-aspartate:2-oxoglutarate aminotransferase activity IEA:UniProtKB-EC.//GO:0080130 F:L-phenylalanine:2-oxoglutarate aminotransferase activity IEA:UniProtKB-EC.//GO:0030170 F:pyridoxal phosphate binding IEA:InterPro.//GO:0009058 P:biosynthetic process IEA:InterPro.	IPR004839 Aminotransferase_I/II.//IPR004838 NHTrfase_class1_PyrdxlP-BS.//IPR015424 PyrdxlP-dep_Trfase.//IPR015421 PyrdxlP-dep_Trfase_major_sub1.//IPR015422 PyrdxlP-dep_Trfase_major_sub2.	{ECO:0000256|RuleBase:RU000481,////proteome {ECO:0000313|Proteomes:UP000001566}//phosphate {ECO:0000256|RuleBase:RU000479}//proteome {ECO:0000313|Proteomes:UP000001566}//{ECO:0000256|RuleBase:RU000481,//
gene1448	SYNWH7803_RS07270	WP_041428858.1	lactoylglutathione lyase
gene1449	SYNWH7803_RS07275	WP_011933377.1	uracil-DNA glycosylase		IPR005273 Ura-DNA_glyco_family4_dom.//IPR005122 Uracil-DNA_glycosylase-like.	proteome {ECO:0000313|Proteomes:UP000001566}//proteome {ECO:0000313|Proteomes:UP000001566}.
gene145	SYNWH7803_RS00745	WP_041428325.1	alpha/beta hydrolase
gene1450	SYNWH7803_RS07280	WP_011933378.1	4-hydroxy-3-methylbut-2-en-1-yl diphosphate synthase	GO:0051539 F:4 iron, 4 sulfur cluster binding IEA:UniProtKB-HAMAP.//GO:0046429 F:4-hydroxy-3-methylbut-2-en-1-yl diphosphate synthase activity IEA:UniProtKB-HAMAP.//GO:0005506 F:iron ion binding IEA:InterPro.//GO:0019288 P:isopentenyl diphosphate biosynthetic process, methylerythritol 4-phosphate pathway IEA:UniProtKB-UniPathway.//GO:0016114 P:terpenoid biosynthetic process IEA:UniProtKB-HAMAP.	IPR016425 IspG_bac.//IPR004588 IspG_bac-typ.	{ECO:0000256|HAMAP-Rule:MF_00159,////proteome {ECO:0000313|Proteomes:UP000001566}//{ECO:0000256|HAMAP-Rule:MF_00159, ECO:0000256|SAAS:SAAS00461493}//{ECO:0000256|HAMAP-Rule:MF_00159,////biosynthesis {ECO:0000256|HAMAP-Rule:MF_00159,////{ECO:0000256|HAMAP-Rule:MF_00159,////{ECO:0000256|HAMAP-Rule:MF_00159,//ECO:0000313|EMBL:CAK23901.1}//proteome {ECO:0000313|Proteomes:UP000001566}.
gene1451	SYNWH7803_RS07285	WP_011933379.1	peptidase S41	GO:0008236 F:serine-type peptidase activity IEA:UniProtKB-KW.	IPR029045 ClpP/crotonase-like_dom.//IPR001478 PDZ.//IPR004447 Peptidase_S41A.//IPR005151 Tail-specific_protease.	coil {ECO:0000256|SAM:Coils}//proteome {ECO:0000313|Proteomes:UP000001566}//{ECO:0000256|RuleBase:RU004404,////{ECO:0000256|RuleBase:RU004404, ECO:0000313|EMBL:CAK23902.1}//proteome {ECO:0000313|Proteomes:UP000001566}//protease {ECO:0000256|RuleBase:RU004404}.
gene1452	SYNWH7803_RS07290	WP_011933380.1	hypothetical protein			proteome {ECO:0000313|Proteomes:UP000001566}//proteome {ECO:0000313|Proteomes:UP000001566}.
gene1453	SYNWH7803_RS07295	WP_011933381.1	hypothetical protein			proteome {ECO:0000313|Proteomes:UP000001566}//proteome {ECO:0000313|Proteomes:UP000001566}.
gene1454	SYNWH7803_RS07300	WP_011933383.1	transcription-repair coupling factor	GO:0005737 C:cytoplasm IEA:UniProtKB-SubCell.//GO:0005524 F:ATP binding IEA:UniProtKB-HAMAP.//GO:0003684 F:damaged DNA binding IEA:InterPro.//GO:0004386 F:helicase activity IEA:UniProtKB-HAMAP.//GO:0006355 P:regulation of transcription, DNA-templated IEA:UniProtKB-HAMAP.//GO:0000716 P:transcription-coupled nucleotide-excision repair, DNA damage recognition IEA:UniProtKB-HAMAP.	IPR003711 CarD-like/TRCF_domain.//IPR011545 DEAD/DEAH_box_helicase_dom.//IPR014001 Helicase_ATP-bd.//IPR001650 Helicase_C.//IPR004576 Mfd.//IPR027417 P-loop_NTPase.//IPR005118 TRCF_C.	{ECO:0000256|HAMAP-Rule:MF_00969,////proteome {ECO:0000313|Proteomes:UP000001566}//{ECO:0000256|HAMAP-Rule:MF_00969}//damage {ECO:0000256|HAMAP-Rule:MF_00969}//repair {ECO:0000256|HAMAP-Rule:MF_00969}//{ECO:0000256|HAMAP-Rule:MF_00969}//{ECO:0000256|HAMAP-Rule:MF_00969,////{ECO:0000256|HAMAP-Rule:MF_00969,////{ECO:0000256|HAMAP-Rule:MF_00969,////proteome {ECO:0000313|Proteomes:UP000001566}.
gene1455	SYNWH7803_RS07305	WP_011933384.1	hypothetical protein	GO:0016021 C:integral component of membrane IEA:UniProtKB-KW.		proteome {ECO:0000313|Proteomes:UP000001566}//{ECO:0000256|SAM:Phobius}//proteome {ECO:0000313|Proteomes:UP000001566}//{ECO:0000256|SAM:Phobius}//helix {ECO:0000256|SAM:Phobius}.
gene1456	SYNWH7803_RS07310	WP_011933385.1	hypothetical protein	GO:0016021 C:integral component of membrane IEA:UniProtKB-KW.	IPR005134 UPF0114.	proteome {ECO:0000313|Proteomes:UP000001566}//{ECO:0000256|SAM:Phobius}//proteome {ECO:0000313|Proteomes:UP000001566}//{ECO:0000256|SAM:Phobius}//helix {ECO:0000256|SAM:Phobius}.
gene1457	SYNWH7803_RS07315	WP_011933386.1	type III sigma factor	GO:0003677 F:DNA binding IEA:UniProtKB-KW.//GO:0016987 F:sigma factor activity IEA:UniProtKB-KW.//GO:0003700 F:transcription factor activity, sequence-specific DNA binding IEA:InterPro.//GO:0006352 P:DNA-templated transcription, initiation IEA:InterPro.	IPR014284 RNA_pol_sigma-70_dom.//IPR007627 RNA_pol_sigma70_r2.//IPR013325 RNA_pol_sigma_r2.//IPR013324 RNA_pol_sigma_r3_r4.	proteome {ECO:0000313|Proteomes:UP000001566}//{ECO:0000256|SAAS:SAAS00457605}//proteome {ECO:0000313|Proteomes:UP000001566}//factor {ECO:0000256|SAAS:SAAS00458134}//{ECO:0000256|SAAS:SAAS00457179}//regulation {ECO:0000256|SAAS:SAAS00457484}.
gene1458	SYNWH7803_RS07320	WP_011933387.1	membrane protein	GO:0016021 C:integral component of membrane IEA:UniProtKB-KW.	IPR002794 DUF92_TMEM19.	proteome {ECO:0000313|Proteomes:UP000001566}//{ECO:0000256|SAM:Phobius}//proteome {ECO:0000313|Proteomes:UP000001566}//{ECO:0000256|SAM:Phobius}//helix {ECO:0000256|SAM:Phobius}.
gene1459	SYNWH7803_RS07325	WP_011933388.1	hypothetical protein			proteome {ECO:0000313|Proteomes:UP000001566}//proteome {ECO:0000313|Proteomes:UP000001566}.
gene146	SYNWH7803_RS00750	WP_011932090.1	RND transporter	GO:0016021 C:integral component of membrane IEA:UniProtKB-KW.//GO:0005215 F:transporter activity IEA:InterPro.	IPR027463 AcrB_DN_DC_subdom.//IPR001036 Acrflvin-R.	proteome {ECO:0000313|Proteomes:UP000001566}//{ECO:0000256|SAM:Phobius}//proteome {ECO:0000313|Proteomes:UP000001566}//{ECO:0000256|SAM:Phobius}//helix {ECO:0000256|SAM:Phobius}.
gene1460	SYNWH7803_RS07330	WP_011933389.1	hypothetical protein			proteome {ECO:0000313|Proteomes:UP000001566}//proteome {ECO:0000313|Proteomes:UP000001566}.
gene1461	SYNWH7803_RS07335	WP_011933390.1	16S rRNA methyltransferase	GO:0005737 C:cytoplasm IEA:UniProtKB-SubCell.//GO:0008168 F:methyltransferase activity IEA:UniProtKB-KW.//GO:0006364 P:rRNA processing IEA:UniProtKB-KW.	IPR029028 Alpha/beta_knot_MTases.//IPR015947 PUA-like_domain.//IPR006700 rRNA_ssu_MeTrfase-E.//IPR029026 tRNA_m1G_MTases_N.	proteome {ECO:0000313|Proteomes:UP000001566}//{ECO:0000256|PIRNR:PIRNR015601}//{ECO:0000256|PIRNR:PIRNR015601}//proteome {ECO:0000313|Proteomes:UP000001566}//processing {ECO:0000256|PIRNR:PIRNR015601}//{ECO:0000256|PIRNR:PIRNR015601}//{ECO:0000256|PIRNR:PIRNR015601}.
gene1462	SYNWH7803_RS07340	WP_011933391.1	hypothetical protein		IPR021920 DUF3531.	coil {ECO:0000256|SAM:Coils}//proteome {ECO:0000313|Proteomes:UP000001566}//proteome {ECO:0000313|Proteomes:UP000001566}.
gene1463	SYNWH7803_RS07345	WP_041428863.1	murein transglycosylase
gene1464	SYNWH7803_RS07350	WP_011933393.1	molecular chaperone Hsp33
gene1465	SYNWH7803_RS07355	WP_011933394.1	molecular chaperone DnaJ	GO:0016021 C:integral component of membrane IEA:UniProtKB-KW.	IPR021788 CPP1-like.//IPR001623 DnaJ_domain.	proteome {ECO:0000313|Proteomes:UP000001566}//{ECO:0000256|SAM:Phobius}//proteome {ECO:0000313|Proteomes:UP000001566}//{ECO:0000256|SAM:Phobius}//helix {ECO:0000256|SAM:Phobius}.
gene1466	SYNWH7803_RS07360	WP_041428540.1	hypothetical protein
gene1467	SYNWH7803_RS07365	WP_011933396.1	peptide chain release factor 3	GO:0005737 C:cytoplasm IEA:UniProtKB-SubCell.//GO:0005525 F:GTP binding IEA:UniProtKB-HAMAP.//GO:0003924 F:GTPase activity IEA:InterPro.//GO:0016149 F:translation release factor activity, codon specific IEA:UniProtKB-HAMAP.//GO:0006449 P:regulation of translational termination IEA:UniProtKB-HAMAP.	IPR009022 EFG_III-V.//IPR031157 G_TR_CS.//IPR027417 P-loop_NTPase.//IPR004548 PrfC.//IPR032090 RF3_C.//IPR005225 Small_GTP-bd_dom.//IPR000795 TF_GTP-bd_dom.//IPR009000 Transl_B-barrel.	coil {ECO:0000256|SAM:Coils}//proteome {ECO:0000313|Proteomes:UP000001566}//{ECO:0000256|HAMAP-Rule:MF_00072,////{ECO:0000256|HAMAP-Rule:MF_00072,//ECO:0000256|SAAS:SAAS00414954}//{ECO:0000256|HAMAP-Rule:MF_00072,//ECO:0000256|SAAS:SAAS00414955}//biosynthesis {ECO:0000256|HAMAP-Rule:MF_00072,////proteome {ECO:0000313|Proteomes:UP000001566}.
gene1468	SYNWH7803_RS07370	WP_011933397.1	SAM-dependent methyltransferase	GO:0008168 F:methyltransferase activity IEA:UniProtKB-KW.	IPR025714 Methyltranfer_dom.//IPR029063 SAM-dependent_MTases.	proteome {ECO:0000313|Proteomes:UP000001566}//{ECO:0000313|EMBL:CAK23920.1}//proteome {ECO:0000313|Proteomes:UP000001566}//{ECO:0000313|EMBL:CAK23920.1}.
gene1469	SYNWH7803_RS07375	WP_050815885.1	mechanosensitive ion channel protein MscS
gene147	SYNWH7803_RS00755	WP_011932091.1	hemolysin D	GO:0016020 C:membrane IEA:InterPro.//GO:0055085 P:transmembrane transport IEA:InterPro.	IPR032317 HlyD_D23.//IPR006143 RND_pump_MFP.	proteome {ECO:0000313|Proteomes:UP000001566}//proteome {ECO:0000313|Proteomes:UP000001566}.
gene1470	SYNWH7803_RS07380	WP_011933399.1	ribonucleotide reductase	GO:0031419 F:cobalamin binding IEA:InterPro.//GO:0000166 F:nucleotide binding IEA:InterPro.//GO:0004748 F:ribonucleoside-diphosphate reductase activity, thioredoxin disulfide as acceptor IEA:UniProtKB-EC.//GO:0008998 F:ribonucleoside-triphosphate reductase activity IEA:InterPro.//GO:0006260 P:DNA replication IEA:InterPro.	IPR013345 RTP_Rdtase_AdoCbl-dep.	proteome {ECO:0000313|Proteomes:UP000001566}//{ECO:0000313|EMBL:CAK23922.1}//proteome {ECO:0000313|Proteomes:UP000001566}.
gene1471	SYNWH7803_RS07385	WP_041428542.1	hypothetical protein
gene1472	SYNWH7803_RS07390	WP_011933401.1	hypothetical protein			proteome {ECO:0000313|Proteomes:UP000001566}//proteome {ECO:0000313|Proteomes:UP000001566}.
gene1473	SYNWH7803_RS07395
gene1474	SYNWH7803_RS07400	WP_011933403.1	hypothetical protein		IPR021453 DUF3104.	proteome {ECO:0000313|Proteomes:UP000001566}//proteome {ECO:0000313|Proteomes:UP000001566}.
gene1475	SYNWH7803_RS07405	WP_011933405.1	tRNA synthetase	GO:0016021 C:integral component of membrane IEA:UniProtKB-KW.	IPR025698 2TM_dom.	proteome {ECO:0000313|Proteomes:UP000001566}//{ECO:0000256|SAM:Phobius}//proteome {ECO:0000313|Proteomes:UP000001566}//{ECO:0000256|SAM:Phobius}//helix {ECO:0000256|SAM:Phobius}.
gene1476	SYNWH7803_RS07410	WP_011933408.1	hypothetical protein			proteome {ECO:0000313|Proteomes:UP000001566}//proteome {ECO:0000313|Proteomes:UP000001566}.
gene1477	SYNWH7803_RS07415	WP_011933409.1	serine/threonine protein phosphatase	GO:0004721 F:phosphoprotein phosphatase activity IEA:UniProtKB-EC.	IPR004843 Calcineurin-like_PHP_apaH.//IPR029052 Metallo-depent_PP-like.	proteome {ECO:0000313|Proteomes:UP000001566}//{ECO:0000313|EMBL:CAK23932.1}//proteome {ECO:0000313|Proteomes:UP000001566}.
gene1478	SYNWH7803_RS07420	WP_011933410.1	exodeoxyribonuclease V subunit gamma	GO:0009338 C:exodeoxyribonuclease V complex IEA:InterPro.//GO:0008854 F:exodeoxyribonuclease V activity IEA:UniProtKB-EC.	IPR013986 DExx_box_DNA_helicase_dom.//IPR027417 P-loop_NTPase.//IPR006697 RecC.//IPR011335 Restrct_endonuc-II-like.	proteome {ECO:0000313|Proteomes:UP000001566}//{ECO:0000313|EMBL:CAK23933.1}//proteome {ECO:0000313|Proteomes:UP000001566}.
gene1479	SYNWH7803_RS07425	WP_011933411.1	DNA helicase UvrD	GO:0005524 F:ATP binding IEA:UniProtKB-KW.//GO:0004003 F:ATP-dependent DNA helicase activity IEA:InterPro.//GO:0003677 F:DNA binding IEA:UniProtKB-KW.//GO:0008854 F:exodeoxyribonuclease V activity IEA:UniProtKB-EC.//GO:0006281 P:DNA repair IEA:UniProtKB-KW.	IPR014017 DNA_helicase_UvrD-like_C.//IPR000212 DNA_helicase_UvrD/REP.//IPR011604 Exonuc_phg/RecB_C.//IPR027417 P-loop_NTPase.//IPR004586 RecB.//IPR011335 Restrct_endonuc-II-like.//IPR014016 UvrD-like_ATP-bd.	{ECO:0000256|SAAS:SAAS00492558}//proteome {ECO:0000313|Proteomes:UP000001566}//damage {ECO:0000256|SAAS:SAAS00440913}//repair {ECO:0000256|SAAS:SAAS00440586}//{ECO:0000256|SAAS:SAAS00440068}//{ECO:0000256|SAAS:SAAS00440824}//{ECO:0000256|SAAS:SAAS00493105}//{ECO:0000256|SAAS:SAAS00493034,////{ECO:0000256|SAAS:SAAS00440810}//{ECO:0000256|SAAS:SAAS00492668}//proteome {ECO:0000313|Proteomes:UP000001…
gene148	SYNWH7803_RS00760	WP_011932093.1	hypothetical protein		IPR021231 DUF2811.	proteome {ECO:0000313|Proteomes:UP000001566}//proteome {ECO:0000313|Proteomes:UP000001566}.
gene1480	SYNWH7803_RS07430	WP_011933412.1	exodeoxyribonuclease V subunit alpha	GO:0009338 C:exodeoxyribonuclease V complex IEA:InterPro.//GO:0008854 F:exodeoxyribonuclease V activity IEA:UniProtKB-EC.//GO:0004386 F:helicase activity IEA:InterPro.//GO:0006310 P:DNA recombination IEA:InterPro.//GO:0006302 P:double-strand break repair IEA:InterPro.	IPR003593 AAA+_ATPase.//IPR014001 Helicase_ATP-bd.//IPR027417 P-loop_NTPase.//IPR006344 RecD.//IPR027785 UvrD-like_helicase_C.	proteome {ECO:0000313|Proteomes:UP000001566}//{ECO:0000313|EMBL:CAK23935.1}//proteome {ECO:0000313|Proteomes:UP000001566}.
gene1481	SYNWH7803_RS07435	WP_041428544.1	mannose-6-phosphate isomerase
gene1482	SYNWH7803_RS07440	WP_011933414.1	cold-shock protein	GO:0005737 C:cytoplasm IEA:UniProtKB-SubCell.//GO:0005524 F:ATP binding IEA:UniProtKB-HAMAP.//GO:0004004 F:ATP-dependent RNA helicase activity IEA:UniProtKB-HAMAP.//GO:0003723 F:RNA binding IEA:UniProtKB-HAMAP.//GO:0070417 P:cellular response to cold IEA:InterPro.//GO:0000027 P:ribosomal large subunit assembly IEA:UniProtKB-HAMAP.//GO:0006401 P:RNA catabolic process IEA:UniProtKB-HAMAP.	IPR005580 DbpA_RNA-bd_dom.//IPR011545 DEAD/DEAH_box_helicase_dom.//IPR028618 DEAD_helicase_DeaD.//IPR014001 Helicase_ATP-bd.//IPR001650 Helicase_C.//IPR027417 P-loop_NTPase.//IPR000629 RNA-helicase_DEAD-box_CS.//IPR014014 RNA_helicase_DEAD_Q_motif.	{ECO:0000256|HAMAP-Rule:MF_00964,////proteome {ECO:0000313|Proteomes:UP000001566}//{ECO:0000256|HAMAP-Rule:MF_00964}//{ECO:0000256|HAMAP-Rule:MF_00964,//ECO:0000313|EMBL:CAK23937.1}//{ECO:0000256|HAMAP-Rule:MF_00964,////{ECO:0000256|HAMAP-Rule:MF_00964,////proteome {ECO:0000313|Proteomes:UP000001566}//{ECO:0000256|HAMAP-Rule:MF_00964}//response {ECO:0000256|HAMAP-Rule:MF_00964}.
gene1483	SYNWH7803_RS07445	WP_011933415.1	hypothetical protein			proteome {ECO:0000313|Proteomes:UP000001566}//proteome {ECO:0000313|Proteomes:UP000001566}//{ECO:0000256|SAM:SignalP}.
gene1484	SYNWH7803_RS07450	WP_011933416.1	hypothetical protein			proteome {ECO:0000313|Proteomes:UP000001566}//proteome {ECO:0000313|Proteomes:UP000001566}.
gene1485	SYNWH7803_RS07455	WP_011933417.1	RNA-binding protein	GO:0003676 F:nucleic acid binding IEA:InterPro.//GO:0000166 F:nucleotide binding IEA:InterPro.	IPR012677 Nucleotide-bd_a/b_plait.//IPR000504 RRM_dom.	proteome {ECO:0000313|Proteomes:UP000001566}//proteome {ECO:0000313|Proteomes:UP000001566}.
gene1486	SYNWH7803_RS07460	WP_011933418.1	hypothetical protein			proteome {ECO:0000313|Proteomes:UP000001566}//proteome {ECO:0000313|Proteomes:UP000001566}.
gene1487	SYNWH7803_RS07465	WP_011933419.1	ABC transporter	GO:0016021 C:integral component of membrane IEA:UniProtKB-KW.//GO:0005524 F:ATP binding IEA:UniProtKB-KW.//GO:0042626 F:ATPase activity, coupled to transmembrane movement of substances IEA:InterPro.	IPR003593 AAA+_ATPase.//IPR011527 ABC1_TM_dom.//IPR003439 ABC_transporter-like.//IPR017871 ABC_transporter_CS.//IPR027417 P-loop_NTPase.	{ECO:0000256|RuleBase:RU363012}//proteome {ECO:0000313|Proteomes:UP000001566}//{ECO:0000256|SAM:Phobius}//{ECO:0000256|RuleBase:RU363012}//proteome {ECO:0000313|Proteomes:UP000001566}//{ECO:0000256|SAM:Phobius}//helix {ECO:0000256|SAM:Phobius}.
gene1488	SYNWH7803_RS07470	WP_041428546.1	sodium:proton antiporter
gene1489	SYNWH7803_RS07475	WP_011933421.1	transcriptional regulator		IPR004474 LytR_CpsA_psr.	proteome {ECO:0000313|Proteomes:UP000001566}//proteome {ECO:0000313|Proteomes:UP000001566}.
gene149	SYNWH7803_RS00765	WP_011932094.1	hypothetical protein	GO:0016021 C:integral component of membrane IEA:UniProtKB-KW.	IPR020846 MFS_dom.	proteome {ECO:0000313|Proteomes:UP000001566}//{ECO:0000256|SAM:Phobius}//proteome {ECO:0000313|Proteomes:UP000001566}//{ECO:0000256|SAM:SignalP}//{ECO:0000256|SAM:Phobius}//helix {ECO:0000256|SAM:Phobius}.
gene1490	SYNWH7803_RS07480	WP_011933422.1	hypothetical protein	GO:0016021 C:integral component of membrane IEA:UniProtKB-KW.	IPR010343 ArAE_1.	coil {ECO:0000256|SAM:Coils}//proteome {ECO:0000313|Proteomes:UP000001566}//{ECO:0000256|SAM:Phobius}//proteome {ECO:0000313|Proteomes:UP000001566}//{ECO:0000256|SAM:Phobius}//helix {ECO:0000256|SAM:Phobius}.
gene1491	SYNWH7803_RS07485	WP_011933423.1	hypothetical protein	GO:0016021 C:integral component of membrane IEA:UniProtKB-KW.		coil {ECO:0000256|SAM:Coils}//proteome {ECO:0000313|Proteomes:UP000001566}//{ECO:0000256|SAM:Phobius}//proteome {ECO:0000313|Proteomes:UP000001566}//{ECO:0000256|SAM:Phobius}//helix {ECO:0000256|SAM:Phobius}.
gene1492	SYNWH7803_RS07490	WP_011933424.1	transporter	GO:0005215 F:transporter activity IEA:InterPro.	IPR003423 OMP_efflux.	coil {ECO:0000256|SAM:Coils}//proteome {ECO:0000313|Proteomes:UP000001566}//proteome {ECO:0000313|Proteomes:UP000001566}.
gene1493	SYNWH7803_RS07495	WP_011933425.1	hypothetical protein			proteome {ECO:0000313|Proteomes:UP000001566}//proteome {ECO:0000313|Proteomes:UP000001566}.
gene1494	SYNWH7803_RS07500	WP_011933426.1	secretion protein HlyD	GO:0016021 C:integral component of membrane IEA:UniProtKB-KW.	IPR022275 NHPM_bacteriocin_SS_HylD.	coil {ECO:0000256|SAM:Coils}//proteome {ECO:0000313|Proteomes:UP000001566}//{ECO:0000256|SAM:Phobius}//proteome {ECO:0000313|Proteomes:UP000001566}//{ECO:0000256|SAM:Phobius}//helix {ECO:0000256|SAM:Phobius}.
gene1495	SYNWH7803_RS07505	WP_011933427.1	photosystem II PsbP protein	GO:0019898 C:extrinsic component of membrane IEA:InterPro.//GO:0009654 C:photosystem II oxygen evolving complex IEA:InterPro.//GO:0005509 F:calcium ion binding IEA:InterPro.//GO:0015979 P:photosynthesis IEA:InterPro.	IPR016123 Mog1/PsbP_a/b/a-sand.//IPR002683 PsbP.	proteome {ECO:0000313|Proteomes:UP000001566}//proteome {ECO:0000313|Proteomes:UP000001566}//{ECO:0000256|SAM:SignalP}.
gene1496	SYNWH7803_RS07510	WP_041428549.1	recombinase RecR
gene1497	SYNWH7803_RS07515	WP_041428867.1	lipoyl synthase
gene1498	SYNWH7803_RS07520	WP_011933430.1	hypothetical protein			proteome {ECO:0000313|Proteomes:UP000001566}//proteome {ECO:0000313|Proteomes:UP000001566}.
gene1499	SYNWH7803_RS07525	WP_011933431.1	glutathione S-transferase	GO:0016740 F:transferase activity IEA:UniProtKB-KW.	IPR009297 DUF952.//IPR010987 Glutathione-S-Trfase_C-like.//IPR004045 Glutathione_S-Trfase_N.//IPR012336 Thioredoxin-like_fold.	proteome {ECO:0000313|Proteomes:UP000001566}//proteome {ECO:0000313|Proteomes:UP000001566}//{ECO:0000313|EMBL:CAK23954.1}.
gene15	SYNWH7803_RS00095	WP_041428715.1	methionine sulfoxide reductase B
gene150	SYNWH7803_RS00770	WP_011932095.1	hypothetical protein	GO:0016021 C:integral component of membrane IEA:UniProtKB-KW.//GO:0022857 F:transmembrane transporter activity IEA:InterPro.	IPR020846 MFS_dom.//IPR005828 MFS_sugar_transport_like.//IPR005829 Sugar_transporter_CS.	proteome {ECO:0000313|Proteomes:UP000001566}//{ECO:0000256|SAM:Phobius}//proteome {ECO:0000313|Proteomes:UP000001566}//{ECO:0000256|RuleBase:RU000374,////helix {ECO:0000256|SAM:Phobius}.
gene1500	SYNWH7803_RS07530	WP_011933432.1	hypothetical protein	GO:0016740 F:transferase activity IEA:UniProtKB-KW.	IPR001763 Rhodanese-like_dom.//IPR020936 UPF0176.	proteome {ECO:0000313|Proteomes:UP000001566}//proteome {ECO:0000313|Proteomes:UP000001566}//{ECO:0000313|EMBL:CAK23955.1}.
gene1501	SYNWH7803_RS07535	WP_011933433.1	biotin synthase
gene1502	SYNWH7803_RS07540	WP_011933434.1	UDP pyrophosphate synthase	GO:0000287 F:magnesium ion binding IEA:UniProtKB-HAMAP.//GO:0004659 F:prenyltransferase activity IEA:UniProtKB-HAMAP.	IPR001441 UPP_synth-like.//IPR018520 UPP_synth-like_CS.	proteome {ECO:0000313|Proteomes:UP000001566}//{ECO:0000256|HAMAP-Rule:MF_01139}//{ECO:0000256|HAMAP-Rule:MF_01139}//proteome {ECO:0000313|Proteomes:UP000001566}//{ECO:0000256|HAMAP-Rule:MF_01139,//ECO:0000313|EMBL:CAK23957.1}.
gene1503	SYNWH7803_RS07545	WP_011933435.1	metal-dependent phosphoesterase	GO:0016021 C:integral component of membrane IEA:UniProtKB-KW.	IPR014046 c-di-AMP_synthase-like.//IPR003390 DNA_integrity_scan_DisA_N.	proteome {ECO:0000313|Proteomes:UP000001566}//{ECO:0000256|SAM:Phobius}//proteome {ECO:0000313|Proteomes:UP000001566}//{ECO:0000256|SAM:Phobius}//helix {ECO:0000256|SAM:Phobius}.
gene1504	SYNWH7803_RS07550	WP_011933436.1	diaminopimelate decarboxylase	GO:0008836 F:diaminopimelate decarboxylase activity IEA:UniProtKB-HAMAP.//GO:0030170 F:pyridoxal phosphate binding IEA:UniProtKB-HAMAP.//GO:0009089 P:lysine biosynthetic process via diaminopimelate IEA:UniProtKB-HAMAP.	IPR009006 Ala_racemase/Decarboxylase_C.//IPR002986 DAP_deCOOHase_LysA.//IPR022643 De-COase2_C.//IPR022657 De-COase2_CS.//IPR022644 De-COase2_N.//IPR000183 Orn/DAP/Arg_de-COase.//IPR029066 PLP-binding_barrel.	biosynthesis {ECO:0000256|HAMAP-Rule:MF_02120}//proteome {ECO:0000313|Proteomes:UP000001566}//{ECO:0000256|HAMAP-Rule:MF_02120,//ECO:0000256|SAAS:SAAS00418035}//{ECO:0000256|HAMAP-Rule:MF_02120, ECO:0000256|RuleBase:RU003738,//ECO:0000313|EMBL:CAK23959.1}//biosynthesis {ECO:0000256|HAMAP-Rule:MF_02120,////phosphate {ECO:0000256|HAMAP-Rule:MF_02120,////proteome {ECO:0000313|Proteomes:UP000001566}.
gene1505	SYNWH7803_RS07555	WP_050815931.1	alanine acetyltransferase
gene1506	SYNWH7803_RS07560	WP_041428551.1	Clp protease ClpX
gene1507	SYNWH7803_RS07565	WP_041428553.1	oxidoreductase
gene1508	SYNWH7803_RS07570	WP_011933440.1	alpha/beta hydrolase	GO:0016787 F:hydrolase activity IEA:UniProtKB-KW.//GO:0016746 F:transferase activity, transferring acyl groups IEA:UniProtKB-KW.	IPR029058 AB_hydrolase.//IPR000073 AB_hydrolase_1.	{ECO:0000313|EMBL:CAK23963.1}//proteome {ECO:0000313|Proteomes:UP000001566}//{ECO:0000313|EMBL:CAK23963.1}//proteome {ECO:0000313|Proteomes:UP000001566}//{ECO:0000313|EMBL:CAK23963.1}.
gene1509	SYNWH7803_RS07575	WP_011933441.1	hypothetical protein		IPR021373 DUF2993.	proteome {ECO:0000313|Proteomes:UP000001566}//proteome {ECO:0000313|Proteomes:UP000001566}.
gene151	SYNWH7803_RS00775	WP_011932096.1	hypothetical protein	GO:0016021 C:integral component of membrane IEA:UniProtKB-KW.	IPR008537 DUF819.	proteome {ECO:0000313|Proteomes:UP000001566}//{ECO:0000256|SAM:Phobius}//proteome {ECO:0000313|Proteomes:UP000001566}//{ECO:0000256|SAM:Phobius}//helix {ECO:0000256|SAM:Phobius}.
gene1510	SYNWH7803_RS07580	WP_011933442.1	phosphatidate cytidylyltransferase	GO:0016021 C:integral component of membrane IEA:UniProtKB-KW.//GO:0004605 F:phosphatidate cytidylyltransferase activity IEA:UniProtKB-EC.//GO:0016024 P:CDP-diacylglycerol biosynthetic process IEA:UniProtKB-UniPathway.	IPR000374 PC_trans.	proteome {ECO:0000313|Proteomes:UP000001566}//{ECO:0000256|SAM:Phobius}//{ECO:0000256|RuleBase:RU003938,////proteome {ECO:0000313|Proteomes:UP000001566}//{ECO:0000256|RuleBase:RU003938,////{ECO:0000256|RuleBase:RU003938,////helix {ECO:0000256|SAM:Phobius}.
gene1511	SYNWH7803_RS07585	WP_011933443.1	lysine decarboxylase	GO:0003824 F:catalytic activity IEA:InterPro.	IPR000310 Orn/Lys/Arg_deCO2ase_major_dom.//IPR008286 Prn/Lys/Arg_de-COase_C.//IPR015424 PyrdxlP-dep_Trfase.//IPR015421 PyrdxlP-dep_Trfase_major_sub1.	proteome {ECO:0000313|Proteomes:UP000001566}//proteome {ECO:0000313|Proteomes:UP000001566}.
gene1512	SYNWH7803_RS07590	WP_011933444.1	major facilitator superfamily permease	GO:0016021 C:integral component of membrane IEA:UniProtKB-KW.	IPR010645 MFS_4.//IPR020846 MFS_dom.	proteome {ECO:0000313|Proteomes:UP000001566}//{ECO:0000256|SAM:Phobius}//proteome {ECO:0000313|Proteomes:UP000001566}//{ECO:0000256|SAM:Phobius}//helix {ECO:0000256|SAM:Phobius}.
gene1513	SYNWH7803_RS07595	WP_011933445.1	hypothetical protein	GO:0016021 C:integral component of membrane IEA:UniProtKB-KW.	IPR011009 Kinase-like_dom.//IPR004147 UbiB_dom.	proteome {ECO:0000313|Proteomes:UP000001566}//{ECO:0000256|SAM:Phobius}//proteome {ECO:0000313|Proteomes:UP000001566}//{ECO:0000256|SAM:Phobius}//helix {ECO:0000256|SAM:Phobius}.
gene1514	SYNWH7803_RS07600	WP_011933446.1	hypothetical protein	GO:0016021 C:integral component of membrane IEA:UniProtKB-KW.		proteome {ECO:0000313|Proteomes:UP000001566}//{ECO:0000256|SAM:Phobius}//proteome {ECO:0000313|Proteomes:UP000001566}//{ECO:0000256|SAM:Phobius}//helix {ECO:0000256|SAM:Phobius}.
gene1515	SYNWH7803_RS07605	WP_011933447.1	RNA polymerase sigma factor	GO:0003677 F:DNA binding IEA:UniProtKB-KW.//GO:0016987 F:sigma factor activity IEA:UniProtKB-KW.//GO:0003700 F:transcription factor activity, sequence-specific DNA binding IEA:InterPro.//GO:0006352 P:DNA-templated transcription, initiation IEA:InterPro.	IPR014284 RNA_pol_sigma-70_dom.//IPR000943 RNA_pol_sigma70.//IPR009042 RNA_pol_sigma70_r1_2.//IPR007627 RNA_pol_sigma70_r2.//IPR007624 RNA_pol_sigma70_r3.//IPR007630 RNA_pol_sigma70_r4.//IPR013325 RNA_pol_sigma_r2.//IPR013324 RNA_pol_sigma_r3_r4.//IPR017848 RNA_pol_sigma_RpoD_cyanobac.//IPR011991 WHTH_DNA-bd_dom.	coil {ECO:0000256|SAM:Coils}//proteome {ECO:0000313|Proteomes:UP000001566}//{ECO:0000256|SAAS:SAAS00457605}//proteome {ECO:0000313|Proteomes:UP000001566}//factor {ECO:0000256|SAAS:SAAS00458134}//{ECO:0000256|SAAS:SAAS00457179}//regulation {ECO:0000256|SAAS:SAAS00457484}.
gene1516	SYNWH7803_RS07610	WP_041428555.1	two-component system response regulator
gene1517	SYNWH7803_RS07615	WP_011933449.1	PAS domain-containing two-component system sensor histidine kinase	GO:0005622 C:intracellular IEA:GOC.//GO:0005524 F:ATP binding IEA:UniProtKB-KW.//GO:0000155 F:phosphorelay sensor kinase activity IEA:InterPro.	IPR003594 HATPase_C.//IPR005467 His_kinase_dom.//IPR003661 HisK_dim/P.//IPR000014 PAS.//IPR004358 Sig_transdc_His_kin-like_C.	{ECO:0000256|SAAS:SAAS00473864}//coil {ECO:0000256|SAM:Coils}//proteome {ECO:0000313|Proteomes:UP000001566}//{ECO:0000256|SAAS:SAAS00469708, ECO:0000313|EMBL:AAB38750.1}//{ECO:0000256|SAAS:SAAS00475250}//proteome {ECO:0000313|Proteomes:UP000001566}//{ECO:0000256|SAAS:SAAS00472584}.
gene1518	SYNWH7803_RS07620	WP_011933450.1	RNA pseudouridine synthase	GO:0016829 F:lyase activity IEA:UniProtKB-KW.//GO:0009982 F:pseudouridine synthase activity IEA:InterPro.//GO:0003723 F:RNA binding IEA:UniProtKB-KW.//GO:0001522 P:pseudouridine synthesis IEA:InterPro.	IPR020103 PsdUridine_synth_cat_dom.//IPR000748 PsdUridine_synth_RsuA/RluB/E/F.//IPR018496 PsdUridine_synth_RsuA/RluB_CS.//IPR006145 PsdUridine_synth_RsuA/RluD.//IPR002942 S4_RNA-bd.	proteome {ECO:0000313|Proteomes:UP000001566}//{ECO:0000256|RuleBase:RU003887,//Lyase {ECO:0000313|EMBL:CAK23973.1}//proteome {ECO:0000313|Proteomes:UP000001566}//{ECO:0000256|SAAS:SAAS00458081}.
gene1519	SYNWH7803_RS07625	WP_011933451.1	DNA-binding protein	GO:0043565 F:sequence-specific DNA binding IEA:InterPro.	IPR001387 Cro/C1-type_HTH.//IPR010982 Lambda_DNA-bd_dom.	proteome {ECO:0000313|Proteomes:UP000001566}//proteome {ECO:0000313|Proteomes:UP000001566}.
gene152	SYNWH7803_RS00780	WP_011932097.1	adenine glycosylase	GO:0051539 F:4 iron, 4 sulfur cluster binding IEA:InterPro.//GO:0008413 F:8-oxo-7,8-dihydroguanosine triphosphate pyrophosphatase activity IEA:InterPro.//GO:0016798 F:hydrolase activity, acting on glycosyl bonds IEA:UniProtKB-KW.//GO:0006284 P:base-excision repair IEA:InterPro.	IPR011257 DNA_glycosylase.//IPR003651 Endouclease3_FeS-loop_motif.//IPR003265 HhH-GPD_domain.//IPR023170 HTH_base_excis_C.//IPR003561 Mutator_MutT.//IPR029119 MutY_C.//IPR000086 NUDIX_hydrolase_dom.//IPR015797 NUDIX_hydrolase_dom-like.	proteome {ECO:0000313|Proteomes:UP000001566}//{ECO:0000313|EMBL:CAK22589.1}//{ECO:0000313|EMBL:CAK22589.1}//proteome {ECO:0000313|Proteomes:UP000001566}.
gene1520	SYNWH7803_RS07630	WP_041428558.1	4-alpha-glucanotransferase
gene1521	SYNWH7803_RS07635	WP_011933453.1	hypothetical protein	GO:0050454 F:coenzyme F420 hydrogenase activity IEA:UniProtKB-EC.	IPR007516 Co_F420_Hydgase/DH_bsu_N.//IPR007525 FrhB_FdhB_C.	proteome {ECO:0000313|Proteomes:UP000001566}//{ECO:0000313|EMBL:CAK23976.1}//proteome {ECO:0000313|Proteomes:UP000001566}.
gene1522	SYNWH7803_RS07640	WP_011933454.1	LytR family transcriptional regulator	GO:0016021 C:integral component of membrane IEA:UniProtKB-KW.//GO:0016491 F:oxidoreductase activity IEA:InterPro.	IPR004474 LytR_CpsA_psr.//IPR011254 Prismane-like.	proteome {ECO:0000313|Proteomes:UP000001566}//{ECO:0000256|SAM:Phobius}//proteome {ECO:0000313|Proteomes:UP000001566}//{ECO:0000256|SAM:Phobius}//helix {ECO:0000256|SAM:Phobius}.
gene1523	SYNWH7803_RS07645	WP_011933455.1	hypothetical protein			proteome {ECO:0000313|Proteomes:UP000001566}//proteome {ECO:0000313|Proteomes:UP000001566}.
gene1524	SYNWH7803_RS07650	WP_011933456.1	ribose-phosphate pyrophosphokinase	GO:0005737 C:cytoplasm IEA:UniProtKB-SubCell.//GO:0005524 F:ATP binding IEA:UniProtKB-KW.//GO:0016301 F:kinase activity IEA:UniProtKB-KW.//GO:0000287 F:magnesium ion binding IEA:UniProtKB-HAMAP.//GO:0004749 F:ribose phosphate diphosphokinase activity IEA:UniProtKB-HAMAP.//GO:0006015 P:5-phosphoribose 1-diphosphate biosynthetic process IEA:UniProtKB-UniPathway.//GO:0009165 P:nucleotide biosyntheti…	IPR000842 PRib_PP_synth_CS.//IPR029099 Pribosyltran_N.//IPR029057 PRTase-like.//IPR005946 Rib-P_diPkinase.	{ECO:0000256|HAMAP-Rule:MF_00583}//proteome {ECO:0000313|Proteomes:UP000001566}//{ECO:0000256|HAMAP-Rule:MF_00583}//{ECO:0000256|HAMAP-Rule:MF_00583, ECO:0000313|EMBL:CAK23979.1}//{ECO:0000256|HAMAP-Rule:MF_00583}//{ECO:0000256|HAMAP-Rule:MF_00583}//biosynthesis {ECO:0000256|HAMAP-Rule:MF_00583}//{ECO:0000256|HAMAP-Rule:MF_00583}//proteome {ECO:0000313|Proteomes:UP000001566}//{ECO:0000256|HAMAP-R…
gene1525	SYNWH7803_RS07655	WP_050815932.1	hypothetical protein
gene1526	SYNWH7803_RS07660	WP_011933458.1	aminopeptidase N	GO:0004177 F:aminopeptidase activity IEA:UniProtKB-KW.//GO:0008237 F:metallopeptidase activity IEA:InterPro.//GO:0008270 F:zinc ion binding IEA:InterPro.	IPR001930 Peptidase_M1.//IPR014782 Peptidase_M1_N.//IPR012779 Peptidase_M1_pepN.//IPR024601 Peptidase_M1_pepN_C.	{ECO:0000313|EMBL:CAK23981.1}//proteome {ECO:0000313|Proteomes:UP000001566}//{ECO:0000313|EMBL:CAK23981.1}//{ECO:0000313|EMBL:CAK23981.1}//proteome {ECO:0000313|Proteomes:UP000001566}.
gene1527	SYNWH7803_RS07665	WP_050815886.1	cAMP phosphodiesterase
gene1528	SYNWH7803_RS07670	WP_011933460.1	hypothetical protein			proteome {ECO:0000313|Proteomes:UP000001566}//proteome {ECO:0000313|Proteomes:UP000001566}.
gene1529	SYNWH7803_RS07675	WP_041428560.1	ATPase
gene153	SYNWH7803_RS00785	WP_011932098.1	hypothetical protein	GO:0016021 C:integral component of membrane IEA:UniProtKB-KW.		proteome {ECO:0000313|Proteomes:UP000001566}//{ECO:0000256|SAM:Phobius}//proteome {ECO:0000313|Proteomes:UP000001566}//{ECO:0000256|SAM:Phobius}//helix {ECO:0000256|SAM:Phobius}.
gene1530	SYNWH7803_RS07680
gene1531	SYNWH7803_RS07685	WP_011933462.1	oligoketide cyclase		IPR005031 COQ10_START.//IPR023393 START-like_dom.	proteome {ECO:0000313|Proteomes:UP000001566}//proteome {ECO:0000313|Proteomes:UP000001566}.
gene1532	SYNWH7803_RS07690	WP_011933463.1	ferredoxin--NADP reductase	GO:0030089 C:phycobilisome IEA:InterPro.//GO:0004324 F:ferredoxin-NADP+ reductase activity IEA:UniProtKB-EC.	IPR008213 CpcD-like_dom.//IPR017927 Fd_Rdtase_FAD-bd.//IPR001709 Flavoprot_Pyr_Nucl_cyt_Rdtase.//IPR015701 FNR.//IPR008333 OxRdtase_FAD-bd_dom.//IPR001433 OxRdtase_FAD/NAD-bd.//IPR017938 Riboflavin_synthase-like_b-brl.	proteome {ECO:0000313|Proteomes:UP000001566}//{ECO:0000313|EMBL:CAK23986.1}//proteome {ECO:0000313|Proteomes:UP000001566}.
gene1533	SYNWH7803_RS07695	WP_041428562.1	glucose-6-phosphate dehydrogenase
gene1534	SYNWH7803_RS07700	WP_011933465.1	glucose 6-phosphate dehydrogenase		IPR004555 G6PDH_assembly_OpcA.	proteome {ECO:0000313|Proteomes:UP000001566}//proteome {ECO:0000313|Proteomes:UP000001566}.
gene1535	SYNWH7803_RS07705	WP_011933466.1	cobyrinic acid a,c-diamide synthase	GO:0042242 F:cobyrinic acid a,c-diamide synthase activity IEA:InterPro.//GO:0043802 F:hydrogenobyrinic acid a,c-diamide synthase (glutamine-hydrolysing) activity IEA:UniProtKB-EC.//GO:0009236 P:cobalamin biosynthetic process IEA:InterPro.//GO:0006541 P:glutamine metabolic process IEA:UniProtKB-KW.	IPR004484 CbiA_synth.//IPR029062 Class_I_gatase-like.//IPR017929 CobB/CobQ_GATase.//IPR002586 CobQ/CobB/MinD/ParA_Nub-bd_dom.//IPR011698 GATase_3.//IPR027417 P-loop_NTPase.	proteome {ECO:0000313|Proteomes:UP000001566}//amidotransferase {ECO:0000256|SAAS:SAAS00444898}//{ECO:0000313|EMBL:CAK23989.1}//proteome {ECO:0000313|Proteomes:UP000001566}.
gene1536	SYNWH7803_RS07710	WP_041428565.1	acylphosphatase
gene1537	SYNWH7803_RS07715	WP_011933468.1	phosphoglycerate mutase		IPR013078 His_Pase_superF_clade-1.//IPR029033 His_PPase_superfam.	proteome {ECO:0000313|Proteomes:UP000001566}//proteome {ECO:0000313|Proteomes:UP000001566}.
gene1538	SYNWH7803_RS07720	WP_011933469.1	cytochrome C biosynthesis protein	GO:0016021 C:integral component of membrane IEA:UniProtKB-KW.	IPR021315 Gap/Sap.	proteome {ECO:0000313|Proteomes:UP000001566}//{ECO:0000256|SAM:Phobius}//proteome {ECO:0000313|Proteomes:UP000001566}//{ECO:0000256|SAM:Phobius}//helix {ECO:0000256|SAM:Phobius}.
gene1539	SYNWH7803_RS07725	WP_011933470.1	DNA damage-inducible protein	GO:0004386 F:helicase activity IEA:UniProtKB-KW.	IPR027417 P-loop_NTPase.//IPR027785 UvrD-like_helicase_C.	{ECO:0000313|EMBL:CAK23993.1}//coil {ECO:0000256|SAM:Coils}//proteome {ECO:0000313|Proteomes:UP000001566}//{ECO:0000313|EMBL:CAK23993.1}//{ECO:0000313|EMBL:CAK23993.1}//{ECO:0000313|EMBL:CAK23993.1}//proteome {ECO:0000313|Proteomes:UP000001566}.
gene154	SYNWH7803_RS00790	WP_011932099.1	ribokinase	GO:0008865 F:fructokinase activity IEA:UniProtKB-EC.	IPR002173 Carboh/pur_kinase_PfkB_CS.//IPR011611 PfkB_dom.//IPR029056 Ribokinase-like.	proteome {ECO:0000313|Proteomes:UP000001566}//{ECO:0000256|SAAS:SAAS00446051, ECO:0000313|EMBL:CAK22591.1}//proteome {ECO:0000313|Proteomes:UP000001566}//{ECO:0000256|SAAS:SAAS00446022,//
gene1540	SYNWH7803_RS07730	WP_011933471.1	hypothetical protein		IPR003832 AP_V-HP-rel.	proteome {ECO:0000313|Proteomes:UP000001566}//proteome {ECO:0000313|Proteomes:UP000001566}.
gene1541	SYNWH7803_RS07735	WP_011933472.1	farnesyl-diphosphate synthase	GO:0004311 F:farnesyltranstransferase activity IEA:UniProtKB-EC.//GO:0008299 P:isoprenoid biosynthetic process IEA:UniProtKB-KW.	IPR008949 Isoprenoid_synthase_dom.//IPR000092 Polyprenyl_synt.//IPR017446 Polyprenyl_synth-rel.	proteome {ECO:0000313|Proteomes:UP000001566}//proteome {ECO:0000313|Proteomes:UP000001566}//{ECO:0000256|RuleBase:RU004466,//
gene1542	SYNWH7803_RS07740	WP_011933473.1	bifunctional protein FolD
gene1543	SYNWH7803_RS07745	WP_041428567.1	HD family phosphohydrolase
gene1544	SYNWH7803_RS07750	WP_041428872.1	pseudouridylate synthase
gene1545	SYNWH7803_RS07755	WP_011933476.1	membrane protein	GO:0016021 C:integral component of membrane IEA:UniProtKB-KW.		proteome {ECO:0000313|Proteomes:UP000001566}//{ECO:0000256|SAM:Phobius}//proteome {ECO:0000313|Proteomes:UP000001566}//{ECO:0000256|SAM:Phobius}//helix {ECO:0000256|SAM:Phobius}.
gene1546	SYNWH7803_RS07760	WP_041428569.1	hypothetical protein
gene1547	SYNWH7803_RS07765	WP_011933478.1	hypothetical protein			proteome {ECO:0000313|Proteomes:UP000001566}//proteome {ECO:0000313|Proteomes:UP000001566}//{ECO:0000256|SAM:SignalP}.
gene1548	SYNWH7803_RS07770	WP_011933479.1	hypothetical protein		IPR029756 MTH1187/YkoF-like.//IPR002767 Thiamine_BP.	proteome {ECO:0000313|Proteomes:UP000001566}//proteome {ECO:0000313|Proteomes:UP000001566}.
gene1549	SYNWH7803_RS07775	WP_011933480.1	hypothetical protein			proteome {ECO:0000313|Proteomes:UP000001566}//proteome {ECO:0000313|Proteomes:UP000001566}.
gene155	SYNWH7803_RS00795	WP_011932100.1	xylulose kinase	GO:0004856 F:xylulokinase activity IEA:UniProtKB-EC.//GO:0005997 P:xylulose metabolic process IEA:InterPro.	IPR000577 Carb_kinase_FGGY.//IPR018485 Carb_kinase_FGGY_C.//IPR018483 Carb_kinase_FGGY_CS.//IPR018484 Carb_kinase_FGGY_N.//IPR006000 Xylulokinase.	proteome {ECO:0000313|Proteomes:UP000001566}//{ECO:0000256|RuleBase:RU003733, ECO:0000256|SAAS:SAAS00430777,////proteome {ECO:0000313|Proteomes:UP000001566}//{ECO:0000256|RuleBase:RU003733,//ECO:0000313|EMBL:CAK22592.1}.
gene1550	SYNWH7803_RS07780	WP_011933481.1	hypothetical protein			proteome {ECO:0000313|Proteomes:UP000001566}//proteome {ECO:0000313|Proteomes:UP000001566}.
gene1551	SYNWH7803_RS07785	WP_011933482.1	hypothetical protein			proteome {ECO:0000313|Proteomes:UP000001566}//proteome {ECO:0000313|Proteomes:UP000001566}.
gene1552	SYNWH7803_RS07790	WP_011933483.1	ferredoxin	GO:0051537 F:2 iron, 2 sulfur cluster binding IEA:UniProtKB-KW.//GO:0009055 F:electron carrier activity IEA:InterPro.//GO:0046872 F:metal ion binding IEA:UniProtKB-KW.//GO:0022900 P:electron transport chain IEA:InterPro.	IPR001041 2Fe-2S_ferredoxin-type.//IPR006058 2Fe2S_fd_BS.//IPR012675 Beta-grasp_dom.//IPR010241 Fd_pln.	{ECO:0000256|RuleBase:RU000392}//coil {ECO:0000256|SAM:Coils}//proteome {ECO:0000313|Proteomes:UP000001566}//{ECO:0000256|RuleBase:RU000391}//{ECO:0000256|RuleBase:RU000391}//{ECO:0000256|RuleBase:RU000391}//proteome {ECO:0000313|Proteomes:UP000001566}.
gene1553	SYNWH7803_RS07795	WP_041428571.1	hypothetical protein
gene1554	SYNWH7803_RS07800	WP_011933485.1	Nif11-like leader peptide family natural product precursor		IPR022516 CHP03798_Ocin.//IPR012903 Uncharacterised_Nif.	proteome {ECO:0000313|Proteomes:UP000001566}//proteome {ECO:0000313|Proteomes:UP000001566}.
gene1555	SYNWH7803_RS07805	WP_011933486.1	hypothetical protein			proteome {ECO:0000313|Proteomes:UP000001566}//proteome {ECO:0000313|Proteomes:UP000001566}//{ECO:0000256|SAM:SignalP}.
gene1556	SYNWH7803_RS07810	WP_011933487.1	signal protein			coil {ECO:0000256|SAM:Coils}//proteome {ECO:0000313|Proteomes:UP000001566}//proteome {ECO:0000313|Proteomes:UP000001566}.
gene1557	SYNWH7803_RS07815	WP_011933488.1	lactose ABC transporter permease	GO:0016021 C:integral component of membrane IEA:UniProtKB-KW.//GO:0005886 C:plasma membrane IEA:UniProtKB-SubCell.//GO:0008643 P:carbohydrate transport IEA:UniProtKB-KW.	IPR000515 MetI-like.	proteome {ECO:0000313|Proteomes:UP000001566}//{ECO:0000256|RuleBase:RU000478,//ECO:0000256|SAM:Phobius}//proteome {ECO:0000313|Proteomes:UP000001566}//transport {ECO:0000313|EMBL:CAK24011.1}//{ECO:0000256|RuleBase:RU000478,//ECO:0000256|SAM:Phobius}//helix {ECO:0000256|SAAS:SAAS00524216,//Transport {ECO:0000256|RuleBase:RU000478}.
gene1558	SYNWH7803_RS07820	WP_011933489.1	2-isopropylmalate synthase
gene1559	SYNWH7803_RS07825	WP_011933490.1	glycoside hydrolase family 57	GO:0003824 F:catalytic activity IEA:InterPro.//GO:0005975 P:carbohydrate metabolic process IEA:UniProtKB-KW.	IPR015293 DUF1957.//IPR011330 Glyco_hydro/deAcase_b/a-brl.//IPR027291 Glyco_hydro_38/57_N.//IPR028995 Glyco_hydro_57/38_cen.//IPR004300 Glyco_hydro_57_N.	metabolism {ECO:0000256|RuleBase:RU361196}//proteome {ECO:0000313|Proteomes:UP000001566}//proteome {ECO:0000313|Proteomes:UP000001566}.
gene156	SYNWH7803_RS00800	WP_011932101.1	sugar kinase	GO:0004747 F:ribokinase activity IEA:InterPro.//GO:0006014 P:D-ribose metabolic process IEA:InterPro.	IPR002173 Carboh/pur_kinase_PfkB_CS.//IPR011611 PfkB_dom.//IPR002139 Ribokinase.//IPR029056 Ribokinase-like.	proteome {ECO:0000313|Proteomes:UP000001566}//{ECO:0000256|RuleBase:RU003704, ECO:0000256|SAAS:SAAS00446051,////proteome {ECO:0000313|Proteomes:UP000001566}//{ECO:0000256|RuleBase:RU003704,//
gene1560	SYNWH7803_RS07830	WP_041428573.1	lycopene cyclase
gene1561	SYNWH7803_RS07835	WP_041428575.1	DNA gyrase subunit A
gene1562	SYNWH7803_RS07840	WP_011933493.1	hypothetical protein	GO:0016021 C:integral component of membrane IEA:UniProtKB-KW.	IPR025564 CAAD_dom.	proteome {ECO:0000313|Proteomes:UP000001566}//{ECO:0000256|SAM:Phobius}//proteome {ECO:0000313|Proteomes:UP000001566}//{ECO:0000256|SAM:Phobius}//helix {ECO:0000256|SAM:Phobius}.
gene1563	SYNWH7803_RS07845	WP_011933494.1	inosine-5-monophosphate dehydrogenase	GO:0003938 F:IMP dehydrogenase activity IEA:UniProtKB-EC.	IPR013785 Aldolase_TIM.//IPR005992 IMP_DH-rel2.//IPR001093 IMP_DH_GMPRt.	proteome {ECO:0000313|Proteomes:UP000001566}//{ECO:0000256|RuleBase:RU003927,////proteome {ECO:0000313|Proteomes:UP000001566}.
gene1564	SYNWH7803_RS07850	WP_006041767.1	thioredoxin	GO:0005623 C:cell IEA:GOC.//GO:0015035 F:protein disulfide oxidoreductase activity IEA:InterPro.//GO:0045454 P:cell redox homeostasis IEA:InterPro.//GO:0006662 P:glycerol ether metabolic process IEA:InterPro.//GO:0005623 C:cell IEA:GOC.//GO:0015035 F:protein disulfide oxidoreductase activity IEA:InterPro.//GO:0045454 P:cell redox homeostasis IEA:InterPro.//GO:0006662 P:glycerol ether metabolic pr…	IPR005746 Thioredoxin.//IPR012336 Thioredoxin-like_fold.//IPR017937 Thioredoxin_CS.//IPR013766 Thioredoxin_domain.//IPR005746 Thioredoxin.//IPR012336 Thioredoxin-like_fold.//IPR017937 Thioredoxin_CS.//IPR013766 Thioredoxin_domain.	proteome {ECO:0000313|Proteomes:UP000001224}.//proteome {ECO:0000313|Proteomes:UP000001566}//proteome {ECO:0000313|Proteomes:UP000001566}.
gene1565	SYNWH7803_RS07855	WP_050815887.1	glutamine amidotransferase
gene1566	SYNWH7803_RS07860	WP_041428875.1	SAM-dependent methyltransferase
gene1567	SYNWH7803_RS07865	WP_011933497.1	cytochrome C	GO:0016021 C:integral component of membrane IEA:UniProtKB-KW.//GO:0009055 F:electron carrier activity IEA:InterPro.//GO:0020037 F:heme binding IEA:InterPro.	IPR009056 Cyt_c-like_dom.	proteome {ECO:0000313|Proteomes:UP000001566}//{ECO:0000256|SAM:Phobius}//proteome {ECO:0000313|Proteomes:UP000001566}//{ECO:0000256|SAM:Phobius}//helix {ECO:0000256|SAM:Phobius}.
gene1568	SYNWH7803_RS07870	WP_041428577.1	rRNA methyltransferase
gene1569	SYNWH7803_RS07875	WP_011933499.1	serine hydrolase	GO:0016021 C:integral component of membrane IEA:UniProtKB-KW.	IPR012338 Beta-lactam/transpept-like.	proteome {ECO:0000313|Proteomes:UP000001566}//{ECO:0000256|SAM:Phobius}//proteome {ECO:0000313|Proteomes:UP000001566}//{ECO:0000256|SAM:Phobius}//helix {ECO:0000256|SAM:Phobius}.
gene157	SYNWH7803_RS00805	WP_050815869.1	tRNA threonylcarbamoyladenosine biosynthesis protein TsaE
gene1570	SYNWH7803_RS07880	WP_011933500.1	hypothetical protein		IPR021801 DUF3370.	proteome {ECO:0000313|Proteomes:UP000001566}//proteome {ECO:0000313|Proteomes:UP000001566}//{ECO:0000256|SAM:SignalP}.
gene1571	SYNWH7803_RS07885	WP_011933501.1	magnesium chelatase	GO:0005524 F:ATP binding IEA:UniProtKB-KW.//GO:0016851 F:magnesium chelatase activity IEA:UniProtKB-EC.//GO:0015995 P:chlorophyll biosynthetic process IEA:UniProtKB-UniPathway.//GO:0015979 P:photosynthesis IEA:UniProtKB-KW.	IPR003593 AAA+_ATPase.//IPR011775 Mg_chelatase_ATPase-isu.//IPR000523 Mg_chelatse_chII_dom.//IPR027417 P-loop_NTPase.	{ECO:0000256|RuleBase:RU362087}//biosynthesis {ECO:0000256|RuleBase:RU362087}//coil {ECO:0000256|SAM:Coils}//proteome {ECO:0000313|Proteomes:UP000001566}//{ECO:0000256|RuleBase:RU362087, ECO:0000313|EMBL:CAK24026.1}//{ECO:0000256|RuleBase:RU362087}//{ECO:0000256|RuleBase:RU362087}//proteome {ECO:0000313|Proteomes:UP000001566}.
gene1572	SYNWH7803_RS07890	WP_011933502.1	crossover junction endodeoxyribonuclease RuvC
gene1573	SYNWH7803_RS07895	WP_011933503.1	5-formyltetrahydrofolate cyclo-ligase	GO:0030272 F:5-formyltetrahydrofolate cyclo-ligase activity IEA:UniProtKB-EC.//GO:0005524 F:ATP binding IEA:UniProtKB-KW.//GO:0046872 F:metal ion binding IEA:UniProtKB-KW.	IPR002698 FTHF_cligase.//IPR024185 FTHF_cligase-like.	{ECO:0000256|RuleBase:RU361279}//proteome {ECO:0000313|Proteomes:UP000001566}//{ECO:0000256|RuleBase:RU361279}//{ECO:0000256|RuleBase:RU361279}//{ECO:0000256|RuleBase:RU361279}//proteome {ECO:0000313|Proteomes:UP000001566}.
gene1574	SYNWH7803_RS07900	WP_041428579.1	hypothetical protein
gene1575	SYNWH7803_RS07905	WP_011933505.1	hypothetical protein			proteome {ECO:0000313|Proteomes:UP000001566}//proteome {ECO:0000313|Proteomes:UP000001566}//{ECO:0000256|SAM:SignalP}.
gene1576	SYNWH7803_RS07910	WP_011933506.1	cysteine desufuration protein SufE		IPR003808 Fe-S_metab-assoc_dom.	proteome {ECO:0000313|Proteomes:UP000001566}//proteome {ECO:0000313|Proteomes:UP000001566}.
gene1577	SYNWH7803_RS07915	WP_011933507.1	homoserine dehydrogenase	GO:0016597 F:amino acid binding IEA:InterPro.//GO:0004412 F:homoserine dehydrogenase activity IEA:UniProtKB-EC.//GO:0050661 F:NADP binding IEA:InterPro.//GO:0009097 P:isoleucine biosynthetic process IEA:UniProtKB-KW.//GO:0009086 P:methionine biosynthetic process IEA:UniProtKB-KW.//GO:0009088 P:threonine biosynthetic process IEA:UniProtKB-UniPathway.	IPR002912 ACT_dom.//IPR005106 Asp/hSer_DH_NAD-bd.//IPR016204 HDH.//IPR001342 HDH_cat.//IPR019811 HDH_CS.//IPR016040 NAD(P)-bd_dom.	biosynthesis {ECO:0000256|RuleBase:RU000579}//amino acid biosynthesis////proteome {ECO:0000313|Proteomes:UP000001566}//biosynthesis {ECO:0000256|RuleBase:RU000579}//biosynthesis {ECO:0000256|RuleBase:RU000579}//{ECO:0000256|PIRSR:PIRSR000098-2, ECO:0000256|RuleBase:RU000579}//{ECO:0000256|RuleBase:RU000579,////proteome {ECO:0000313|Proteomes:UP000001566}//biosynthesis {ECO:0000256|RuleBase:RU0005…
gene1578	SYNWH7803_RS07920	WP_011933508.1	hypothetical protein			proteome {ECO:0000313|Proteomes:UP000001566}//proteome {ECO:0000313|Proteomes:UP000001566}.
gene1579	SYNWH7803_RS07925	WP_050815933.1	ABC transporter substrate-binding protein
gene158	SYNWH7803_RS00810	WP_011932103.1	adenosylhomocysteinase
gene1580	SYNWH7803_RS07930	WP_011933510.1	peptide ABC transporter permease	GO:0016021 C:integral component of membrane IEA:UniProtKB-KW.//GO:0005886 C:plasma membrane IEA:UniProtKB-SubCell.//GO:0006810 P:transport IEA:UniProtKB-KW.	IPR000515 MetI-like.	proteome {ECO:0000313|Proteomes:UP000001566}//{ECO:0000256|RuleBase:RU000478,//ECO:0000256|SAM:Phobius}//proteome {ECO:0000313|Proteomes:UP000001566}//{ECO:0000256|RuleBase:RU000478,//ECO:0000256|SAM:Phobius}//helix {ECO:0000256|SAAS:SAAS00524216,//Transport {ECO:0000256|RuleBase:RU000478}.
gene1581	SYNWH7803_RS07935	WP_041428584.1	hypothetical protein
gene1582	SYNWH7803_RS07940	WP_011933511.1	dienelactone hydrolase	GO:0016787 F:hydrolase activity IEA:UniProtKB-KW.	IPR029058 AB_hydrolase.//IPR029059 AB_hydrolase_5.//IPR010802 DUF1400.	proteome {ECO:0000313|Proteomes:UP000001566}//{ECO:0000313|EMBL:CAK24036.1}//proteome {ECO:0000313|Proteomes:UP000001566}.
gene1583	SYNWH7803_RS07945	WP_041428586.1	MFS transporter
gene1584	SYNWH7803_RS07950	WP_011933513.1	hypothetical protein	GO:0006744 P:ubiquinone biosynthetic process IEA:InterPro.	IPR007715 Coq4.	proteome {ECO:0000313|Proteomes:UP000001566}//proteome {ECO:0000313|Proteomes:UP000001566}.
gene1585	SYNWH7803_RS07955	WP_011933514.1	membrane protein	GO:0016021 C:integral component of membrane IEA:UniProtKB-KW.	IPR006603 PQ-loop_rpt.	proteome {ECO:0000313|Proteomes:UP000001566}//{ECO:0000256|SAM:Phobius}//proteome {ECO:0000313|Proteomes:UP000001566}//{ECO:0000256|SAM:Phobius}//helix {ECO:0000256|SAM:Phobius}.
gene1586	SYNWH7803_RS07960	WP_041428588.1	hypothetical protein
gene1587	SYNWH7803_RS07965	WP_011933516.1	GTP-binding protein	GO:0005524 F:ATP binding IEA:UniProtKB-HAMAP.//GO:0016887 F:ATPase activity IEA:UniProtKB-HAMAP.//GO:0005525 F:GTP binding IEA:InterPro.//GO:0043023 F:ribosomal large subunit binding IEA:UniProtKB-HAMAP.//GO:0043022 F:ribosome binding IEA:UniProtKB-HAMAP.	IPR004396 ATPase_YchF/OLA1.//IPR012675 Beta-grasp_dom.//IPR013029 DUF933.//IPR031167 G_OBG.//IPR006073 GTP_binding_domain.//IPR027417 P-loop_NTPase.//IPR012676 TGS-like.//IPR023192 TGS-like_dom.	{ECO:0000256|HAMAP-Rule:MF_00944}//coil {ECO:0000256|SAM:Coils}//proteome {ECO:0000313|Proteomes:UP000001566}//{ECO:0000256|HAMAP-Rule:MF_00944}//proteome {ECO:0000313|Proteomes:UP000001566}.
gene1588	SYNWH7803_RS07970	WP_011933517.1	hemolysin D	GO:0016021 C:integral component of membrane IEA:UniProtKB-KW.//GO:0055085 P:transmembrane transport IEA:InterPro.	IPR032317 HlyD_D23.//IPR006143 RND_pump_MFP.	proteome {ECO:0000313|Proteomes:UP000001566}//{ECO:0000256|SAM:Phobius}//proteome {ECO:0000313|Proteomes:UP000001566}//{ECO:0000256|SAM:Phobius}//helix {ECO:0000256|SAM:Phobius}.
gene1589	SYNWH7803_RS07975	WP_011933518.1	DNA polymerase I	GO:0008408 F:3'-5' exonuclease activity IEA:InterPro.//GO:0003677 F:DNA binding IEA:UniProtKB-KW.//GO:0003887 F:DNA-directed DNA polymerase activity IEA:UniProtKB-EC.//GO:0006281 P:DNA repair IEA:InterPro.//GO:0006261 P:DNA-dependent DNA replication IEA:InterPro.	IPR002562 3'-5'_exonuclease_dom.//IPR020046 5-3_exonucl_a-hlix_arch_N.//IPR020045 5-3_exonuclease_C.//IPR002421 5-3_exonuclease_N.//IPR001098 DNA-dir_DNA_pol_A_palm_dom.//IPR018320 DNA_polymerase_1.//IPR002298 DNA_polymerase_A.//IPR008918 HhH2.//IPR003583 Hlx-hairpin-Hlx_DNA-bd_motif.//IPR029060 PIN_domain-like.//IPR012337 RNaseH-like_dom.	proteome {ECO:0000313|Proteomes:UP000001566}//{ECO:0000256|SAAS:SAAS00450885}//{ECO:0000256|SAAS:SAAS00427537}//{ECO:0000256|SAAS:SAAS00427491}//{ECO:0000313|EMBL:CAK24043.1}//proteome {ECO:0000313|Proteomes:UP000001566}//{ECO:0000313|EMBL:CAK24043.1}.
gene159	SYNWH7803_RS00815	WP_011932104.1	alkaline phosphatase	GO:0016021 C:integral component of membrane IEA:UniProtKB-KW.	IPR032818 DedA.//IPR032816 SNARE_assoc.	coil {ECO:0000256|SAM:Coils}//proteome {ECO:0000313|Proteomes:UP000001566}//{ECO:0000256|SAM:Phobius}//proteome {ECO:0000313|Proteomes:UP000001566}//{ECO:0000256|SAM:Phobius}//helix {ECO:0000256|SAM:Phobius}.
gene1590	SYNWH7803_RS07980	WP_011933519.1	cysteine--tRNA ligase
gene1591	SYNWH7803_RS07985	WP_011933520.1	hypothetical protein			proteome {ECO:0000313|Proteomes:UP000001566}//proteome {ECO:0000313|Proteomes:UP000001566}.
gene1592	SYNWH7803_RS07990	WP_011933521.1	histidine kinase	GO:0016021 C:integral component of membrane IEA:UniProtKB-KW.	IPR021279 DUF2721.	proteome {ECO:0000313|Proteomes:UP000001566}//{ECO:0000256|SAM:Phobius}//proteome {ECO:0000313|Proteomes:UP000001566}//{ECO:0000256|SAM:Phobius}//helix {ECO:0000256|SAM:Phobius}.
gene1593	SYNWH7803_RS07995	WP_011933522.1	SNF family sodium-dependent transporter	GO:0016021 C:integral component of membrane IEA:UniProtKB-KW.//GO:0005328 F:neurotransmitter:sodium symporter activity IEA:InterPro.	IPR000175 Na/ntran_symport.	proteome {ECO:0000313|Proteomes:UP000001566}//{ECO:0000256|SAM:Phobius}//proteome {ECO:0000313|Proteomes:UP000001566}//{ECO:0000256|RuleBase:RU003732}//{ECO:0000256|RuleBase:RU003732,////helix {ECO:0000256|SAM:Phobius}//{ECO:0000256|RuleBase:RU003732}.
gene1594	SYNWH7803_RS08000	WP_041428877.1	1-deoxy-D-xylulose 5-phosphate reductoisomerase
gene1595	SYNWH7803_RS08005	WP_041428591.1	ferredoxin
gene1596	SYNWH7803_RS08010	WP_050815934.1	fatty acid desaturase
gene1597	SYNWH7803_RS08015	WP_011933527.1	alpha/beta hydrolase	GO:0016787 F:hydrolase activity IEA:UniProtKB-KW.	IPR029058 AB_hydrolase.//IPR029059 AB_hydrolase_5.	proteome {ECO:0000313|Proteomes:UP000001566}//{ECO:0000313|EMBL:CAK24052.1}//proteome {ECO:0000313|Proteomes:UP000001566}.
gene1598	SYNWH7803_RS08020	WP_011933528.1	NAD(P) transhydrogenase subunit beta	GO:0016021 C:integral component of membrane IEA:UniProtKB-KW.//GO:0005886 C:plasma membrane IEA:UniProtKB-KW.//GO:0008750 F:NAD(P)+ transhydrogenase (AB-specific) activity IEA:UniProtKB-EC.//GO:0050661 F:NADP binding IEA:InterPro.	IPR029035 DHS-like_NAD/FAD-binding_dom.//IPR012136 NADH_DH_b.	inner membrane {ECO:0000256|PIRNR:PIRNR000204}//membrane {ECO:0000256|PIRNR:PIRNR000204}//proteome {ECO:0000313|Proteomes:UP000001566}//{ECO:0000256|PIRNR:PIRNR000204, ECO:0000256|SAM:Phobius}//{ECO:0000256|PIRNR:PIRNR000204}//{ECO:0000256|PIRNR:PIRNR000204}//{ECO:0000256|PIRNR:PIRNR000204,////proteome {ECO:0000313|Proteomes:UP000001566}//{ECO:0000256|SAM:Phobius}//helix {ECO:0000256|SAM:Phobius}.
gene1599	SYNWH7803_RS08025	WP_006041802.1	nicotinamide nucleotide transhydrogenase subunit alpha	GO:0016021 C:integral component of membrane IEA:UniProtKB-KW.//GO:0016021 C:integral component of membrane IEA:UniProtKB-KW.//GO:0008750 F:NAD(P)+ transhydrogenase (AB-specific) activity IEA:UniProtKB-EC.	IPR024605 NADP_transhyd_a_C.//IPR024605 NADP_transhyd_a_C.	proteome {ECO:0000313|Proteomes:UP000001224}//{ECO:0000256|SAM:Phobius}//{ECO:0000256|SAM:Phobius}//helix {ECO:0000256|SAM:Phobius}.//proteome {ECO:0000313|Proteomes:UP000001566}//{ECO:0000256|SAM:Phobius}//{ECO:0000313|EMBL:CAK24054.1}//proteome {ECO:0000313|Proteomes:UP000001566}//{ECO:0000256|SAM:Phobius}//helix {ECO:0000256|SAM:Phobius}.
gene16	SYNWH7803_RS00100	WP_050815868.1	flavoprotein
gene160	SYNWH7803_RS00820	WP_011932105.1	single-stranded DNA-binding protein	GO:0003697 F:single-stranded DNA binding IEA:UniProtKB-HAMAP.//GO:0006260 P:DNA replication IEA:InterPro.	IPR012340 NA-bd_OB-fold.//IPR000424 Primosome_PriB/ssb.//IPR011344 ssDNA-bd.	proteome {ECO:0000313|Proteomes:UP000001566}//{ECO:0000256|HAMAP-Rule:MF_00984,//ECO:0000256|SAAS:SAAS00522039,////proteome {ECO:0000313|Proteomes:UP000001566}.
gene1600	SYNWH7803_RS08030	WP_011933529.1	NAD(P) transhydrogenase subunit alpha	GO:0008750 F:NAD(P)+ transhydrogenase (AB-specific) activity IEA:UniProtKB-EC.	IPR008143 Ala_DH/PNT_CS2.//IPR007886 AlaDH/PNT_N.//IPR007698 AlaDH/PNT_NAD(H)-bd.//IPR023753 FAD/NAD-binding_dom.//IPR016040 NAD(P)-bd_dom.	proteome {ECO:0000313|Proteomes:UP000001566}//{ECO:0000313|EMBL:CAK24055.1}//proteome {ECO:0000313|Proteomes:UP000001566}.
gene1601	SYNWH7803_RS08035	WP_011933530.1	hypothetical protein			proteome {ECO:0000313|Proteomes:UP000001566}//proteome {ECO:0000313|Proteomes:UP000001566}.
gene1602	SYNWH7803_RS08040	WP_041428595.1	DEAD/DEAH box helicase
gene1603	SYNWH7803_RS08045	WP_011933533.1	hypothetical protein			proteome {ECO:0000313|Proteomes:UP000001566}//proteome {ECO:0000313|Proteomes:UP000001566}.
gene1604	SYNWH7803_RS08050	WP_011933534.1	thioredoxin	GO:0005737 C:cytoplasm IEA:InterPro.//GO:0004791 F:thioredoxin-disulfide reductase activity IEA:UniProtKB-EC.//GO:0045454 P:cell redox homeostasis IEA:InterPro.//GO:0019430 P:removal of superoxide radicals IEA:InterPro.	IPR023753 FAD/NAD-binding_dom.//IPR008255 Pyr_nucl-diS_OxRdtase_2_AS.//IPR000103 Pyridine_nuc-diS_OxRdtase_2.//IPR005982 Thioredox_Rdtase.//IPR012336 Thioredoxin-like_fold.//IPR013766 Thioredoxin_domain.	proteome {ECO:0000313|Proteomes:UP000001566}//{ECO:0000256|RuleBase:RU003880}//{ECO:0000256|RuleBase:RU003880}//{ECO:0000256|RuleBase:RU003881}//{ECO:0000256|RuleBase:RU003880,////center {ECO:0000256|RuleBase:RU003880}//proteome {ECO:0000313|Proteomes:UP000001566}.
gene1605	SYNWH7803_RS08055	WP_006041809.1	translation initiation factor IF-1	GO:0019843 F:rRNA binding IEA:UniProtKB-KW.//GO:0003743 F:translation initiation factor activity IEA:UniProtKB-KW.//GO:0019843 F:rRNA binding IEA:UniProtKB-KW.//GO:0003743 F:translation initiation factor activity IEA:UniProtKB-KW.//GO:0019843 F:rRNA binding IEA:UniProtKB-KW.//GO:0003743 F:translation initiation factor activity IEA:UniProtKB-KW.//GO:0019843 F:rRNA binding IEA:UniProtKB-KW.//GO:000…	IPR012340 NA-bd_OB-fold.//IPR006196 RNA-binding_domain_S1_IF1.//IPR004368 TIF_IF1.//IPR012340 NA-bd_OB-fold.//IPR006196 RNA-binding_domain_S1_IF1.//IPR004368 TIF_IF1.//IPR012340 NA-bd_OB-fold.//IPR006196 RNA-binding_domain_S1_IF1.//IPR004368 TIF_IF1.//IPR012340 NA-bd_OB-fold.//IPR006196 RNA-binding_domain_S1_IF1.//IPR004368 TIF_IF1.//IPR012340 NA-bd_OB-fold.//IPR006196 RNA-binding_domain_S1_IF1./…	proteome {ECO:0000313|Proteomes:UP000002712}//factor {ECO:0000256|SAAS:SAAS00462727,////biosynthesis {ECO:0000256|SAAS:SAAS00462770}//{ECO:0000256|SAAS:SAAS00462683}//{ECO:0000256|SAAS:SAAS00462688}.//proteome {ECO:0000313|Proteomes:UP000028589}//factor {ECO:0000256|SAAS:SAAS00462727,////biosynthesis {ECO:0000256|SAAS:SAAS00462770}//{ECO:0000256|SAAS:SAAS00462683}//{ECO:0000256|SAAS:SAAS00462688}…
gene1606	SYNWH7803_RS08060	WP_011933535.1	Nif11-like leader peptide family natural product precursor		IPR022516 CHP03798_Ocin.//IPR012903 Uncharacterised_Nif.	proteome {ECO:0000313|Proteomes:UP000001566}//proteome {ECO:0000313|Proteomes:UP000001566}.
gene1607	SYNWH7803_RS08065	WP_011933536.1	pseudouridine synthase	GO:0009982 F:pseudouridine synthase activity IEA:InterPro.//GO:0004730 F:pseudouridylate synthase activity IEA:UniProtKB-EC.//GO:0003723 F:RNA binding IEA:InterPro.	IPR020103 PsdUridine_synth_cat_dom.//IPR000748 PsdUridine_synth_RsuA/RluB/E/F.//IPR006145 PsdUridine_synth_RsuA/RluD.	proteome {ECO:0000313|Proteomes:UP000001566}//{ECO:0000256|SAAS:SAAS00485707}//{ECO:0000313|EMBL:CAK24063.1}//proteome {ECO:0000313|Proteomes:UP000001566}.
gene1608	SYNWH7803_RS08070	WP_011933537.1	SAM-dependent methyltransferase	GO:0008168 F:methyltransferase activity IEA:UniProtKB-KW.	IPR025714 Methyltranfer_dom.//IPR029063 SAM-dependent_MTases.	proteome {ECO:0000313|Proteomes:UP000001566}//{ECO:0000313|EMBL:CAK24064.1}//proteome {ECO:0000313|Proteomes:UP000001566}//{ECO:0000313|EMBL:CAK24064.1}.
gene1609	SYNWH7803_RS08075	WP_011933538.1	hypothetical protein			coil {ECO:0000256|SAM:Coils}//proteome {ECO:0000313|Proteomes:UP000001566}//proteome {ECO:0000313|Proteomes:UP000001566}.
gene161	SYNWH7803_RS00825	WP_011932106.1	rod shape-determining protein MreB	GO:0000902 P:cell morphogenesis IEA:InterPro.	IPR004753 MreB_Mrl.	proteome {ECO:0000313|Proteomes:UP000001566}//proteome {ECO:0000313|Proteomes:UP000001566}.
gene1610	SYNWH7803_RS08080	WP_011933539.1	3-beta hydroxysteroid dehydrogenase		IPR016040 NAD(P)-bd_dom.//IPR008030 NmrA-like.	proteome {ECO:0000313|Proteomes:UP000001566}//proteome {ECO:0000313|Proteomes:UP000001566}.
gene1611	petM
gene1612	SYNWH7803_RS08090	WP_041428878.1	N2,N2-dimethylguanosine tRNA methyltransferase
gene1613	SYNWH7803_RS08095	WP_041428597.1	alpha/beta hydrolase
gene1614	SYNWH7803_RS08100	WP_011933543.1	acetolactate synthase	GO:0003984 F:acetolactate synthase activity IEA:UniProtKB-EC.//GO:0016597 F:amino acid binding IEA:InterPro.//GO:0009082 P:branched-chain amino acid biosynthetic process IEA:InterPro.	IPR004789 Acetalactate_synth_ssu.//IPR019455 Acetolactate_synth_ssu_C.//IPR002912 ACT_dom.	proteome {ECO:0000313|Proteomes:UP000001566}//proteome {ECO:0000313|Proteomes:UP000001566}//{ECO:0000313|EMBL:CAK24070.1}.
gene1615	SYNWH7803_RS08105	WP_011933544.1	peptidyl-prolyl cis-trans isomerase	GO:0003755 F:peptidyl-prolyl cis-trans isomerase activity IEA:UniProtKB-KW.//GO:0006457 P:protein folding IEA:InterPro.	IPR029000 Cyclophilin-like_dom.//IPR024936 Cyclophilin-type_PPIase.//IPR002130 Cyclophilin-type_PPIase_dom.	proteome {ECO:0000313|Proteomes:UP000001566}//{ECO:0000256|RuleBase:RU003420,////proteome {ECO:0000313|Proteomes:UP000001566}//{ECO:0000256|RuleBase:RU003420}//{ECO:0000256|SAM:SignalP}.
gene1616	SYNWH7803_RS08110	WP_011933545.1	photosystem I assembly protein Ycf4
gene1617	SYNWH7803_RS08115	WP_006041823.1	photosystem II D2 protein	GO:0016021 C:integral component of membrane IEA:UniProtKB-KW.//GO:0009523 C:photosystem II IEA:UniProtKB-KW.//GO:0042651 C:thylakoid membrane IEA:UniProtKB-SubCell.//GO:0016168 F:chlorophyll binding IEA:UniProtKB-HAMAP.//GO:0045156 F:electron transporter, transferring electrons within the cyclic electron transport pathway of photosynthesis activity IEA:InterPro.//GO:0005506 F:iron ion binding IEA…	IPR000484 Photo_RC_L/M.//IPR005868 PSII_PsbD/D2.//IPR000484 Photo_RC_L/M.//IPR005868 PSII_PsbD/D2.//IPR000484 Photo_RC_L/M.//IPR005868 PSII_PsbD/D2.	{ECO:0000256|HAMAP-Rule:MF_01383}//{ECO:0000256|HAMAP-Rule:MF_01383}//proteome {ECO:0000313|Proteomes:UP000028591}//transport {ECO:0000256|HAMAP-Rule:MF_01383}//{ECO:0000256|HAMAP-Rule:MF_01383}//{ECO:0000256|HAMAP-Rule:MF_01383}//{ECO:0000256|HAMAP-Rule:MF_01383}//{ECO:0000256|HAMAP-Rule:MF_01383}//{ECO:0000256|HAMAP-Rule:MF_01383}//{ECO:0000256|HAMAP-Rule:MF_01383}//II {ECO:0000256|HAMAP-Rule:M…
gene1618	SYNWH7803_RS08120	WP_011933546.1	photosystem II reaction center protein	GO:0016021 C:integral component of membrane IEA:UniProtKB-KW.//GO:0009523 C:photosystem II IEA:UniProtKB-KW.//GO:0042651 C:thylakoid membrane IEA:UniProtKB-SubCell.//GO:0016168 F:chlorophyll binding IEA:UniProtKB-HAMAP.//GO:0045156 F:electron transporter, transferring electrons within the cyclic electron transport pathway of photosynthesis activity IEA:InterPro.//GO:0046872 F:metal ion binding IE…	IPR000932 PS_antenna-like.//IPR005869 PSII_PsbC.	{ECO:0000256|HAMAP-Rule:MF_01496}//{ECO:0000256|HAMAP-Rule:MF_01496}//proteome {ECO:0000313|Proteomes:UP000001566}//{ECO:0000256|HAMAP-Rule:MF_01496}//{ECO:0000256|HAMAP-Rule:MF_01496}//{ECO:0000256|HAMAP-Rule:MF_01496}//{ECO:0000256|HAMAP-Rule:MF_01496}//II {ECO:0000256|HAMAP-Rule:MF_01496}//proteome {ECO:0000313|Proteomes:UP000001566}//{ECO:0000256|HAMAP-Rule:MF_01496}//{ECO:0000256|HAMAP-Rule:…
gene1619	SYNWH7803_RS08125	WP_011933548.1	hypothetical protein	GO:0016021 C:integral component of membrane IEA:UniProtKB-KW.		proteome {ECO:0000313|Proteomes:UP000001566}//{ECO:0000256|SAM:Phobius}//proteome {ECO:0000313|Proteomes:UP000001566}//{ECO:0000256|SAM:Phobius}//helix {ECO:0000256|SAM:Phobius}.
gene162	SYNWH7803_RS00830	WP_011932107.1	rod shape-determining protein MreC	GO:0008360 P:regulation of cell shape IEA:InterPro.	IPR007221 MreC.	proteome {ECO:0000313|Proteomes:UP000001566}//proteome {ECO:0000313|Proteomes:UP000001566}.
gene1620	SYNWH7803_RS08130	WP_041428602.1	hypothetical protein
gene1621	SYNWH7803_RS08135	WP_041428605.1	hypothetical protein
gene1622	SYNWH7803_RS08140	WP_011933549.1	hypothetical protein	GO:0016021 C:integral component of membrane IEA:UniProtKB-KW.		proteome {ECO:0000313|Proteomes:UP000001566}//{ECO:0000256|SAM:Phobius}//proteome {ECO:0000313|Proteomes:UP000001566}//{ECO:0000256|SAM:Phobius}//helix {ECO:0000256|SAM:Phobius}.
gene1623	SYNWH7803_RS08145	WP_011933550.1	hypothetical protein	GO:0016021 C:integral component of membrane IEA:UniProtKB-KW.	IPR003399 Mce/MlaD.	coil {ECO:0000256|SAM:Coils}//proteome {ECO:0000313|Proteomes:UP000001566}//{ECO:0000256|SAM:Phobius}//proteome {ECO:0000313|Proteomes:UP000001566}//{ECO:0000256|SAM:Phobius}//helix {ECO:0000256|SAM:Phobius}.
gene1624	SYNWH7803_RS08150	WP_011933551.1	hypothetical protein		IPR008617 Uncharacterised_YcgJ.	proteome {ECO:0000313|Proteomes:UP000001566}//proteome {ECO:0000313|Proteomes:UP000001566}//{ECO:0000256|SAM:SignalP}.
gene1625	SYNWH7803_RS08155	WP_011933552.1	mechanosensitive ion channel protein	GO:0016021 C:integral component of membrane IEA:UniProtKB-KW.//GO:0055085 P:transmembrane transport IEA:InterPro.	IPR010920 LSM_dom.//IPR011066 MscC_channel_C.//IPR006685 MscS_channel.	proteome {ECO:0000313|Proteomes:UP000001566}//{ECO:0000256|SAM:Phobius}//proteome {ECO:0000313|Proteomes:UP000001566}//{ECO:0000256|SAM:SignalP}//{ECO:0000256|SAM:Phobius}//helix {ECO:0000256|SAM:Phobius}.
gene1626	SYNWH7803_RS08160	WP_011933553.1	hypothetical protein			proteome {ECO:0000313|Proteomes:UP000001566}//proteome {ECO:0000313|Proteomes:UP000001566}//{ECO:0000256|SAM:SignalP}.
gene1627	SYNWH7803_RS08165	WP_011933554.1	maf-like protein
gene1628	SYNWH7803_RS08170	WP_011933555.1	hypothetical protein			proteome {ECO:0000313|Proteomes:UP000001566}//proteome {ECO:0000313|Proteomes:UP000001566}.
gene1629	SYNWH7803_RS08175	WP_011933556.1	cobyric acid synthase
gene163	SYNWH7803_RS00835	WP_041428327.1	membrane protein
gene1630	SYNWH7803_RS08180	WP_011933557.1	(2Fe-2S)-binding protein	GO:0051537 F:2 iron, 2 sulfur cluster binding IEA:UniProtKB-KW.//GO:0009055 F:electron carrier activity IEA:InterPro.//GO:0046872 F:metal ion binding IEA:UniProtKB-KW.	IPR001041 2Fe-2S_ferredoxin-type.//IPR006058 2Fe2S_fd_BS.//IPR012675 Beta-grasp_dom.	{ECO:0000256|RuleBase:RU000392}//proteome {ECO:0000313|Proteomes:UP000001566}//{ECO:0000256|RuleBase:RU000391}//{ECO:0000256|RuleBase:RU000391}//{ECO:0000256|RuleBase:RU000391}//proteome {ECO:0000313|Proteomes:UP000001566}.
gene1631	SYNWH7803_RS08185	WP_011933558.1	chloride channel protein	GO:0016021 C:integral component of membrane IEA:UniProtKB-KW.//GO:0005247 F:voltage-gated chloride channel activity IEA:InterPro.	IPR014743 Cl-channel_core.//IPR001807 Cl-channel_volt-gated.//IPR006311 TAT_signal.	proteome {ECO:0000313|Proteomes:UP000001566}//{ECO:0000256|SAM:Phobius}//proteome {ECO:0000313|Proteomes:UP000001566}//{ECO:0000256|SAM:Phobius}//helix {ECO:0000256|SAM:Phobius}.
gene1632	SYNWH7803_RS08190	WP_011933559.1	hypothetical protein	GO:0016021 C:integral component of membrane IEA:UniProtKB-KW.	IPR000620 EamA_dom.	proteome {ECO:0000313|Proteomes:UP000001566}//{ECO:0000256|SAM:Phobius}//proteome {ECO:0000313|Proteomes:UP000001566}//{ECO:0000256|SAM:Phobius}//helix {ECO:0000256|SAM:Phobius}.
gene1633	SYNWH7803_RS08195	WP_011933560.1	hypothetical protein	GO:0008374 F:O-acyltransferase activity IEA:InterPro.//GO:0006629 P:lipid metabolic process IEA:InterPro.	IPR029058 AB_hydrolase.//IPR003386 LACT/PDAT_acylTrfase.	proteome {ECO:0000313|Proteomes:UP000001566}//proteome {ECO:0000313|Proteomes:UP000001566}.
gene1634	SYNWH7803_RS08200	WP_011933561.1	hypothetical protein		IPR001279 Metallo-B-lactamas.	proteome {ECO:0000313|Proteomes:UP000001566}//proteome {ECO:0000313|Proteomes:UP000001566}.
gene1635	SYNWH7803_RS08205	WP_011933562.1	hypothetical protein		IPR001602 UPF0047.	proteome {ECO:0000313|Proteomes:UP000001566}//proteome {ECO:0000313|Proteomes:UP000001566}.
gene1636	SYNWH7803_RS08210	WP_011933563.1	MFS transporter	GO:0016021 C:integral component of membrane IEA:UniProtKB-KW.//GO:0022857 F:transmembrane transporter activity IEA:InterPro.	IPR020846 MFS_dom.//IPR005828 MFS_sugar_transport_like.//IPR005829 Sugar_transporter_CS.	proteome {ECO:0000313|Proteomes:UP000001566}//{ECO:0000256|SAM:Phobius}//proteome {ECO:0000313|Proteomes:UP000001566}//{ECO:0000256|RuleBase:RU000374,////helix {ECO:0000256|SAM:Phobius}.
gene1637	SYNWH7803_RS08215	WP_011933564.1	hypothetical protein	GO:0016021 C:integral component of membrane IEA:UniProtKB-KW.		proteome {ECO:0000313|Proteomes:UP000001566}//{ECO:0000256|SAM:Phobius}//proteome {ECO:0000313|Proteomes:UP000001566}//{ECO:0000256|SAM:Phobius}//helix {ECO:0000256|SAM:Phobius}.
gene1638	SYNWH7803_RS08220	WP_041428608.1	hypothetical protein
gene1639	SYNWH7803_RS08225	WP_011933566.1	hypothetical protein			proteome {ECO:0000313|Proteomes:UP000001566}//proteome {ECO:0000313|Proteomes:UP000001566}//{ECO:0000256|SAM:SignalP}.
gene164	SYNWH7803_RS00840	WP_011932109.1	sugar ABC transporter substrate-binding protein	GO:0005215 F:transporter activity IEA:InterPro.//GO:0008643 P:carbohydrate transport IEA:UniProtKB-KW.	IPR006059 SBP_1_dom.	proteome {ECO:0000313|Proteomes:UP000001566}//proteome {ECO:0000313|Proteomes:UP000001566}//transport {ECO:0000313|EMBL:CAK22601.1}//{ECO:0000313|EMBL:CAK22601.1}.
gene1640	SYNWH7803_RS08230	WP_011933567.1	hypothetical protein			proteome {ECO:0000313|Proteomes:UP000001566}//proteome {ECO:0000313|Proteomes:UP000001566}.
gene1641	SYNWH7803_RS08235	WP_050815888.1	hypothetical protein
gene1642	SYNWH7803_RS08240	WP_041428614.1	hypothetical protein
gene1643	SYNWH7803_RS08245	WP_011933572.1	hypothetical protein	GO:0016021 C:integral component of membrane IEA:UniProtKB-KW.		proteome {ECO:0000313|Proteomes:UP000001566}//{ECO:0000256|SAM:Phobius}//proteome {ECO:0000313|Proteomes:UP000001566}//{ECO:0000256|SAM:Phobius}//helix {ECO:0000256|SAM:Phobius}.
gene1644	SYNWH7803_RS08250	WP_011933574.1	hypothetical protein		IPR007842 HEPN_dom.	proteome {ECO:0000313|Proteomes:UP000001566}//proteome {ECO:0000313|Proteomes:UP000001566}.
gene1645	SYNWH7803_RS08255	WP_041428616.1	hypothetical protein
gene1646	SYNWH7803_RS08260	WP_011933577.1	hypothetical protein			proteome {ECO:0000313|Proteomes:UP000001566}//proteome {ECO:0000313|Proteomes:UP000001566}.
gene1647	SYNWH7803_RS08265
gene1648	SYNWH7803_RS08270	WP_011933578.1	SOS-response transcriptional regulator LexA	GO:0003677 F:DNA binding IEA:UniProtKB-KW.//GO:0004252 F:serine-type endopeptidase activity IEA:InterPro.//GO:0006281 P:DNA repair IEA:UniProtKB-KW.//GO:0006260 P:DNA replication IEA:UniProtKB-KW.//GO:0006355 P:regulation of transcription, DNA-templated IEA:UniProtKB-KW.//GO:0009432 P:SOS response IEA:UniProtKB-KW.//GO:0006351 P:transcription, DNA-templated IEA:UniProtKB-KW.	IPR006200 LexA.//IPR006199 LexA_DNA-bd_dom.//IPR028360 Peptidase_S24/S26_b-rbn.//IPR019759 Peptidase_S24_S26.//IPR015927 Peptidase_S24_S26A/B/C.//IPR011991 WHTH_DNA-bd_dom.	proteome {ECO:0000313|Proteomes:UP000001566}//damage {ECO:0000256|SAAS:SAAS00456097}//repair {ECO:0000256|SAAS:SAAS00456131}//replication {ECO:0000256|SAAS:SAAS00419482}//{ECO:0000256|SAAS:SAAS00419602}//{ECO:0000256|SAAS:SAAS00456144,////proteome {ECO:0000313|Proteomes:UP000001566}//{ECO:0000256|SAAS:SAAS00419430}//response {ECO:0000256|SAAS:SAAS00456107}//{ECO:0000256|SAAS:SAAS00419380}//regula…
gene1649	SYNWH7803_RS08275	WP_011933579.1	hypothetical protein			proteome {ECO:0000313|Proteomes:UP000001566}//proteome {ECO:0000313|Proteomes:UP000001566}//{ECO:0000256|SAM:SignalP}.
gene165	SYNWH7803_RS00845	WP_011932110.1	two-component system response regulator	GO:0005622 C:intracellular IEA:GOC.//GO:0003677 F:DNA binding IEA:UniProtKB-KW.//GO:0000160 P:phosphorelay signal transduction system IEA:UniProtKB-KW.//GO:0006355 P:regulation of transcription, DNA-templated IEA:UniProtKB-KW.//GO:0006351 P:transcription, DNA-templated IEA:UniProtKB-KW.	IPR011006 CheY-like_superfamily.//IPR001867 Sig_transdc_resp-reg_C.//IPR016032 Sig_transdc_resp-reg_C-effctor.//IPR001789 Sig_transdc_resp-reg_receiver.//IPR011991 WHTH_DNA-bd_dom.	proteome {ECO:0000313|Proteomes:UP000001566}//{ECO:0000256|SAAS:SAAS00478170}//proteome {ECO:0000313|Proteomes:UP000001566}//{ECO:0000256|SAAS:SAAS00478267}//regulation {ECO:0000256|SAAS:SAAS00478951}//regulatory system {ECO:0000256|SAAS:SAAS00517775}.
gene1650	SYNWH7803_RS08280	WP_011933580.1	hypothetical protein			coil {ECO:0000256|SAM:Coils}//proteome {ECO:0000313|Proteomes:UP000001566}//proteome {ECO:0000313|Proteomes:UP000001566}.
gene1651	SYNWH7803_RS08285	WP_011933581.1	hypothetical protein			proteome {ECO:0000313|Proteomes:UP000001566}//proteome {ECO:0000313|Proteomes:UP000001566}.
gene1652	SYNWH7803_RS08290	WP_011933582.1	hypothetical protein
gene1653	SYNWH7803_RS08295	WP_041428619.1	hypothetical protein
gene1654	SYNWH7803_RS08300	WP_011933584.1	hypothetical protein			proteome {ECO:0000313|Proteomes:UP000001566}//proteome {ECO:0000313|Proteomes:UP000001566}.
gene1655	SYNWH7803_RS08305	WP_050815889.1	esterase
gene1656	SYNWH7803_RS08310	WP_011933586.1	ornithine carbamoyltransferase	GO:0005737 C:cytoplasm IEA:UniProtKB-SubCell.//GO:0016597 F:amino acid binding IEA:InterPro.//GO:0004585 F:ornithine carbamoyltransferase activity IEA:UniProtKB-HAMAP.//GO:0019547 P:arginine catabolic process to ornithine IEA:UniProtKB-UniPathway.//GO:0019546 P:arginine deiminase pathway IEA:UniProtKB-HAMAP.	IPR006132 Asp/Orn_carbamoyltranf_P-bd.//IPR006130 Asp/Orn_carbamoylTrfase.//IPR006131 Asp_carbamoyltransf_Asp/Orn-bd.//IPR002292 Orn/put_carbamltrans.//IPR024904 OTCase_ArgI.	metabolism {ECO:0000256|HAMAP-Rule:MF_01109}//proteome {ECO:0000313|Proteomes:UP000001566}//{ECO:0000256|HAMAP-Rule:MF_01109,////proteome {ECO:0000313|Proteomes:UP000001566}//{ECO:0000256|HAMAP-Rule:MF_01109,//ECO:0000256|SAAS:SAAS00470455,//
gene1657	SYNWH7803_RS08315	WP_011933587.1	cell division protein FtsH	GO:0016021 C:integral component of membrane IEA:UniProtKB-KW.//GO:0042651 C:thylakoid membrane IEA:UniProtKB-SubCell.//GO:0005524 F:ATP binding IEA:UniProtKB-HAMAP.//GO:0016887 F:ATPase activity IEA:UniProtKB-HAMAP.//GO:0004222 F:metalloendopeptidase activity IEA:InterPro.//GO:0008270 F:zinc ion binding IEA:UniProtKB-HAMAP.//GO:0051301 P:cell division IEA:UniProtKB-KW.//GO:0030163 P:protein catab…	IPR003593 AAA+_ATPase.//IPR003959 ATPase_AAA_core.//IPR003960 ATPase_AAA_CS.//IPR005936 FtsH.//IPR027417 P-loop_NTPase.//IPR011546 Pept_M41_FtsH_extracell.//IPR000642 Peptidase_M41.	{ECO:0000256|HAMAP-Rule:MF_01458}//cycle {ECO:0000313|EMBL:CAK24115.1}//division {ECO:0000313|EMBL:CAK24115.1}//proteome {ECO:0000313|Proteomes:UP000001566}//{ECO:0000256|HAMAP-Rule:MF_01458,////{ECO:0000256|HAMAP-Rule:MF_01458}//{ECO:0000256|HAMAP-Rule:MF_01458}//{ECO:0000256|HAMAP-Rule:MF_01458}//{ECO:0000256|HAMAP-Rule:MF_01458}//{ECO:0000256|HAMAP-Rule:MF_01458}//proteome {ECO:0000313|Proteom…
gene1658	SYNWH7803_RS08320	WP_011933588.1	potassium channel protein	GO:0016021 C:integral component of membrane IEA:UniProtKB-KW.	IPR013099 K_chnl_dom.	proteome {ECO:0000313|Proteomes:UP000001566}//channel {ECO:0000313|EMBL:CAK24116.1}//transport {ECO:0000313|EMBL:CAK24116.1}//{ECO:0000256|SAM:Phobius}//proteome {ECO:0000313|Proteomes:UP000001566}//{ECO:0000256|SAM:Phobius}//helix {ECO:0000256|SAM:Phobius}//{ECO:0000313|EMBL:CAK24116.1}.
gene1659	SYNWH7803_RS08325	WP_011933589.1	potassium channel protein	GO:0016021 C:integral component of membrane IEA:UniProtKB-KW.	IPR013099 K_chnl_dom.	proteome {ECO:0000313|Proteomes:UP000001566}//channel {ECO:0000313|EMBL:CAK24117.1}//transport {ECO:0000313|EMBL:CAK24117.1}//{ECO:0000256|SAM:Phobius}//proteome {ECO:0000313|Proteomes:UP000001566}//{ECO:0000256|SAM:Phobius}//helix {ECO:0000256|SAM:Phobius}//{ECO:0000313|EMBL:CAK24117.1}.
gene166	SYNWH7803_RS00850	WP_011932111.1	lysine--tRNA ligase
gene1660	SYNWH7803_RS08330	WP_011933590.1	5-amino-6-(5-phosphoribosylamino)uracil reductase	GO:0008703 F:5-amino-6-(5-phosphoribosylamino)uracil reductase activity IEA:InterPro.//GO:0008835 F:diaminohydroxyphosphoribosylaminopyrimidine deaminase activity IEA:InterPro.//GO:0050661 F:NADP binding IEA:InterPro.//GO:0008270 F:zinc ion binding IEA:InterPro.//GO:0009231 P:riboflavin biosynthetic process IEA:UniProtKB-UniPathway.	IPR016192 APOBEC/CMP_deaminase_Zn-bd.//IPR002125 CMP_dCMP_Zn-bd.//IPR016193 Cytidine_deaminase-like.//IPR024072 DHFR-like_dom.//IPR004794 Eubact_RibD.//IPR011549 RibD_C.//IPR002734 RibDG_C.	proteome {ECO:0000313|Proteomes:UP000001566}//{ECO:0000256|PIRNR:PIRNR006769,////{ECO:0000256|PIRNR:PIRNR006769}//{ECO:0000256|PIRNR:PIRNR006769, ECO:0000256|PIRSR:PIRSR006769-2}//{ECO:0000256|PIRNR:PIRNR006769,////proteome {ECO:0000313|Proteomes:UP000001566}//biosynthesis {ECO:0000256|PIRNR:PIRNR006769}//{ECO:0000256|PIRNR:PIRNR006769}.
gene1661	SYNWH7803_RS08335	WP_041428881.1	hypothetical protein
gene1662	SYNWH7803_RS08340	WP_011933592.1	hypothetical protein	GO:0004848 F:ureidoglycolate hydrolase activity IEA:InterPro.	IPR011051 RmlC_Cupin.//IPR024060 Ureidoglycolate_lyase_dom.	proteome {ECO:0000313|Proteomes:UP000001566}//proteome {ECO:0000313|Proteomes:UP000001566}.
gene1663	SYNWH7803_RS08345	WP_011933593.1	hypothetical protein	GO:0016021 C:integral component of membrane IEA:InterPro.//GO:0004348 F:glucosylceramidase activity IEA:InterPro.//GO:0006680 P:glucosylceramide catabolic process IEA:InterPro.	IPR008928 6-hairpin_glycosidase-like.//IPR014551 B_Glucosidase_GBA2-typ.//IPR024462 GBA2_N.//IPR006775 Glucosylceramidase.	proteome {ECO:0000313|Proteomes:UP000001566}//proteome {ECO:0000313|Proteomes:UP000001566}.
gene1664	SYNWH7803_RS08350	WP_011933594.1	hypothetical protein			proteome {ECO:0000313|Proteomes:UP000001566}//proteome {ECO:0000313|Proteomes:UP000001566}.
gene1665	SYNWH7803_RS08355	WP_011933595.1	hypothetical protein	GO:0016021 C:integral component of membrane IEA:UniProtKB-KW.		coil {ECO:0000256|SAM:Coils}//proteome {ECO:0000313|Proteomes:UP000001566}//{ECO:0000256|SAM:Phobius}//proteome {ECO:0000313|Proteomes:UP000001566}//{ECO:0000256|SAM:Phobius}//helix {ECO:0000256|SAM:Phobius}.
gene1666	SYNWH7803_RS08360	WP_011933596.1	hypothetical protein			proteome {ECO:0000313|Proteomes:UP000001566}//proteome {ECO:0000313|Proteomes:UP000001566}//{ECO:0000256|SAM:SignalP}.
gene1667	SYNWH7803_RS08365	WP_011933597.1	hypothetical protein			proteome {ECO:0000313|Proteomes:UP000001566}//proteome {ECO:0000313|Proteomes:UP000001566}//{ECO:0000256|SAM:SignalP}.
gene1668	SYNWH7803_RS08370
gene1669	SYNWH7803_RS12620	WP_011933600.1	putative transcriptional regulator	GO:0043565 F:sequence-specific DNA binding IEA:InterPro.//GO:0003700 F:transcription factor activity, sequence-specific DNA binding IEA:InterPro.//GO:0006351 P:transcription, DNA-templated IEA:UniProtKB-KW.	IPR009057 Homeodomain-like.//IPR018060 HTH_AraC.	proteome {ECO:0000313|Proteomes:UP000001566}//{ECO:0000256|RuleBase:RU000700,////proteome {ECO:0000313|Proteomes:UP000001566}//{ECO:0000256|RuleBase:RU000700,////regulation {ECO:0000256|RuleBase:RU000700,//
gene167	SYNWH7803_RS00855	WP_006042532.1	hypothetical protein			proteome {ECO:0000313|Proteomes:UP000001423}//proteome {ECO:0000313|Proteomes:UP000001423}.//proteome {ECO:0000313|Proteomes:UP000001961}.//proteome {ECO:0000313|Proteomes:UP000004972}//proteome {ECO:0000313|Proteomes:UP000004972}.//proteome {ECO:0000313|Proteomes:UP000005593}//proteome {ECO:0000313|Proteomes:UP000005593}.//proteome {ECO:0000313|Proteomes:UP000002752}.//proteome {ECO:0000313|Prot…
gene1670	SYNWH7803_RS08380	WP_011933601.1	hypothetical protein			proteome {ECO:0000313|Proteomes:UP000001566}//proteome {ECO:0000313|Proteomes:UP000001566}//{ECO:0000256|SAM:SignalP}.
gene1671	SYNWH7803_RS08385	WP_041428622.1	hypothetical protein
gene1672	SYNWH7803_RS08390	WP_041428623.1	hypothetical protein
gene1673	SYNWH7803_RS08395	WP_011933604.1	hypothetical protein		IPR010621 DUF1214.//IPR010679 DUF1254.	proteome {ECO:0000313|Proteomes:UP000001566}//proteome {ECO:0000313|Proteomes:UP000001566}//{ECO:0000256|SAM:SignalP}.
gene1674	SYNWH7803_RS08400	WP_011933605.1	precorrin-6y methyltransferase	GO:0046025 F:precorrin-6Y C5,15-methyltransferase (decarboxylating) activity IEA:UniProtKB-EC.//GO:0008276 F:protein methyltransferase activity IEA:InterPro.//GO:0009236 P:cobalamin biosynthetic process IEA:InterPro.	IPR000878 4pyrrol_Mease.//IPR014777 4pyrrole_Mease_sub1.//IPR014776 4pyrrole_Mease_sub2.//IPR012818 Cbl_synth_CbiE.//IPR006365 Cbl_synth_CobL.//IPR014008 Cbl_synth_MTase_CbiT.//IPR029063 SAM-dependent_MTases.	proteome {ECO:0000313|Proteomes:UP000001566}//{ECO:0000313|EMBL:CAK24133.1}//proteome {ECO:0000313|Proteomes:UP000001566}//{ECO:0000313|EMBL:CAK24133.1}.
gene1675	SYNWH7803_RS08405	WP_011933606.1	hypothetical protein		IPR003795 DUF192.	proteome {ECO:0000313|Proteomes:UP000001566}//proteome {ECO:0000313|Proteomes:UP000001566}.
gene1676	SYNWH7803_RS08410	WP_011933607.1	transcriptional regulator	GO:0005622 C:intracellular IEA:GOC.//GO:0003677 F:DNA binding IEA:UniProtKB-KW.//GO:0000160 P:phosphorelay signal transduction system IEA:UniProtKB-KW.//GO:0006355 P:regulation of transcription, DNA-templated IEA:UniProtKB-KW.//GO:0006351 P:transcription, DNA-templated IEA:UniProtKB-KW.	IPR011006 CheY-like_superfamily.//IPR001867 Sig_transdc_resp-reg_C.//IPR016032 Sig_transdc_resp-reg_C-effctor.//IPR011991 WHTH_DNA-bd_dom.	proteome {ECO:0000313|Proteomes:UP000001566}//{ECO:0000256|SAAS:SAAS00478170}//proteome {ECO:0000313|Proteomes:UP000001566}//{ECO:0000256|SAAS:SAAS00478267}//regulation {ECO:0000256|SAAS:SAAS00478951}//regulatory system {ECO:0000256|SAAS:SAAS00517775}.
gene1677	ppnK
gene1678	SYNWH7803_RS08420	WP_011933609.1	ABC transporter	GO:0016021 C:integral component of membrane IEA:UniProtKB-KW.//GO:0005524 F:ATP binding IEA:InterPro.//GO:0004672 F:protein kinase activity IEA:InterPro.	IPR011009 Kinase-like_dom.//IPR000719 Prot_kinase_dom.//IPR004147 UbiB_dom.	proteome {ECO:0000313|Proteomes:UP000001566}//{ECO:0000313|EMBL:CAK24137.1}//{ECO:0000256|SAM:Phobius}//proteome {ECO:0000313|Proteomes:UP000001566}//{ECO:0000313|EMBL:CAK24137.1}//{ECO:0000256|SAM:Phobius}//helix {ECO:0000256|SAM:Phobius}.
gene1679	SYNWH7803_RS08425	WP_011933610.1	phenylalanyl-tRNA synthetase subunit alpha	GO:0005737 C:cytoplasm IEA:UniProtKB-SubCell.//GO:0005524 F:ATP binding IEA:UniProtKB-HAMAP.//GO:0000287 F:magnesium ion binding IEA:UniProtKB-HAMAP.//GO:0004826 F:phenylalanine-tRNA ligase activity IEA:UniProtKB-HAMAP.//GO:0000049 F:tRNA binding IEA:InterPro.//GO:0006432 P:phenylalanyl-tRNA aminoacylation IEA:UniProtKB-HAMAP.	IPR006195 aa-tRNA-synth_II.//IPR004529 Phe-tRNA-synth_IIc_asu.//IPR004188 Phe-tRNA_ligase_II_N.//IPR022911 Phe_tRNA_ligase_alpha1_bac.//IPR002319 Phenylalanyl-tRNA_Synthase.//IPR010978 tRNA-bd_arm.	synthetase {ECO:0000256|HAMAP-Rule:MF_00281,//ECO:0000313|EMBL:CAK24138.1}//{ECO:0000256|HAMAP-Rule:MF_00281,//Coiled coil {ECO:0000256|SAM:Coils}//proteome {ECO:0000313|Proteomes:UP000001566}//{ECO:0000256|HAMAP-Rule:MF_00281,////{ECO:0000256|HAMAP-Rule:MF_00281,//ECO:0000313|EMBL:CAK24138.1}//{ECO:0000256|HAMAP-Rule:MF_00281,////{ECO:0000256|HAMAP-Rule:MF_00281,////{ECO:0000256|HAMAP-Rule:MF_00…
gene168	SYNWH7803_RS00860	WP_011932112.1	hypothetical protein		IPR030812 Cyano_EgtBD.	coil {ECO:0000256|SAM:Coils}//proteome {ECO:0000313|Proteomes:UP000001566}//proteome {ECO:0000313|Proteomes:UP000001566}.
gene1680	SYNWH7803_RS08430	WP_011933611.1	5'-nucleotidase surE
gene1681	SYNWH7803_RS08435	WP_011933612.1	hypothetical protein	GO:0016021 C:integral component of membrane IEA:UniProtKB-KW.	IPR022051 DUF3611.	coil {ECO:0000256|SAM:Coils}//proteome {ECO:0000313|Proteomes:UP000001566}//{ECO:0000256|SAM:Phobius}//proteome {ECO:0000313|Proteomes:UP000001566}//{ECO:0000256|SAM:Phobius}//helix {ECO:0000256|SAM:Phobius}.
gene1682	SYNWH7803_RS08440	WP_011933613.1	riboflavin biosynthesis protein RibF	GO:0005524 F:ATP binding IEA:UniProtKB-KW.//GO:0003919 F:FMN adenylyltransferase activity IEA:UniProtKB-EC.//GO:0008531 F:riboflavin kinase activity IEA:UniProtKB-EC.//GO:0006747 P:FAD biosynthetic process IEA:UniProtKB-UniPathway.//GO:0009398 P:FMN biosynthetic process IEA:UniProtKB-UniPathway.//GO:0009231 P:riboflavin biosynthetic process IEA:InterPro.	IPR015864 FAD_synthase.//IPR023468 Riboflavin_kinase.//IPR002606 Riboflavin_kinase_bac.//IPR015865 Riboflavin_kinase_bac/euk.//IPR023465 Riboflavin_kinase_domain.//IPR014729 Rossmann-like_a/b/a_fold.	{ECO:0000256|PIRNR:PIRNR004491}//proteome {ECO:0000313|Proteomes:UP000001566}//{ECO:0000256|PIRNR:PIRNR004491}//{ECO:0000256|PIRNR:PIRNR004491}//{ECO:0000256|PIRNR:PIRNR004491}//{ECO:0000256|PIRNR:PIRNR004491, ECO:0000313|EMBL:CAK24141.1}//{ECO:0000256|PIRNR:PIRNR004491}//{ECO:0000256|PIRNR:PIRNR004491,////proteome {ECO:0000313|Proteomes:UP000001566}//{ECO:0000256|PIRNR:PIRNR004491,//
gene1683	SYNWH7803_RS08445	WP_041428888.1	thiamine-phosphate pyrophosphorylase
gene1684	SYNWH7803_RS08450	WP_011933614.1	thiamine-phosphate synthase
gene1685	SYNWH7803_RS08455	WP_011933615.1	thiamine biosynthesis sulfur transfer protein		IPR012675 Beta-grasp_dom.//IPR016155 Mopterin_synth/thiamin_S_b.//IPR010035 Thi_S.//IPR003749 ThiS/MoaD.	proteome {ECO:0000313|Proteomes:UP000001566}//proteome {ECO:0000313|Proteomes:UP000001566}.
gene1686	SYNWH7803_RS08460	WP_011933616.1	hypothetical protein	GO:0016021 C:integral component of membrane IEA:UniProtKB-KW.	IPR010903 DUF1517.	proteome {ECO:0000313|Proteomes:UP000001566}//{ECO:0000256|SAM:Phobius}//proteome {ECO:0000313|Proteomes:UP000001566}//{ECO:0000256|SAM:Phobius}//helix {ECO:0000256|SAM:Phobius}.
gene1687	SYNWH7803_RS08465	WP_011933619.1	circadian phase modifier CpmA	GO:0006189 P:'de novo' IMP biosynthetic process IEA:InterPro.	IPR000031 PurE_dom.	proteome {ECO:0000313|Proteomes:UP000001566}//proteome {ECO:0000313|Proteomes:UP000001566}.
gene1688	SYNWH7803_RS08470	WP_011933620.1	hypothetical protein	GO:0016021 C:integral component of membrane IEA:UniProtKB-KW.	IPR022512 CHP03792.//IPR011008 Dimeric_a/b-barrel.	proteome {ECO:0000313|Proteomes:UP000001566}//{ECO:0000256|SAM:Phobius}//proteome {ECO:0000313|Proteomes:UP000001566}//{ECO:0000256|SAM:SignalP}//{ECO:0000256|SAM:Phobius}//helix {ECO:0000256|SAM:Phobius}.
gene1689	SYNWH7803_RS08475	WP_011933621.1	2-C-methyl-D-erythritol 2,4-cyclodiphosphate synthase	GO:0008685 F:2-C-methyl-D-erythritol 2,4-cyclodiphosphate synthase activity IEA:UniProtKB-HAMAP.//GO:0046872 F:metal ion binding IEA:UniProtKB-KW.//GO:0019288 P:isopentenyl diphosphate biosynthetic process, methylerythritol 4-phosphate pathway IEA:UniProtKB-UniPathway.//GO:0016114 P:terpenoid biosynthetic process IEA:UniProtKB-HAMAP.	IPR003526 MECDP_synthase.//IPR020555 MECDP_synthase_CS.	proteome {ECO:0000313|Proteomes:UP000001566}//biosynthesis {ECO:0000256|HAMAP-Rule:MF_00107,//ECO:0000256|SAAS:SAAS00465376}//{ECO:0000256|HAMAP-Rule:MF_00107, ECO:0000256|RuleBase:RU004394,//ECO:0000313|EMBL:CAK24149.1}//{ECO:0000256|HAMAP-Rule:MF_00107,////proteome {ECO:0000313|Proteomes:UP000001566}.
gene169	SYNWH7803_RS00865	WP_011932113.1	hypothetical protein		IPR030810 Small_EgtBD.	proteome {ECO:0000313|Proteomes:UP000001566}//proteome {ECO:0000313|Proteomes:UP000001566}.
gene1690	SYNWH7803_RS08480	WP_011933622.1	tRNA (guanine-N(1)-)-methyltransferase
gene1691	SYNWH7803_RS08485	WP_011933623.1	hypothetical protein	GO:0016829 F:lyase activity IEA:UniProtKB-KW.//GO:0017009 P:protein-phycocyanobilin linkage IEA:InterPro.	IPR012674 Calycin.//IPR018536 CpcS/CpeS.	proteome {ECO:0000313|Proteomes:UP000001566}//{ECO:0000256|HAMAP-Rule:MF_01459}//proteome {ECO:0000313|Proteomes:UP000001566}.
gene1692	SYNWH7803_RS08490	WP_011933624.1	GTPase Era	GO:0005737 C:cytoplasm IEA:UniProtKB-SubCell.//GO:0005886 C:plasma membrane IEA:UniProtKB-SubCell.//GO:0005525 F:GTP binding IEA:UniProtKB-HAMAP.//GO:0003924 F:GTPase activity IEA:UniProtKB-HAMAP.//GO:0070181 F:small ribosomal subunit rRNA binding IEA:UniProtKB-HAMAP.//GO:0042274 P:ribosomal small subunit biogenesis IEA:UniProtKB-HAMAP.	IPR030388 G_ERA_dom.//IPR005662 GTP-bd_Era.//IPR006073 GTP_binding_domain.//IPR015946 KH_dom-like_a/b.//IPR004044 KH_dom_type_2.//IPR009019 KH_prok-type.//IPR027417 P-loop_NTPase.//IPR005225 Small_GTP-bd_dom.	inner membrane {ECO:0000256|HAMAP-Rule:MF_00367}//membrane {ECO:0000256|HAMAP-Rule:MF_00367,////proteome {ECO:0000313|Proteomes:UP000001566}//{ECO:0000256|HAMAP-Rule:MF_00367,////{ECO:0000256|HAMAP-Rule:MF_00367,//ECO:0000256|SAAS:SAAS00494972}//{ECO:0000256|HAMAP-Rule:MF_00367,////{ECO:0000256|HAMAP-Rule:MF_00367,//ECO:0000256|SAAS:SAAS00494974}//proteome {ECO:0000313|Proteomes:UP000001566}//bio…
gene1693	SYNWH7803_RS08495	WP_011933625.1	hypothetical protein		IPR016780 UCP020893.	proteome {ECO:0000313|Proteomes:UP000001566}//proteome {ECO:0000313|Proteomes:UP000001566}.
gene1694	SYNWH7803_RS08500	WP_011933626.1	membrane protein	GO:0016021 C:integral component of membrane IEA:UniProtKB-KW.	IPR006214 Bax_inhibitor_1-related.	proteome {ECO:0000313|Proteomes:UP000001566}//{ECO:0000256|RuleBase:RU004379, ECO:0000256|SAM:Phobius}//proteome {ECO:0000313|Proteomes:UP000001566}//{ECO:0000256|RuleBase:RU004379,////helix {ECO:0000256|SAM:Phobius}.
gene1695	SYNWH7803_RS08505	WP_011933627.1	phosphate starvation protein PhoH	GO:0005524 F:ATP binding IEA:InterPro.//GO:0003676 F:nucleic acid binding IEA:InterPro.	IPR004087 KH_dom.//IPR027417 P-loop_NTPase.//IPR003714 PhoH.	proteome {ECO:0000313|Proteomes:UP000001566}//proteome {ECO:0000313|Proteomes:UP000001566}.
gene1696	SYNWH7803_RS08510	WP_011933628.1	30S ribosomal protein S16
gene1697	SYNWH7803_RS08515	WP_041428626.1	signal recognition particle protein
gene1698	SYNWH7803_RS08520	WP_011933630.1	MFS transporter	GO:0016021 C:integral component of membrane IEA:UniProtKB-KW.//GO:0008271 F:secondary active sulfate transmembrane transporter activity IEA:InterPro.	IPR011547 SLC26A/SulP_dom.//IPR001902 SLC26A/SulP_fam.//IPR002645 STAS_dom.	proteome {ECO:0000313|Proteomes:UP000001566}//{ECO:0000256|RuleBase:RU362052}//proteome {ECO:0000313|Proteomes:UP000001566}//{ECO:0000256|RuleBase:RU362052}//helix {ECO:0000256|RuleBase:RU362052}//{ECO:0000256|RuleBase:RU362052}.
gene1699	SYNWH7803_RS08525	WP_011933631.1	molecular chaperone DnaJ	GO:0016021 C:integral component of membrane IEA:UniProtKB-KW.	IPR001623 DnaJ_domain.//IPR025344 DUF4101.	proteome {ECO:0000313|Proteomes:UP000001566}//{ECO:0000256|SAM:Phobius}//proteome {ECO:0000313|Proteomes:UP000001566}//{ECO:0000256|SAM:Phobius}//helix {ECO:0000256|SAM:Phobius}.
gene17	SYNWH7803_RS00105	WP_041428308.1	hypothetical protein
gene170	SYNWH7803_RS00870	WP_011932114.1	methyltransferase		IPR019257 MeTrfase_dom.//IPR017804 MeTrfase_EgtD-like.//IPR029063 SAM-dependent_MTases.	proteome {ECO:0000313|Proteomes:UP000001566}//proteome {ECO:0000313|Proteomes:UP000001566}.
gene1700	SYNWH7803_RS08530	WP_011933632.1	pyruvate dehydrogenase E1 subunit alpha	GO:0043231 C:intracellular membrane-bounded organelle IEA:InterPro.//GO:0004739 F:pyruvate dehydrogenase (acetyl-transferring) activity IEA:UniProtKB-EC.//GO:0006086 P:acetyl-CoA biosynthetic process from pyruvate IEA:InterPro.	IPR001017 DH_E1.//IPR017597 Pyrv_DH_E1_asu_subgrp-y.//IPR029061 THDP-binding.	proteome {ECO:0000313|Proteomes:UP000001566}//{ECO:0000256|RuleBase:RU361139,////{ECO:0000256|RuleBase:RU361139, ECO:0000313|EMBL:CAK24160.1}//proteome {ECO:0000313|Proteomes:UP000001566}//pyrophosphate {ECO:0000256|RuleBase:RU361139}.
gene1701	SYNWH7803_RS08535	WP_011933633.1	hypothetical protein		IPR000286 His_deacetylse.//IPR023801 His_deacetylse_dom.	proteome {ECO:0000313|Proteomes:UP000001566}//proteome {ECO:0000313|Proteomes:UP000001566}.
gene1702	SYNWH7803_RS08540	WP_011933634.1	RNA polymerase sigma factor RpoD	GO:0003677 F:DNA binding IEA:UniProtKB-KW.//GO:0016987 F:sigma factor activity IEA:UniProtKB-KW.//GO:0003700 F:transcription factor activity, sequence-specific DNA binding IEA:InterPro.//GO:0006352 P:DNA-templated transcription, initiation IEA:InterPro.	IPR014284 RNA_pol_sigma-70_dom.//IPR000943 RNA_pol_sigma70.//IPR009042 RNA_pol_sigma70_r1_2.//IPR007627 RNA_pol_sigma70_r2.//IPR007624 RNA_pol_sigma70_r3.//IPR007630 RNA_pol_sigma70_r4.//IPR013325 RNA_pol_sigma_r2.//IPR013324 RNA_pol_sigma_r3_r4.//IPR017848 RNA_pol_sigma_RpoD_cyanobac.//IPR011991 WHTH_DNA-bd_dom.	proteome {ECO:0000313|Proteomes:UP000001566}//{ECO:0000256|RuleBase:RU362124,////proteome {ECO:0000313|Proteomes:UP000001566}//factor {ECO:0000256|RuleBase:RU362124,////{ECO:0000256|RuleBase:RU362124,////regulation {ECO:0000256|RuleBase:RU362124,//
gene1703	SYNWH7803_RS08545	WP_011933635.1	sugar kinase	GO:0052855 F:ADP-dependent NAD(P)H-hydrate dehydratase activity IEA:InterPro.//GO:0016301 F:kinase activity IEA:UniProtKB-KW.	IPR000631 CARKD.//IPR030677 Nnr.//IPR029056 Ribokinase-like.//IPR004443 YjeF_N_dom.	proteome {ECO:0000313|Proteomes:UP000001566}//{ECO:0000313|EMBL:CAK24163.1}//proteome {ECO:0000313|Proteomes:UP000001566}//{ECO:0000313|EMBL:CAK24163.1}.
gene1704	SYNWH7803_RS08550	WP_011933636.1	tRNA-specific 2-thiouridylase MnmA
gene1705	SYNWH7803_RS08555	WP_011933637.1	apolipoprotein N-acyltransferase	GO:0016021 C:integral component of membrane IEA:UniProtKB-KW.//GO:0005886 C:plasma membrane IEA:UniProtKB-SubCell.//GO:0016810 F:hydrolase activity, acting on carbon-nitrogen (but not peptide) bonds IEA:InterPro.//GO:0016410 F:N-acyltransferase activity IEA:UniProtKB-HAMAP.//GO:0042158 P:lipoprotein biosynthetic process IEA:UniProtKB-HAMAP.//GO:0006807 P:nitrogen compound metabolic process IEA:In…	IPR004563 Apolipo_AcylTrfase.//IPR003010 C-N_Hydrolase.	{ECO:0000256|HAMAP-Rule:MF_01148,//ECO:0000313|EMBL:CAK24165.1}//inner membrane {ECO:0000256|HAMAP-Rule:MF_01148}//membrane {ECO:0000256|HAMAP-Rule:MF_01148,////proteome {ECO:0000313|Proteomes:UP000001566}//{ECO:0000313|EMBL:CAK24165.1}//{ECO:0000256|HAMAP-Rule:MF_01148,////proteome {ECO:0000313|Proteomes:UP000001566}//{ECO:0000256|HAMAP-Rule:MF_01148,//ECO:0000313|EMBL:CAK24165.1}//{ECO:0000256|…
gene1706	SYNWH7803_RS08560	WP_011933638.1	hypothetical protein			coil {ECO:0000256|SAM:Coils}//proteome {ECO:0000313|Proteomes:UP000001566}//proteome {ECO:0000313|Proteomes:UP000001566}.
gene1707	SYNWH7803_RS08565	WP_011933639.1	peptidyl-prolyl cis-trans isomerase	GO:0003755 F:peptidyl-prolyl cis-trans isomerase activity IEA:UniProtKB-KW.//GO:0006457 P:protein folding IEA:InterPro.	IPR023566 PPIase_FKBP.//IPR001179 PPIase_FKBP_dom.	proteome {ECO:0000313|Proteomes:UP000001566}//{ECO:0000256|RuleBase:RU004231,////proteome {ECO:0000313|Proteomes:UP000001566}//{ECO:0000256|RuleBase:RU004231}//{ECO:0000256|SAM:SignalP}.
gene1708	SYNWH7803_RS08570	WP_011933640.1	superoxide dismutase	GO:0046872 F:metal ion binding IEA:InterPro.//GO:0004784 F:superoxide dismutase activity IEA:UniProtKB-EC.	IPR001189 Mn/Fe_SOD.//IPR019833 Mn/Fe_SOD_BS.//IPR019832 Mn/Fe_SOD_C.//IPR019831 Mn/Fe_SOD_N.	proteome {ECO:0000313|Proteomes:UP000001566}//{ECO:0000256|RuleBase:RU000414,////proteome {ECO:0000313|Proteomes:UP000001566}.
gene1709	SYNWH7803_RS08575	WP_011933641.1	indole-3-glycerol phosphate synthase
gene171	SYNWH7803_RS00875	WP_041428731.1	sulfatase maturase
gene1710	SYNWH7803_RS08580	WP_011933642.1	dihydrolipoamide dehydrogenase	GO:0005623 C:cell IEA:GOC.//GO:0004148 F:dihydrolipoyl dehydrogenase activity IEA:UniProtKB-EC.//GO:0050660 F:flavin adenine dinucleotide binding IEA:InterPro.//GO:0045454 P:cell redox homeostasis IEA:InterPro.//GO:0006096 P:glycolytic process IEA:UniProtKB-KW.	IPR023753 FAD/NAD-binding_dom.//IPR016156 FAD/NAD-linked_Rdtase_dimer.//IPR006258 Lipoamide_DH.//IPR004099 Pyr_nucl-diS_OxRdtase_dimer.//IPR012999 Pyr_OxRdtase_I_AS.	proteome {ECO:0000313|Proteomes:UP000001566}//{ECO:0000256|RuleBase:RU003692}//{ECO:0000256|RuleBase:RU003692}//{ECO:0000256|SAAS:SAAS00436429}//{ECO:0000256|RuleBase:RU003692}//{ECO:0000256|RuleBase:RU003692,////center {ECO:0000256|RuleBase:RU003692}//proteome {ECO:0000313|Proteomes:UP000001566}.
gene1711	SYNWH7803_RS08585	WP_041428891.1	rRNA methyltransferase
gene1712	SYNWH7803_RS08590
gene1713	SYNWH7803_RS08595
gene1714	SYNWH7803_RS08600	WP_011933644.1	UDP-N-acetylglucosamine 1-carboxyvinyltransferase	GO:0005737 C:cytoplasm IEA:UniProtKB-SubCell.//GO:0008760 F:UDP-N-acetylglucosamine 1-carboxyvinyltransferase activity IEA:UniProtKB-HAMAP.//GO:0007049 P:cell cycle IEA:UniProtKB-KW.//GO:0051301 P:cell division IEA:UniProtKB-KW.//GO:0071555 P:cell wall organization IEA:UniProtKB-KW.//GO:0009252 P:peptidoglycan biosynthetic process IEA:UniProtKB-HAMAP.//GO:0008360 P:regulation of cell shape IEA:Un…	IPR001986 Enolpyruvate_Tfrase_dom.//IPR013792 RNA3'P_cycl/enolpyr_Trfase_a/b.//IPR005750 UDP_GlcNAc_COvinyl_MurA.	cycle {ECO:0000256|HAMAP-Rule:MF_00111,////division {ECO:0000256|HAMAP-Rule:MF_00111,////shape {ECO:0000256|HAMAP-Rule:MF_00111,////wall biogenesis/degradation {ECO:0000256|HAMAP-Rule:MF_00111,////proteome {ECO:0000313|Proteomes:UP000001566}//{ECO:0000256|HAMAP-Rule:MF_00111,////synthesis {ECO:0000256|HAMAP-Rule:MF_00111,////{ECO:0000256|HAMAP-Rule:MF_00111}//proteome {ECO:0000313|Proteomes:UP000…
gene1715	SYNWH7803_RS08605
gene1716	SYNWH7803_RS08610	WP_011933645.1	acetylornithine aminotransferase	GO:0005737 C:cytoplasm IEA:UniProtKB-SubCell.//GO:0003992 F:N2-acetyl-L-ornithine:2-oxoglutarate 5-aminotransferase activity IEA:UniProtKB-HAMAP.//GO:0030170 F:pyridoxal phosphate binding IEA:InterPro.//GO:0006526 P:arginine biosynthetic process IEA:UniProtKB-HAMAP.	IPR004636 AcOrn/SuccOrn_fam.//IPR005814 Aminotrans_3.//IPR015424 PyrdxlP-dep_Trfase.//IPR015421 PyrdxlP-dep_Trfase_major_sub1.//IPR015422 PyrdxlP-dep_Trfase_major_sub2.	biosynthesis {ECO:0000256|HAMAP-Rule:MF_01107}//{ECO:0000256|HAMAP-Rule:MF_01107,//ECO:0000313|EMBL:CAK24173.1}//biosynthesis {ECO:0000256|HAMAP-Rule:MF_01107}//proteome {ECO:0000313|Proteomes:UP000001566}//{ECO:0000256|HAMAP-Rule:MF_01107}//phosphate {ECO:0000256|HAMAP-Rule:MF_01107,////proteome {ECO:0000313|Proteomes:UP000001566}//{ECO:0000256|HAMAP-Rule:MF_01107,//ECO:0000313|EMBL:CAK24173.1}.
gene1717	SYNWH7803_RS08615	WP_011933646.1	dihydrofolate synthase	GO:0005524 F:ATP binding IEA:InterPro.//GO:0008841 F:dihydrofolate synthase activity IEA:UniProtKB-EC.//GO:0004326 F:tetrahydrofolylpolyglutamate synthase activity IEA:UniProtKB-EC.	IPR001645 Folylpolyglutamate_synth.//IPR004101 Mur_ligase_C.//IPR013221 Mur_ligase_cen.	proteome {ECO:0000313|Proteomes:UP000001566}//{ECO:0000313|EMBL:CAK24174.1}//proteome {ECO:0000313|Proteomes:UP000001566}.
gene1718	SYNWH7803_RS08620	WP_011933647.1	hypothetical protein		IPR001646 5peptide_repeat.	proteome {ECO:0000313|Proteomes:UP000001566}//proteome {ECO:0000313|Proteomes:UP000001566}//{ECO:0000256|SAM:SignalP}.
gene1719	SYNWH7803_RS08625	WP_011933648.1	FAD-binding protein	GO:0050660 F:flavin adenine dinucleotide binding IEA:InterPro.//GO:0016614 F:oxidoreductase activity, acting on CH-OH group of donors IEA:InterPro.	IPR016169 CO_DH_flavot_FAD-bd_sub2.//IPR016166 FAD-bd_2.//IPR016167 FAD-bd_2_sub1.//IPR016164 FAD-linked_Oxase-like_C.//IPR006094 Oxid_FAD_bind_N.	proteome {ECO:0000313|Proteomes:UP000001566}//proteome {ECO:0000313|Proteomes:UP000001566}.
gene172	SYNWH7803_RS00880	WP_041428328.1	serine/threonine protein kinase
gene1720	SYNWH7803_RS08630	WP_011933649.1	cytosine deaminase	GO:0004131 F:cytosine deaminase activity IEA:UniProtKB-EC.	IPR013108 Amidohydro_3.//IPR032466 Metal_Hydrolase.	proteome {ECO:0000313|Proteomes:UP000001566}//{ECO:0000313|EMBL:CAK24177.1}//proteome {ECO:0000313|Proteomes:UP000001566}.
gene1721	SYNWH7803_RS08635	WP_041428631.1	hypothetical protein
gene1722	SYNWH7803_RS08640
gene1723	SYNWH7803_RS08645	WP_011933651.1	hypothetical protein		IPR011669 DUF1611.//IPR016040 NAD(P)-bd_dom.//IPR027417 P-loop_NTPase.	proteome {ECO:0000313|Proteomes:UP000001566}//proteome {ECO:0000313|Proteomes:UP000001566}.
gene1724	SYNWH7803_RS08650	WP_011933652.1	L-Ala-DL-Glu epimerase	GO:0003824 F:catalytic activity IEA:InterPro.//GO:0009063 P:cellular amino acid catabolic process IEA:InterPro.	IPR029065 Enolase_C-like.//IPR029017 Enolase_N-like.//IPR018110 Mandel_Rmase/mucon_lact_enz_CS.//IPR013342 Mandelate_racemase_C.//IPR013341 Mandelate_racemase_N_dom.//IPR001354 MR/MLE/MAL.	proteome {ECO:0000313|Proteomes:UP000001566}//proteome {ECO:0000313|Proteomes:UP000001566}.
gene1725	SYNWH7803_RS08655	WP_011933653.1	tRNA-2-methylthio-N(6)-dimethylallyladenosine synthase
gene1726	SYNWH7803_RS08660	WP_011933654.1	D-alanine--D-alanine ligase
gene1727	SYNWH7803_RS08665	WP_041428633.1	hypothetical protein
gene1728	SYNWH7803_RS08670	WP_011933656.1	cell division protein FtsQ	GO:0016021 C:integral component of membrane IEA:UniProtKB-KW.//GO:0051301 P:cell division IEA:UniProtKB-KW.	IPR013685 POTRA_FtsQ_type.	cycle {ECO:0000313|EMBL:CAK24184.1}//division {ECO:0000313|EMBL:CAK24184.1}//proteome {ECO:0000313|Proteomes:UP000001566}//{ECO:0000256|SAM:Phobius}//proteome {ECO:0000313|Proteomes:UP000001566}//{ECO:0000256|SAM:Phobius}//helix {ECO:0000256|SAM:Phobius}.
gene1729	SYNWH7803_RS08675	WP_041428635.1	cell division protein FtsZ
gene173	SYNWH7803_RS00885	WP_006042526.1	SsrA-binding protein	GO:0005737 C:cytoplasm IEA:UniProtKB-SubCell.//GO:0003723 F:RNA binding IEA:UniProtKB-HAMAP.//GO:0070929 P:trans-translation IEA:UniProtKB-HAMAP.	IPR023620 SmpB.//IPR000037 SsrA-bd_prot.//IPR020081 SsrA-bd_prot_CS.	proteome {ECO:0000313|Proteomes:UP000001224}//{ECO:0000256|HAMAP-Rule:MF_00023,////{ECO:0000256|HAMAP-Rule:MF_00023,//
gene1730	ffs
gene1731	SYNWH7803_RS08680	WP_011933659.1	radical SAM protein	GO:0051989 F:coproporphyrinogen dehydrogenase activity IEA:UniProtKB-EC.//GO:0051536 F:iron-sulfur cluster binding IEA:InterPro.	IPR006638 Elp3/MiaB/NifB.//IPR007197 rSAM.//IPR023404 rSAM_horseshoe.	proteome {ECO:0000313|Proteomes:UP000001566}//{ECO:0000313|EMBL:CAK24187.1}//proteome {ECO:0000313|Proteomes:UP000001566}.
gene1732	SYNWH7803_RS08685	WP_011933660.1	hypothetical protein	GO:0016021 C:integral component of membrane IEA:UniProtKB-KW.	IPR002716 PIN_dom.//IPR029060 PIN_domain-like.//IPR002792 TRAM_dom.	proteome {ECO:0000313|Proteomes:UP000001566}//{ECO:0000256|SAM:Phobius}//proteome {ECO:0000313|Proteomes:UP000001566}//{ECO:0000256|SAM:Phobius}//helix {ECO:0000256|SAM:Phobius}.
gene1733	SYNWH7803_RS08690	WP_011933661.1	peptidase S14	GO:0005737 C:cytoplasm IEA:UniProtKB-SubCell.//GO:0004252 F:serine-type endopeptidase activity IEA:UniProtKB-HAMAP.	IPR001907 ClpP.//IPR029045 ClpP/crotonase-like_dom.//IPR023562 ClpP/TepA.	proteome {ECO:0000313|Proteomes:UP000001566}//{ECO:0000256|HAMAP-Rule:MF_00444}//{ECO:0000256|HAMAP-Rule:MF_00444,////{ECO:0000256|HAMAP-Rule:MF_00444,////proteome {ECO:0000313|Proteomes:UP000001566}//protease {ECO:0000256|HAMAP-Rule:MF_00444}.
gene1734	SYNWH7803_RS08695	WP_011933662.1	Clp protease proteolytic subunit ClpP	GO:0005737 C:cytoplasm IEA:UniProtKB-SubCell.//GO:0016021 C:integral component of membrane IEA:UniProtKB-KW.//GO:0004252 F:serine-type endopeptidase activity IEA:UniProtKB-HAMAP.	IPR001907 ClpP.//IPR029045 ClpP/crotonase-like_dom.//IPR023562 ClpP/TepA.//IPR018215 ClpP_AS.	proteome {ECO:0000313|Proteomes:UP000001566}//{ECO:0000256|HAMAP-Rule:MF_00444}//{ECO:0000256|HAMAP-Rule:MF_00444,//ECO:0000313|EMBL:CAK24190.1}//{ECO:0000256|SAM:Phobius}//{ECO:0000256|HAMAP-Rule:MF_00444,//ECO:0000313|EMBL:CAK24190.1}//proteome {ECO:0000313|Proteomes:UP000001566}//protease {ECO:0000256|HAMAP-Rule:MF_00444,////{ECO:0000256|SAM:Phobius}//helix {ECO:0000256|SAM:Phobius}.
gene1735	SYNWH7803_RS08700	WP_011933663.1	ketol-acid reductoisomerase
gene1736	SYNWH7803_RS08705	WP_011933664.1	cobalamin biosynthesis protein CobD	GO:0016021 C:integral component of membrane IEA:UniProtKB-KW.//GO:0005886 C:plasma membrane IEA:UniProtKB-SubCell.//GO:0015420 F:cobalamin-transporting ATPase activity IEA:UniProtKB-HAMAP.//GO:0048472 F:threonine-phosphate decarboxylase activity IEA:InterPro.//GO:0009236 P:cobalamin biosynthetic process IEA:UniProtKB-UniPathway.	IPR004485 Cobalamin_biosynth_CobD/CbiB.	membrane {ECO:0000256|HAMAP-Rule:MF_00024}//biosynthesis {ECO:0000256|HAMAP-Rule:MF_00024}//proteome {ECO:0000313|Proteomes:UP000001566}//{ECO:0000256|HAMAP-Rule:MF_00024}//proteome {ECO:0000313|Proteomes:UP000001566}//{ECO:0000256|HAMAP-Rule:MF_00024}//helix {ECO:0000256|HAMAP-Rule:MF_00024}.
gene1737	SYNWH7803_RS08710	WP_041428893.1	galactosyl-1-phosphate transferase
gene1738	SYNWH7803_RS08715	WP_011933666.1	hypothetical protein			proteome {ECO:0000313|Proteomes:UP000001566}//proteome {ECO:0000313|Proteomes:UP000001566}.
gene1739	SYNWH7803_RS08720
gene174	SYNWH7803_RS00890	WP_011932117.1	Holliday junction DNA helicase RuvB
gene1740	SYNWH7803_RS08725	WP_011933667.1	competence protein ComEC	GO:0016021 C:integral component of membrane IEA:UniProtKB-KW.	IPR004477 ComEC_N.//IPR025405 DUF4131.	proteome {ECO:0000313|Proteomes:UP000001566}//{ECO:0000256|SAM:Phobius}//proteome {ECO:0000313|Proteomes:UP000001566}//{ECO:0000256|SAM:Phobius}//helix {ECO:0000256|SAM:Phobius}.
gene1741	SYNWH7803_RS08730	WP_011933668.1	glycine--tRNA ligase subunit alpha
gene1742	SYNWH7803_RS08735	WP_011933669.1	hypothetical protein			proteome {ECO:0000313|Proteomes:UP000001566}//proteome {ECO:0000313|Proteomes:UP000001566}.
gene1743	SYNWH7803_RS08740	WP_011933670.1	SAM-dependent methyltransferase	GO:0008168 F:methyltransferase activity IEA:UniProtKB-KW.//GO:0042372 P:phylloquinone biosynthetic process IEA:UniProtKB-HAMAP.	IPR032904 MenG.//IPR029063 SAM-dependent_MTases.//IPR004033 UbiE/COQ5_MeTrFase.//IPR023576 UbiE/COQ5_MeTrFase_CS.	proteome {ECO:0000313|Proteomes:UP000001566}//{ECO:0000256|HAMAP-Rule:MF_01982,//ECO:0000313|EMBL:CAK24198.1}//proteome {ECO:0000313|Proteomes:UP000001566}//{ECO:0000256|HAMAP-Rule:MF_01982,////{ECO:0000256|HAMAP-Rule:MF_01982,//ECO:0000313|EMBL:CAK24198.1}.
gene1744	SYNWH7803_RS08745	WP_011933671.1	hypothetical protein	GO:0016021 C:integral component of membrane IEA:UniProtKB-KW.		proteome {ECO:0000313|Proteomes:UP000001566}//{ECO:0000256|SAM:Phobius}//proteome {ECO:0000313|Proteomes:UP000001566}//{ECO:0000256|SAM:Phobius}//helix {ECO:0000256|SAM:Phobius}.
gene1745	SYNWH7803_RS08750	WP_011933672.1	imidazole glycerol phosphate synthase subunit HisF	GO:0005737 C:cytoplasm IEA:UniProtKB-SubCell.//GO:0000107 F:imidazoleglycerol-phosphate synthase activity IEA:UniProtKB-HAMAP.//GO:0016829 F:lyase activity IEA:UniProtKB-KW.//GO:0000105 P:histidine biosynthetic process IEA:UniProtKB-HAMAP.	IPR013785 Aldolase_TIM.//IPR006062 His_biosynth.//IPR004651 HisF.//IPR011060 RibuloseP-bd_barrel.	biosynthesis {ECO:0000256|HAMAP-Rule:MF_01013,//ECO:0000256|SAAS:SAAS00461081}//proteome {ECO:0000313|Proteomes:UP000001566}//{ECO:0000256|HAMAP-Rule:MF_01013,////biosynthesis {ECO:0000256|HAMAP-Rule:MF_01013,//ECO:0000256|SAAS:SAAS00461018}//{ECO:0000256|HAMAP-Rule:MF_01013, ECO:0000256|SAAS:SAAS00461074,////proteome {ECO:0000313|Proteomes:UP000001566}.
gene1746	SYNWH7803_RS08755	WP_011933673.1	hypothetical protein		IPR021291 DUF2862.	proteome {ECO:0000313|Proteomes:UP000001566}//proteome {ECO:0000313|Proteomes:UP000001566}.
gene1747	SYNWH7803_RS08760	WP_011933674.1	chitin-binding protein	GO:0016021 C:integral component of membrane IEA:UniProtKB-KW.//GO:0046408 F:chlorophyll synthetase activity IEA:UniProtKB-EC.//GO:0015995 P:chlorophyll biosynthetic process IEA:InterPro.	IPR006372 Chl_synth.//IPR011799 ChlG.//IPR000537 UbiA_prenyltransferase.	proteome {ECO:0000313|Proteomes:UP000001566}//{ECO:0000256|SAM:Phobius}//proteome {ECO:0000313|Proteomes:UP000001566}//{ECO:0000313|EMBL:CAK24202.1}//{ECO:0000256|SAM:Phobius}//helix {ECO:0000256|SAM:Phobius}.
gene1748	SYNWH7803_RS08765	WP_011933675.1	carboxypeptidase	GO:0008658 F:penicillin binding IEA:InterPro.//GO:0016740 F:transferase activity IEA:UniProtKB-KW.	IPR012338 Beta-lactam/transpept-like.//IPR001264 Glyco_trans_51.//IPR023346 Lysozyme-like_dom.//IPR001460 PCN-bd_Tpept.	proteome {ECO:0000313|Proteomes:UP000001566}//proteome {ECO:0000313|Proteomes:UP000001566}//{ECO:0000313|EMBL:CAK24203.1}.
gene1749	SYNWH7803_RS08770	WP_011933676.1	16S rRNA methyltransferase	GO:0005737 C:cytoplasm IEA:UniProtKB-SubCell.//GO:0003723 F:RNA binding IEA:UniProtKB-KW.//GO:0008649 F:rRNA methyltransferase activity IEA:InterPro.//GO:0006355 P:regulation of transcription, DNA-templated IEA:InterPro.	IPR018314 Fmu/NOL1/Nop2p_CS.//IPR001678 MeTrfase_RsmB/NOP2.//IPR006027 NusB_RsmB_TIM44.//IPR023267 RCMT.//IPR004573 rRNA_ssu_MeTfrase_B.//IPR029063 SAM-dependent_MTases.	proteome {ECO:0000313|Proteomes:UP000001566}//{ECO:0000256|SAAS:SAAS00423093}//{ECO:0000256|SAAS:SAAS00500183,////proteome {ECO:0000313|Proteomes:UP000001566}//{ECO:0000256|SAAS:SAAS00500180}//processing {ECO:0000256|SAAS:SAAS00423078}//{ECO:0000256|SAAS:SAAS00500162}//{ECO:0000256|SAAS:SAAS00500177,//
gene175	SYNWH7803_RS00895	WP_011932118.1	hypothetical protein		IPR013026 TPR-contain_dom.//IPR011990 TPR-like_helical_dom.//IPR013105 TPR_2.//IPR019734 TPR_repeat.	proteome {ECO:0000313|Proteomes:UP000001566}//proteome {ECO:0000313|Proteomes:UP000001566}//{ECO:0000256|SAM:SignalP}.
gene1750	SYNWH7803_RS08775	WP_041428638.1	hypothetical protein
gene1751	SYNWH7803_RS08780	WP_011933679.1	hypothetical protein	GO:0019867 C:outer membrane IEA:InterPro.	IPR008816 Gly_zipper_2TM_dom.	proteome {ECO:0000313|Proteomes:UP000001566}//proteome {ECO:0000313|Proteomes:UP000001566}//{ECO:0000256|SAM:SignalP}.
gene1752	SYNWH7803_RS08785	WP_011933680.1	RNA methyltransferase	GO:0003723 F:RNA binding IEA:InterPro.//GO:0009020 F:tRNA (guanosine-2'-O-)-methyltransferase activity IEA:UniProtKB-EC.	IPR029028 Alpha/beta_knot_MTases.//IPR022724 rRNA_MeTrfase_SpoU_C.//IPR001537 SpoU_MeTrfase.//IPR029026 tRNA_m1G_MTases_N.	proteome {ECO:0000313|Proteomes:UP000001566}//{ECO:0000256|SAAS:SAAS00477853,////proteome {ECO:0000313|Proteomes:UP000001566}//{ECO:0000256|SAAS:SAAS00477754,//
gene1753	SYNWH7803_RS08790	WP_011933681.1	glutaredoxin	GO:0005623 C:cell IEA:GOC.//GO:0016021 C:integral component of membrane IEA:UniProtKB-KW.//GO:0009055 F:electron carrier activity IEA:InterPro.//GO:0015035 F:protein disulfide oxidoreductase activity IEA:InterPro.//GO:0045454 P:cell redox homeostasis IEA:InterPro.//GO:0030416 P:methylamine metabolic process IEA:InterPro.	IPR002109 Glutaredoxin.//IPR009908 Methylamine_util_MauE.//IPR012336 Thioredoxin-like_fold.	proteome {ECO:0000313|Proteomes:UP000001566}//{ECO:0000256|SAM:Phobius}//proteome {ECO:0000313|Proteomes:UP000001566}//{ECO:0000256|SAM:Phobius}//helix {ECO:0000256|SAM:Phobius}.
gene1754	SYNWH7803_RS08795	WP_011933682.1	hypothetical protein	GO:0016021 C:integral component of membrane IEA:UniProtKB-KW.		proteome {ECO:0000313|Proteomes:UP000001566}//{ECO:0000256|SAM:Phobius}//proteome {ECO:0000313|Proteomes:UP000001566}//{ECO:0000256|SAM:Phobius}//helix {ECO:0000256|SAM:Phobius}.
gene1755	SYNWH7803_RS08800	WP_011933683.1	peptide ABC transporter	GO:0016021 C:integral component of membrane IEA:UniProtKB-KW.//GO:0005886 C:plasma membrane IEA:UniProtKB-SubCell.//GO:0006810 P:transport IEA:UniProtKB-KW.	IPR000515 MetI-like.	proteome {ECO:0000313|Proteomes:UP000001566}//{ECO:0000256|RuleBase:RU000478,//ECO:0000256|SAM:Phobius}//proteome {ECO:0000313|Proteomes:UP000001566}//{ECO:0000256|RuleBase:RU000478,//ECO:0000256|SAM:Phobius}//helix {ECO:0000256|SAAS:SAAS00524216,//Transport {ECO:0000256|RuleBase:RU000478}.
gene1756	SYNWH7803_RS08805	WP_011933684.1	two-component system sensor histidine kinase	GO:0016021 C:integral component of membrane IEA:UniProtKB-KW.//GO:0005622 C:intracellular IEA:GOC.//GO:0005524 F:ATP binding IEA:UniProtKB-KW.//GO:0000155 F:phosphorelay sensor kinase activity IEA:InterPro.	IPR003660 HAMP_dom.//IPR003594 HATPase_C.//IPR005467 His_kinase_dom.//IPR003661 HisK_dim/P.//IPR004358 Sig_transdc_His_kin-like_C.	{ECO:0000256|SAAS:SAAS00473864}//coil {ECO:0000256|SAM:Coils}//proteome {ECO:0000313|Proteomes:UP000001566}//{ECO:0000256|RuleBase:RU003568, ECO:0000256|SAAS:SAAS00469708,////{ECO:0000256|SAAS:SAAS00473626, ECO:0000256|SAM:Phobius}//{ECO:0000256|SAAS:SAAS00475250}//{ECO:0000256|RuleBase:RU003568}//proteome {ECO:0000313|Proteomes:UP000001566}//{ECO:0000256|RuleBase:RU003568,////{ECO:0000256|RuleBa…
gene1757	SYNWH7803_RS08810	WP_011933685.1	hypothetical protein	GO:0016021 C:integral component of membrane IEA:UniProtKB-KW.		proteome {ECO:0000313|Proteomes:UP000001566}//{ECO:0000256|SAM:Phobius}//proteome {ECO:0000313|Proteomes:UP000001566}//{ECO:0000256|SAM:Phobius}//helix {ECO:0000256|SAM:Phobius}.
gene1758	SYNWH7803_RS08815	WP_011933686.1	two-component system sensor histidine kinase	GO:0016021 C:integral component of membrane IEA:UniProtKB-KW.//GO:0005622 C:intracellular IEA:GOC.//GO:0005524 F:ATP binding IEA:UniProtKB-KW.//GO:0000155 F:phosphorelay sensor kinase activity IEA:InterPro.	IPR003660 HAMP_dom.//IPR003594 HATPase_C.//IPR005467 His_kinase_dom.//IPR003661 HisK_dim/P.//IPR004358 Sig_transdc_His_kin-like_C.	{ECO:0000256|SAAS:SAAS00473864}//proteome {ECO:0000313|Proteomes:UP000001566}//{ECO:0000256|RuleBase:RU003568, ECO:0000256|SAAS:SAAS00469708,////{ECO:0000256|SAAS:SAAS00473626}//{ECO:0000256|SAAS:SAAS00475250}//{ECO:0000256|RuleBase:RU003568}//proteome {ECO:0000313|Proteomes:UP000001566}//{ECO:0000256|RuleBase:RU003568,////{ECO:0000256|RuleBase:RU003568,////helix {ECO:0000256|SAAS:SAAS00472862}//…
gene1759	SYNWH7803_RS08820	WP_011933687.1	hypothetical protein		IPR012902 N_methyl_site.	proteome {ECO:0000313|Proteomes:UP000001566}//{ECO:0000256|RuleBase:RU000388}//proteome {ECO:0000313|Proteomes:UP000001566}.
gene176	SYNWH7803_RS00900	WP_011932119.1	hydrolase	GO:0016787 F:hydrolase activity IEA:InterPro.	IPR017439 Amidohydrolase.//IPR002933 Peptidase_M20.//IPR011650 Peptidase_M20_dimer.	proteome {ECO:0000313|Proteomes:UP000001566}//proteome {ECO:0000313|Proteomes:UP000001566}.
gene1760	SYNWH7803_RS08825	WP_011933688.1	pilus assembly protein	GO:0016021 C:integral component of membrane IEA:UniProtKB-KW.	IPR012902 N_methyl_site.	proteome {ECO:0000313|Proteomes:UP000001566}//{ECO:0000256|SAM:Phobius}//proteome {ECO:0000313|Proteomes:UP000001566}//{ECO:0000256|SAM:Phobius}//helix {ECO:0000256|SAM:Phobius}.
gene1761	SYNWH7803_RS08830	WP_011933689.1	hypothetical protein			proteome {ECO:0000313|Proteomes:UP000001566}//proteome {ECO:0000313|Proteomes:UP000001566}//{ECO:0000256|SAM:SignalP}.
gene1762	SYNWH7803_RS08835	WP_011933690.1	hypothetical protein			proteome {ECO:0000313|Proteomes:UP000001566}//proteome {ECO:0000313|Proteomes:UP000001566}.
gene1763	SYNWH7803_RS08840	WP_011933691.1	two-component system response regulator	GO:0005622 C:intracellular IEA:GOC.//GO:0003677 F:DNA binding IEA:UniProtKB-KW.//GO:0000160 P:phosphorelay signal transduction system IEA:UniProtKB-KW.//GO:0006355 P:regulation of transcription, DNA-templated IEA:UniProtKB-KW.//GO:0006351 P:transcription, DNA-templated IEA:UniProtKB-KW.	IPR011006 CheY-like_superfamily.//IPR001867 Sig_transdc_resp-reg_C.//IPR016032 Sig_transdc_resp-reg_C-effctor.//IPR001789 Sig_transdc_resp-reg_receiver.//IPR011991 WHTH_DNA-bd_dom.	coil {ECO:0000256|SAM:Coils}//proteome {ECO:0000313|Proteomes:UP000001566}//{ECO:0000256|SAAS:SAAS00478170}//proteome {ECO:0000313|Proteomes:UP000001566}//{ECO:0000256|SAAS:SAAS00478267}//regulation {ECO:0000256|SAAS:SAAS00478951}//regulatory system {ECO:0000256|SAAS:SAAS00517775}.
gene1764	SYNWH7803_RS08845	WP_011933692.1	two-component system sensor histidine kinase	GO:0016021 C:integral component of membrane IEA:UniProtKB-KW.//GO:0005622 C:intracellular IEA:GOC.//GO:0005524 F:ATP binding IEA:UniProtKB-KW.//GO:0000155 F:phosphorelay sensor kinase activity IEA:InterPro.	IPR003660 HAMP_dom.//IPR003594 HATPase_C.//IPR005467 His_kinase_dom.//IPR003661 HisK_dim/P.//IPR004358 Sig_transdc_His_kin-like_C.	{ECO:0000256|SAAS:SAAS00473864}//proteome {ECO:0000313|Proteomes:UP000001566}//{ECO:0000256|RuleBase:RU003568, ECO:0000256|SAAS:SAAS00469708,////{ECO:0000256|SAAS:SAAS00473626, ECO:0000256|SAM:Phobius}//{ECO:0000256|SAAS:SAAS00475250}//{ECO:0000256|RuleBase:RU003568}//proteome {ECO:0000313|Proteomes:UP000001566}//{ECO:0000256|RuleBase:RU003568,////{ECO:0000256|RuleBase:RU003568,//ECO:0000256|SAM:…
gene1765	SYNWH7803_RS12625	WP_011933693.1	pili subunit superfamily protein	GO:0016021 C:integral component of membrane IEA:UniProtKB-KW.	IPR012902 N_methyl_site.	proteome {ECO:0000313|Proteomes:UP000001566}//{ECO:0000256|SAM:Phobius}//{ECO:0000256|RuleBase:RU000388}//proteome {ECO:0000313|Proteomes:UP000001566}//{ECO:0000256|SAM:Phobius}//helix {ECO:0000256|SAM:Phobius}.
gene1766	SYNWH7803_RS12630	WP_011933694.1	pili subunit superfamily protein	GO:0016021 C:integral component of membrane IEA:UniProtKB-KW.	IPR012902 N_methyl_site.	proteome {ECO:0000313|Proteomes:UP000001566}//{ECO:0000256|SAM:Phobius}//proteome {ECO:0000313|Proteomes:UP000001566}//{ECO:0000256|SAM:Phobius}//helix {ECO:0000256|SAM:Phobius}.
gene1767	SYNWH7803_RS08860	WP_011933695.1	hypothetical protein	GO:0016021 C:integral component of membrane IEA:UniProtKB-KW.		proteome {ECO:0000313|Proteomes:UP000001566}//{ECO:0000256|SAM:Phobius}//proteome {ECO:0000313|Proteomes:UP000001566}//{ECO:0000256|SAM:Phobius}//helix {ECO:0000256|SAM:Phobius}.
gene1768	SYNWH7803_RS08865	WP_011933696.1	pili subunit superfamily protein	GO:0016021 C:integral component of membrane IEA:UniProtKB-KW.	IPR012902 N_methyl_site.	proteome {ECO:0000313|Proteomes:UP000001566}//{ECO:0000256|SAM:Phobius}//{ECO:0000256|RuleBase:RU000388}//proteome {ECO:0000313|Proteomes:UP000001566}//{ECO:0000256|SAM:Phobius}//helix {ECO:0000256|SAM:Phobius}.
gene1769	SYNWH7803_RS08870	WP_050815890.1	hypothetical protein
gene177	SYNWH7803_RS00905	WP_011932120.1	hypothetical protein	GO:0016021 C:integral component of membrane IEA:UniProtKB-KW.	IPR021524 DUF3188.	proteome {ECO:0000313|Proteomes:UP000001566}//{ECO:0000256|SAM:Phobius}//proteome {ECO:0000313|Proteomes:UP000001566}//{ECO:0000256|SAM:Phobius}//helix {ECO:0000256|SAM:Phobius}.
gene1770	SYNWH7803_RS08875	WP_011933699.1	elongation factor 4
gene1771	SYNWH7803_RS08880	WP_011933700.1	putative phosphodiesterase/alkaline phosphatase D	GO:0004035 F:alkaline phosphatase activity IEA:UniProtKB-EC.	IPR018946 Alk_phosphatase_PhoD-like.//IPR029052 Metallo-depent_PP-like.//IPR032093 PhoD_N.	proteome {ECO:0000313|Proteomes:UP000001566}//{ECO:0000313|EMBL:CAK24228.1}//proteome {ECO:0000313|Proteomes:UP000001566}.
gene1772	SYNWH7803_RS08885	WP_011933701.1	peptidase M32	GO:0004181 F:metallocarboxypeptidase activity IEA:InterPro.	IPR001333 Peptidase_M32.	{ECO:0000313|EMBL:CAK24229.1}//proteome {ECO:0000313|Proteomes:UP000001566}//{ECO:0000313|EMBL:CAK24229.1}//{ECO:0000313|EMBL:CAK24229.1}//proteome {ECO:0000313|Proteomes:UP000001566}.
gene1773	SYNWH7803_RS08890	WP_011933702.1	hypothetical protein			proteome {ECO:0000313|Proteomes:UP000001566}//proteome {ECO:0000313|Proteomes:UP000001566}//{ECO:0000256|SAM:SignalP}.
gene1774	SYNWH7803_RS08895	WP_011933703.1	pterin-4-alpha-carbinolamine dehydratase
gene1775	SYNWH7803_RS08900	WP_011933704.1	G3E family GTPase		IPR011629 Cbl_biosynth_CobW-like_C.//IPR003495 CobW/HypB/UreG_dom.//IPR027417 P-loop_NTPase.	coil {ECO:0000256|SAM:Coils}//proteome {ECO:0000313|Proteomes:UP000001566}//proteome {ECO:0000313|Proteomes:UP000001566}.
gene1776	SYNWH7803_RS08905	WP_011933706.1	iron ABC transporter substrate-binding protein	GO:0046872 F:metal ion binding IEA:UniProtKB-KW.	IPR026045 Ferric-bd.	proteome {ECO:0000313|Proteomes:UP000001566}//{ECO:0000256|PIRSR:PIRSR002825-1}//{ECO:0000256|PIRSR:PIRSR002825-1}//proteome {ECO:0000313|Proteomes:UP000001566}//{ECO:0000256|SAM:SignalP}.
gene1777	SYNWH7803_RS08910	WP_050815935.1	iron ABC transporter
gene1778	SYNWH7803_RS08915	WP_011933708.1	phosphatase		IPR008557 DUF839.//IPR006311 TAT_signal.	proteome {ECO:0000313|Proteomes:UP000001566}//proteome {ECO:0000313|Proteomes:UP000001566}//{ECO:0000256|SAM:SignalP}.
gene1779	SYNWH7803_RS08920	WP_011933709.1	hypothetical protein		IPR027372 Phytase-like_dom.	proteome {ECO:0000313|Proteomes:UP000001566}//proteome {ECO:0000313|Proteomes:UP000001566}.
gene178	SYNWH7803_RS00910	WP_011932121.1	HEAT repeat-containing PBS lyase	GO:0016829 F:lyase activity IEA:UniProtKB-KW.	IPR011989 ARM-like.//IPR016024 ARM-type_fold.	proteome {ECO:0000313|Proteomes:UP000001566}//{ECO:0000313|EMBL:CAK22615.1}//proteome {ECO:0000313|Proteomes:UP000001566}.
gene1780	SYNWH7803_RS08925	WP_041428643.1	MFS transporter
gene1781	SYNWH7803_RS08930	WP_011933711.1	hypothetical protein	GO:0016021 C:integral component of membrane IEA:UniProtKB-KW.	IPR022791 L-PG_synthase/AglD.	proteome {ECO:0000313|Proteomes:UP000001566}//{ECO:0000256|SAM:Phobius}//proteome {ECO:0000313|Proteomes:UP000001566}//{ECO:0000256|SAM:Phobius}//helix {ECO:0000256|SAM:Phobius}.
gene1782	SYNWH7803_RS08935	WP_011933712.1	hypothetical protein		IPR002822 UPF0272.	proteome {ECO:0000313|Proteomes:UP000001566}//proteome {ECO:0000313|Proteomes:UP000001566}.
gene1783	SYNWH7803_RS08940	WP_011933713.1	hypothetical protein			coil {ECO:0000256|SAM:Coils}//proteome {ECO:0000313|Proteomes:UP000001566}//proteome {ECO:0000313|Proteomes:UP000001566}.
gene1784	SYNWH7803_RS08945	WP_011933714.1	hypothetical protein			proteome {ECO:0000313|Proteomes:UP000001566}//proteome {ECO:0000313|Proteomes:UP000001566}.
gene1785	SYNWH7803_RS08950	WP_011933715.1	hypothetical protein		IPR013026 TPR-contain_dom.//IPR011990 TPR-like_helical_dom.//IPR019734 TPR_repeat.	proteome {ECO:0000313|Proteomes:UP000001566}//proteome {ECO:0000313|Proteomes:UP000001566}.
gene1786	SYNWH7803_RS08955	WP_050815936.1	hypothetical protein
gene1787	SYNWH7803_RS08960	WP_011933717.1	exonuclease III	GO:0008853 F:exodeoxyribonuclease III activity IEA:UniProtKB-EC.//GO:0006281 P:DNA repair IEA:InterPro.	IPR004808 AP_endonuc_1.//IPR005135 Endo/exonuclease/phosphatase.	proteome {ECO:0000313|Proteomes:UP000001566}//{ECO:0000313|EMBL:CAK24245.1}//proteome {ECO:0000313|Proteomes:UP000001566}.
gene1788	SYNWH7803_RS08965	WP_041428645.1	glycolate oxidase
gene1789	SYNWH7803_RS08970	WP_011933719.1	glutamate-1-semialdehyde 2,1-aminomutase
gene179	SYNWH7803_RS00915	WP_011932122.1	phosphomethylpyrimidine synthase
gene1790	SYNWH7803_RS08975	WP_011933720.1	carbohydrate-selective porin OprB-like protein	GO:0016021 C:integral component of membrane IEA:InterPro.//GO:0005215 F:transporter activity IEA:InterPro.	IPR007049 Carb-sel_porin_OprB.	proteome {ECO:0000313|Proteomes:UP000001566}//proteome {ECO:0000313|Proteomes:UP000001566}.
gene1791	SYNWH7803_RS08980	WP_011933721.1	nucleotide-binding protein		IPR007551 DUF520.	proteome {ECO:0000313|Proteomes:UP000001566}//proteome {ECO:0000313|Proteomes:UP000001566}.
gene1792	SYNWH7803_RS08985	WP_011933722.1	hypothetical protein		IPR010895 CHRD.	proteome {ECO:0000313|Proteomes:UP000001566}//proteome {ECO:0000313|Proteomes:UP000001566}//{ECO:0000256|SAM:SignalP}.
gene1793	SYNWH7803_RS08990	WP_011933723.1	hypothetical protein	GO:0016021 C:integral component of membrane IEA:UniProtKB-KW.	IPR023352 MAPEG-like_dom.//IPR001129 Membr-assoc_MAPEG.	proteome {ECO:0000313|Proteomes:UP000001566}//{ECO:0000256|SAM:Phobius}//proteome {ECO:0000313|Proteomes:UP000001566}//{ECO:0000256|SAM:Phobius}//helix {ECO:0000256|SAM:Phobius}.
gene1794	SYNWH7803_RS08995	WP_011933724.1	hypothetical protein	GO:0016020 C:membrane IEA:InterPro.	IPR001107 Band_7.//IPR001972 Stomatin_fam.	proteome {ECO:0000313|Proteomes:UP000001566}//proteome {ECO:0000313|Proteomes:UP000001566}.
gene1795	SYNWH7803_RS09000	WP_011933725.1	membrane protein	GO:0016021 C:integral component of membrane IEA:UniProtKB-KW.//GO:0008233 F:peptidase activity IEA:UniProtKB-KW.	IPR012340 NA-bd_OB-fold.//IPR002810 NfeD-like_C.	proteome {ECO:0000313|Proteomes:UP000001566}//{ECO:0000313|EMBL:CAK24253.1}//{ECO:0000256|SAM:Phobius}//{ECO:0000313|EMBL:CAK24253.1}//proteome {ECO:0000313|Proteomes:UP000001566}//{ECO:0000256|SAM:Phobius}//helix {ECO:0000256|SAM:Phobius}.
gene1796	SYNWH7803_RS09005	WP_011933726.1	hypothetical protein			proteome {ECO:0000313|Proteomes:UP000001566}//proteome {ECO:0000313|Proteomes:UP000001566}.
gene1797	SYNWH7803_RS09010	WP_011933727.1	hypothetical protein		IPR010766 DRTGG.//IPR027417 P-loop_NTPase.//IPR028979 Ser_kin/Pase_Hpr_N-like.	proteome {ECO:0000313|Proteomes:UP000001566}//proteome {ECO:0000313|Proteomes:UP000001566}.
gene1798	SYNWH7803_RS09015	WP_011933728.1	transglycosylase			proteome {ECO:0000313|Proteomes:UP000001566}//proteome {ECO:0000313|Proteomes:UP000001566}.
gene1799	SYNWH7803_RS09020	WP_050815937.1	short-chain dehydrogenase
gene18	SYNWH7803_RS00110	WP_011931954.1	pilus biosynthesis protein PilC	GO:0016021 C:integral component of membrane IEA:UniProtKB-KW.//GO:0005886 C:plasma membrane IEA:UniProtKB-SubCell.//GO:0009306 P:protein secretion IEA:InterPro.	IPR003004 GspF/PilC.//IPR018076 T2SS_F.//IPR001992 Type_2_secretion_system_CS.	coil {ECO:0000256|SAM:Coils}//proteome {ECO:0000313|Proteomes:UP000001566}//{ECO:0000256|SAM:Phobius}//proteome {ECO:0000313|Proteomes:UP000001566}//{ECO:0000256|RuleBase:RU003923,////helix {ECO:0000256|SAM:Phobius}//{ECO:0000256|RuleBase:RU003923}.
gene180	SYNWH7803_RS00920	WP_011932123.1	hypothetical protein	GO:0016021 C:integral component of membrane IEA:UniProtKB-KW.		coil {ECO:0000256|SAM:Coils}//proteome {ECO:0000313|Proteomes:UP000001566}//{ECO:0000256|SAM:Phobius}//proteome {ECO:0000313|Proteomes:UP000001566}//{ECO:0000256|SAM:Phobius}//helix {ECO:0000256|SAM:Phobius}.
gene1800	SYNWH7803_RS09025	WP_011933730.1	methionine aminopeptidase	GO:0046872 F:metal ion binding IEA:UniProtKB-HAMAP.//GO:0070006 F:metalloaminopeptidase activity IEA:UniProtKB-HAMAP.//GO:0070084 P:protein initiator methionine removal IEA:UniProtKB-HAMAP.	IPR001714 Pept_M24_MAP.//IPR000994 Pept_M24_structural-domain.//IPR002467 Pept_M24A_MAP1.	{ECO:0000256|HAMAP-Rule:MF_01974,////proteome {ECO:0000313|Proteomes:UP000001566}//{ECO:0000256|HAMAP-Rule:MF_01974,//ECO:0000313|EMBL:CAK24258.1}//{ECO:0000256|HAMAP-Rule:MF_01974}//{ECO:0000256|HAMAP-Rule:MF_01974}//proteome {ECO:0000313|Proteomes:UP000001566}.
gene1801	SYNWH7803_RS09030	WP_011933731.1	peptidase	GO:0016021 C:integral component of membrane IEA:UniProtKB-KW.		proteome {ECO:0000313|Proteomes:UP000001566}//{ECO:0000256|SAM:Phobius}//proteome {ECO:0000313|Proteomes:UP000001566}//{ECO:0000256|SAM:Phobius}//helix {ECO:0000256|SAM:Phobius}.
gene1802	SYNWH7803_RS09035	WP_011933732.1	50S ribosomal protein L19	GO:0005840 C:ribosome IEA:UniProtKB-KW.//GO:0003735 F:structural constituent of ribosome IEA:InterPro.//GO:0006412 P:translation IEA:UniProtKB-HAMAP.	IPR001857 Ribosomal_L19.//IPR018257 Ribosomal_L19_CS.//IPR008991 Translation_prot_SH3-like.	proteome {ECO:0000313|Proteomes:UP000001566}//proteome {ECO:0000313|Proteomes:UP000001566}//{ECO:0000256|HAMAP-Rule:MF_00402,////protein {ECO:0000256|HAMAP-Rule:MF_00402,//
gene1803	SYNWH7803_RS09040
gene1804	SYNWH7803_RS09045	WP_011933733.1	hypothetical protein			proteome {ECO:0000313|Proteomes:UP000001566}//proteome {ECO:0000313|Proteomes:UP000001566}.
gene1805	SYNWH7803_RS09050
gene1806	SYNWH7803_RS09055	WP_011933734.1	glutamate--tRNA ligase
gene1807	SYNWH7803_RS09060	WP_011933735.1	sodium:proton antiporter	GO:0016021 C:integral component of membrane IEA:UniProtKB-KW.//GO:0015299 F:solute:proton antiporter activity IEA:InterPro.	IPR006153 Cation/H_exchanger.	proteome {ECO:0000313|Proteomes:UP000001566}//{ECO:0000256|SAM:Phobius}//proteome {ECO:0000313|Proteomes:UP000001566}//{ECO:0000256|RuleBase:RU003721,////helix {ECO:0000256|SAM:Phobius}//{ECO:0000256|RuleBase:RU003721}.
gene1808	SYNWH7803_RS09065	WP_011933736.1	hypothetical protein			proteome {ECO:0000313|Proteomes:UP000001566}//proteome {ECO:0000313|Proteomes:UP000001566}.
gene1809	SYNWH7803_RS09070	WP_050815891.1	hypothetical protein
gene181	SYNWH7803_RS00925	WP_011932124.1	NAD-dependent dehydratase	GO:0008460 F:dTDP-glucose 4,6-dehydratase activity IEA:UniProtKB-EC.	IPR016040 NAD(P)-bd_dom.	proteome {ECO:0000313|Proteomes:UP000001566}//{ECO:0000313|EMBL:CAK22618.1}//proteome {ECO:0000313|Proteomes:UP000001566}.
gene1810	SYNWH7803_RS09075	WP_011933738.1	UDP-N-acetylglucosamine 2-epimerase	GO:0008761 F:UDP-N-acetylglucosamine 2-epimerase activity IEA:UniProtKB-EC.//GO:0006047 P:UDP-N-acetylglucosamine metabolic process IEA:InterPro.	IPR003331 UDP_GlcNAc_Epimerase_2_dom.//IPR029767 WecB-like.	proteome {ECO:0000313|Proteomes:UP000001566}//{ECO:0000256|RuleBase:RU003513,////proteome {ECO:0000313|Proteomes:UP000001566}.
gene1811	SYNWH7803_RS09080	WP_011933739.1	twitching motility protein PilT	GO:0005524 F:ATP binding IEA:InterPro.//GO:0006810 P:transport IEA:InterPro.	IPR003593 AAA+_ATPase.//IPR027417 P-loop_NTPase.//IPR006321 PilT.//IPR001482 T2SS_protein-E.	proteome {ECO:0000313|Proteomes:UP000001566}//proteome {ECO:0000313|Proteomes:UP000001566}.
gene1812	SYNWH7803_RS09085	WP_041428909.1	high light inducible protein
gene1813	SYNWH7803_RS09090	WP_011933741.1	tRNA N6-adenosine threonylcarbamoyltransferase
gene1814	SYNWH7803_RS09095	WP_011933742.1	photosystem I reaction centre PsaF protein	GO:0016021 C:integral component of membrane IEA:UniProtKB-KW.//GO:0009538 C:photosystem I reaction center IEA:InterPro.//GO:0015979 P:photosynthesis IEA:InterPro.	IPR003666 PSI_PsaF.	proteome {ECO:0000313|Proteomes:UP000001566}//{ECO:0000256|SAM:Phobius}//proteome {ECO:0000313|Proteomes:UP000001566}//{ECO:0000256|SAM:SignalP}//{ECO:0000256|SAM:Phobius}//helix {ECO:0000256|SAM:Phobius}.
gene1815	SYNWH7803_RS09100	WP_011933743.1	photosystem I reaction center subunit IX
gene1816	SYNWH7803_RS09105	WP_011933744.1	guanylate kinase	GO:0005737 C:cytoplasm IEA:UniProtKB-SubCell.//GO:0005524 F:ATP binding IEA:UniProtKB-HAMAP.//GO:0004385 F:guanylate kinase activity IEA:UniProtKB-HAMAP.	IPR008145 GK/Ca_channel_bsu.//IPR008144 Guanylate_kin-like_dom.//IPR017665 Guanylate_kinase.//IPR020590 Guanylate_kinase_CS.//IPR027417 P-loop_NTPase.	{ECO:0000256|HAMAP-Rule:MF_00328,////proteome {ECO:0000313|Proteomes:UP000001566}//{ECO:0000256|HAMAP-Rule:MF_00328}//{ECO:0000256|HAMAP-Rule:MF_00328,//ECO:0000313|EMBL:CAK24272.1}//{ECO:0000256|HAMAP-Rule:MF_00328,////proteome {ECO:0000313|Proteomes:UP000001566}//{ECO:0000256|HAMAP-Rule:MF_00328,//ECO:0000313|EMBL:CAK24272.1}.
gene1817	SYNWH7803_RS09110	WP_011933745.1	hypothetical protein		IPR008532 DUF814.	coil {ECO:0000256|SAM:Coils}//proteome {ECO:0000313|Proteomes:UP000001566}//proteome {ECO:0000313|Proteomes:UP000001566}.
gene1818	SYNWH7803_RS09115	WP_041428910.1	preprotein translocase subunit TatC
gene1819	SYNWH7803_RS09120	WP_011933747.1	hypothetical protein		IPR021420 DUF3067.	proteome {ECO:0000313|Proteomes:UP000001566}//proteome {ECO:0000313|Proteomes:UP000001566}.
gene182	SYNWH7803_RS00930	WP_011932125.1	glycosyl transferase	GO:0016740 F:transferase activity IEA:UniProtKB-KW.	IPR001173 Glyco_trans_2-like.//IPR029044 Nucleotide-diphossugar_trans.	proteome {ECO:0000313|Proteomes:UP000001566}//proteome {ECO:0000313|Proteomes:UP000001566}//{ECO:0000313|EMBL:CAK22619.1}.
gene1820	SYNWH7803_RS09125	WP_011933748.1	cytochrome b6-f complex iron-sulfur subunit
gene1821	SYNWH7803_RS09130	WP_011933749.1	apocytochrome f
gene1822	SYNWH7803_RS09135	WP_011933750.1	prolipoprotein diacylglyceryl transferase	GO:0016021 C:integral component of membrane IEA:UniProtKB-KW.//GO:0005886 C:plasma membrane IEA:UniProtKB-SubCell.//GO:0008961 F:phosphatidylglycerol-prolipoprotein diacylglyceryl transferase activity IEA:UniProtKB-HAMAP.//GO:0042158 P:lipoprotein biosynthetic process IEA:UniProtKB-HAMAP.//GO:0009249 P:protein lipoylation IEA:InterPro.	IPR001640 Prolipoprot_diAcglycer_Trfase.	inner membrane {ECO:0000256|HAMAP-Rule:MF_01147}//membrane {ECO:0000256|HAMAP-Rule:MF_01147,////proteome {ECO:0000313|Proteomes:UP000001566}//{ECO:0000313|EMBL:CAK24278.1}//{ECO:0000313|EMBL:CAK24278.1}//{ECO:0000256|HAMAP-Rule:MF_01147,////proteome {ECO:0000313|Proteomes:UP000001566}//{ECO:0000256|HAMAP-Rule:MF_01147,//ECO:0000313|EMBL:CAK24278.1}//{ECO:0000256|HAMAP-Rule:MF_01147,////helix {ECO…
gene1823	SYNWH7803_RS09140	WP_011933751.1	precorrin methylase	GO:0043115 F:precorrin-2 dehydrogenase activity IEA:InterPro.//GO:0046026 F:precorrin-4 C11-methyltransferase activity IEA:UniProtKB-EC.//GO:0009236 P:cobalamin biosynthetic process IEA:InterPro.//GO:0006779 P:porphyrin-containing compound biosynthetic process IEA:InterPro.	IPR000878 4pyrrol_Mease.//IPR014777 4pyrrole_Mease_sub1.//IPR014776 4pyrrole_Mease_sub2.//IPR006362 Cbl_synth_CobM/CibF.//IPR003043 Uropor_MeTrfase_CS.	proteome {ECO:0000313|Proteomes:UP000001566}//{ECO:0000256|RuleBase:RU003960,//ECO:0000313|EMBL:CAK24279.1}//proteome {ECO:0000313|Proteomes:UP000001566}//{ECO:0000256|SAAS:SAAS00467481}//{ECO:0000256|RuleBase:RU003960,//ECO:0000313|EMBL:CAK24279.1}.
gene1824	SYNWH7803_RS09145
gene1825	SYNWH7803_RS09150	WP_041428650.1	XRE family transcriptional regulator
gene1826	SYNWH7803_RS09155	WP_011933753.1	exopolyphosphatase	GO:0004309 F:exopolyphosphatase activity IEA:UniProtKB-EC.	IPR003695 Ppx_GppA.//IPR030673 PyroPPase_GppA_Ppx.	proteome {ECO:0000313|Proteomes:UP000001566}//{ECO:0000313|EMBL:CAK24281.1}//proteome {ECO:0000313|Proteomes:UP000001566}.
gene1827	ubiA
gene1828	SYNWH7803_RS09165	WP_011933755.1	peptidase S66		IPR027461 Carboxypeptidase_A_C.//IPR029062 Class_I_gatase-like.//IPR027478 LdcA_N_dom.//IPR003507 S66_fam.	proteome {ECO:0000313|Proteomes:UP000001566}//proteome {ECO:0000313|Proteomes:UP000001566}.
gene1829	SYNWH7803_RS09170	WP_011933756.1	2-C-methyl-D-erythritol 4-phosphate cytidylyltransferase
gene183	SYNWH7803_RS00935	WP_050815870.1	hypothetical protein
gene1830	SYNWH7803_RS09175	WP_011933757.1	glycosyltransferase	GO:0016740 F:transferase activity IEA:UniProtKB-KW.		proteome {ECO:0000313|Proteomes:UP000001566}//proteome {ECO:0000313|Proteomes:UP000001566}//{ECO:0000313|EMBL:CAK24285.1}.
gene1831	SYNWH7803_RS09180	WP_011933758.1	putative potassium channel	GO:0016021 C:integral component of membrane IEA:UniProtKB-KW.//GO:0008324 F:cation transmembrane transporter activity IEA:InterPro.//GO:0006813 P:potassium ion transport IEA:InterPro.	IPR013099 K_chnl_dom.//IPR016040 NAD(P)-bd_dom.//IPR006037 RCK_C.//IPR003148 RCK_N.	proteome {ECO:0000313|Proteomes:UP000001566}//channel {ECO:0000313|EMBL:CAK24286.1}//transport {ECO:0000313|EMBL:CAK24286.1}//{ECO:0000256|SAM:Phobius}//proteome {ECO:0000313|Proteomes:UP000001566}//{ECO:0000256|SAM:Phobius}//helix {ECO:0000256|SAM:Phobius}//{ECO:0000313|EMBL:CAK24286.1}.
gene1832	SYNWH7803_RS09185	WP_011933759.1	3-ketoacyl-ACP reductase	GO:0004316 F:3-oxoacyl-[acyl-carrier-protein] reductase (NADPH) activity IEA:UniProtKB-EC.//GO:0051287 F:NAD binding IEA:InterPro.//GO:0006633 P:fatty acid biosynthetic process IEA:InterPro.	IPR011284 3oxo_ACP_reduc.//IPR002198 DH_sc/Rdtase_SDR.//IPR002347 Glc/ribitol_DH.//IPR016040 NAD(P)-bd_dom.//IPR020904 Sc_DH/Rdtase_CS.	proteome {ECO:0000313|Proteomes:UP000001566}//{ECO:0000313|EMBL:CAK24287.1}//proteome {ECO:0000313|Proteomes:UP000001566}.
gene1833	SYNWH7803_RS09190	WP_011933761.1	molecular chaperone GroEL
gene1834	SYNWH7803_RS09195	WP_011933762.1	hypothetical protein			proteome {ECO:0000313|Proteomes:UP000001566}//proteome {ECO:0000313|Proteomes:UP000001566}.
gene1835	SYNWH7803_RS09200	WP_011933763.1	acetylmannosamine-6-phosphate 2-epimerase	GO:0047465 F:N-acylglucosamine-6-phosphate 2-epimerase activity IEA:UniProtKB-EC.//GO:0005975 P:carbohydrate metabolic process IEA:UniProtKB-KW.//GO:0006051 P:N-acetylmannosamine metabolic process IEA:InterPro.//GO:0019262 P:N-acetylneuraminate catabolic process IEA:UniProtKB-UniPathway.	IPR013785 Aldolase_TIM.//IPR007260 NanE.//IPR011060 RibuloseP-bd_barrel.	metabolism {ECO:0000256|SAAS:SAAS00453397}//proteome {ECO:0000313|Proteomes:UP000001566}//{ECO:0000256|SAAS:SAAS00453435,////proteome {ECO:0000313|Proteomes:UP000001566}.
gene1836	SYNWH7803_RS09205	WP_011933764.1	hypothetical protein			proteome {ECO:0000313|Proteomes:UP000001566}//proteome {ECO:0000313|Proteomes:UP000001566}.
gene1837	SYNWH7803_RS09210	WP_011933765.1	transporter	GO:0016021 C:integral component of membrane IEA:UniProtKB-KW.//GO:0005886 C:plasma membrane IEA:UniProtKB-SubCell.//GO:0006810 P:transport IEA:UniProtKB-KW.	IPR013525 ABC_2_trans.//IPR000412 ABC_2_transport.	membrane {ECO:0000256|RuleBase:RU361157}//proteome {ECO:0000313|Proteomes:UP000001566}//{ECO:0000256|RuleBase:RU361157}//proteome {ECO:0000313|Proteomes:UP000001566}//{ECO:0000256|RuleBase:RU361157}//helix {ECO:0000256|RuleBase:RU361157}//{ECO:0000256|RuleBase:RU361157}.
gene1838	SYNWH7803_RS09215	WP_011933766.1	daunorubicin resistance protein DrrA family ABC transporter ATP-binding protein	GO:0005524 F:ATP binding IEA:UniProtKB-KW.//GO:0016887 F:ATPase activity IEA:InterPro.//GO:0043215 P:daunorubicin transport IEA:InterPro.//GO:1900753 P:doxorubicin transport IEA:InterPro.	IPR003593 AAA+_ATPase.//IPR003439 ABC_transporter-like.//IPR017871 ABC_transporter_CS.//IPR005894 DrrA.//IPR027417 P-loop_NTPase.	{ECO:0000256|RuleBase:RU363012}//proteome {ECO:0000313|Proteomes:UP000001566}//{ECO:0000256|RuleBase:RU363012}//proteome {ECO:0000313|Proteomes:UP000001566}.
gene1839	SYNWH7803_RS09220	WP_011933767.1	protoheme IX farnesyltransferase
gene184	SYNWH7803_RS00940	WP_011932127.1	transketolase	GO:0046872 F:metal ion binding IEA:UniProtKB-KW.//GO:0004802 F:transketolase activity IEA:UniProtKB-EC.	IPR029061 THDP-binding.//IPR009014 Transketo_C/Pyr-ferredox_oxred.//IPR005475 Transketolase-like_Pyr-bd.//IPR005478 Transketolase_bac-like.//IPR020826 Transketolase_BS.//IPR005474 Transketolase_N.	{ECO:0000256|RuleBase:RU004996}//proteome {ECO:0000313|Proteomes:UP000001566}//{ECO:0000256|RuleBase:RU004996,////{ECO:0000256|RuleBase:RU004996,////proteome {ECO:0000313|Proteomes:UP000001566}//pyrophosphate {ECO:0000256|RuleBase:RU004996,////{ECO:0000256|RuleBase:RU004996,//ECO:0000313|EMBL:CAK22621.1}.
gene1840	SYNWH7803_RS09225	WP_041428656.1	cytochrome C oxidase assembly protein
gene1841	SYNWH7803_RS09230	WP_011933769.1	cytochrome C oxidase subunit II	GO:0016021 C:integral component of membrane IEA:UniProtKB-KW.//GO:0005886 C:plasma membrane IEA:UniProtKB-SubCell.//GO:0070469 C:respiratory chain IEA:UniProtKB-KW.//GO:0005507 F:copper ion binding IEA:InterPro.//GO:0004129 F:cytochrome-c oxidase activity IEA:UniProtKB-EC.//GO:0022900 P:electron transport chain IEA:InterPro.	IPR001505 Copper_CuA.//IPR008972 Cupredoxin.//IPR002429 Cyt_c_oxidase_su2_C.//IPR011759 Cyt_c_oxidase_su2_TM_dom.	proteome {ECO:0000313|Proteomes:UP000001566}//{ECO:0000256|RuleBase:RU004024}//transport {ECO:0000256|RuleBase:RU000456}//{ECO:0000256|SAM:Phobius}//{ECO:0000256|RuleBase:RU004024}//{ECO:0000256|RuleBase:RU000456,////proteome {ECO:0000313|Proteomes:UP000001566}//chain {ECO:0000256|RuleBase:RU000456}//{ECO:0000256|RuleBase:RU000456,////helix {ECO:0000256|SAM:Phobius}//{ECO:0000256|RuleBase:RU00045…
gene1842	SYNWH7803_RS09235	WP_011933770.1	cytochrome C oxidase subunit I	GO:0016021 C:integral component of membrane IEA:UniProtKB-KW.//GO:0005886 C:plasma membrane IEA:InterPro.//GO:0070469 C:respiratory chain IEA:UniProtKB-KW.//GO:0005507 F:copper ion binding IEA:InterPro.//GO:0004129 F:cytochrome-c oxidase activity IEA:UniProtKB-EC.//GO:0020037 F:heme binding IEA:InterPro.//GO:0005506 F:iron ion binding IEA:InterPro.//GO:0009060 P:aerobic respiration IEA:InterPro./…	IPR000883 COX1.//IPR023615 Cyt_c_Oxase_su1_BS.//IPR023616 Cyt_c_Oxase_su1_dom.//IPR014241 Cyt_c_oxidase_su1_bac.	proteome {ECO:0000313|Proteomes:UP000001566}//transport {ECO:0000256|RuleBase:RU000370}//{ECO:0000256|RuleBase:RU000370}//{ECO:0000256|RuleBase:RU000370}//{ECO:0000256|SAM:Phobius}//{ECO:0000256|RuleBase:RU000370}//{ECO:0000256|RuleBase:RU000370,////proteome {ECO:0000313|Proteomes:UP000001566}//chain {ECO:0000256|RuleBase:RU000370}//{ECO:0000256|RuleBase:RU000370,////helix {ECO:0000256|SAM:Phobiu…
gene1843	SYNWH7803_RS09240	WP_011933771.1	cytochrome B6	GO:0016021 C:integral component of membrane IEA:UniProtKB-KW.//GO:0005886 C:plasma membrane IEA:UniProtKB-SubCell.//GO:0004129 F:cytochrome-c oxidase activity IEA:UniProtKB-EC.//GO:0019646 P:aerobic electron transport chain IEA:InterPro.	IPR024791 Cyt_c/ubiquinol_Oxase_su3.//IPR013833 Cyt_c_oxidase_su3_a-hlx.//IPR000298 Cyt_c_oxidase_su3_dom.	proteome {ECO:0000313|Proteomes:UP000001566}//{ECO:0000256|SAM:Phobius}//{ECO:0000256|RuleBase:RU003376,////proteome {ECO:0000313|Proteomes:UP000001566}//{ECO:0000256|RuleBase:RU003376,////helix {ECO:0000256|SAM:Phobius}.
gene1844	SYNWH7803_RS09245	WP_011933772.1	transcriptional regulator		IPR027360 AbrB-like.	proteome {ECO:0000313|Proteomes:UP000001566}//proteome {ECO:0000313|Proteomes:UP000001566}.
gene1845	SYNWH7803_RS09250	WP_011933773.1	hypothetical protein	GO:0016021 C:integral component of membrane IEA:UniProtKB-KW.	IPR005325 DUF308_memb.	proteome {ECO:0000313|Proteomes:UP000001566}//{ECO:0000256|SAM:Phobius}//proteome {ECO:0000313|Proteomes:UP000001566}//{ECO:0000256|SAM:Phobius}//helix {ECO:0000256|SAM:Phobius}.
gene1846	SYNWH7803_RS09255	WP_011933774.1	riboflavin synthase subunit alpha	GO:0016491 F:oxidoreductase activity IEA:InterPro.//GO:0004746 F:riboflavin synthase activity IEA:UniProtKB-EC.//GO:0009231 P:riboflavin biosynthetic process IEA:InterPro.	IPR023366 ATPase_asu-like.//IPR001783 Lumazine-bd.//IPR026017 Lumazine-bd_dom.//IPR017938 Riboflavin_synthase-like_b-brl.	proteome {ECO:0000313|Proteomes:UP000001566}//proteome {ECO:0000313|Proteomes:UP000001566}//{ECO:0000313|EMBL:CAK24302.1}.
gene1847	SYNWH7803_RS09260	WP_011933775.1	hypothetical protein	GO:0004518 F:nuclease activity IEA:InterPro.	IPR003729 Bi_nuclease_dom.	proteome {ECO:0000313|Proteomes:UP000001566}//proteome {ECO:0000313|Proteomes:UP000001566}.
gene1848	SYNWH7803_RS09265	WP_050815938.1	aldo/keto reductase
gene1849	SYNWH7803_RS09270	WP_011933777.1	hypothetical protein		IPR006311 TAT_signal.	proteome {ECO:0000313|Proteomes:UP000001566}//proteome {ECO:0000313|Proteomes:UP000001566}.
gene185	SYNWH7803_RS00945	WP_011932128.1	3-oxoacyl-ACP synthase	GO:0033817 F:beta-ketoacyl-acyl-carrier-protein synthase II activity IEA:UniProtKB-EC.//GO:0006633 P:fatty acid biosynthetic process IEA:UniProtKB-UniPathway.	IPR017568 3-oxoacyl-ACP_synth-2.//IPR018201 Ketoacyl_synth_AS.//IPR014031 Ketoacyl_synth_C.//IPR014030 Ketoacyl_synth_N.//IPR016039 Thiolase-like.	{ECO:0000256|PIRNR:PIRNR000447,////proteome {ECO:0000313|Proteomes:UP000001566}//acid biosynthesis {ECO:0000256|PIRNR:PIRNR000447}//acid metabolism {ECO:0000256|PIRNR:PIRNR000447}//biosynthesis {ECO:0000256|PIRNR:PIRNR000447}//metabolism {ECO:0000256|PIRNR:PIRNR000447}//proteome {ECO:0000313|Proteomes:UP000001566}//{ECO:0000256|RuleBase:RU003694,//
gene1850	SYNWH7803_RS09275	WP_011933778.1	hypothetical protein	GO:0008939 F:nicotinate-nucleotide-dimethylbenzimidazole phosphoribosyltransferase activity IEA:InterPro.//GO:0009236 P:cobalamin biosynthetic process IEA:InterPro.	IPR003200 Nict_dMeBzImd_PRibTrfase-like.//IPR002805 Nict_dMeBzImd_PRibTrfase_put.	proteome {ECO:0000313|Proteomes:UP000001566}//{ECO:0000313|EMBL:CAK24306.1}//proteome {ECO:0000313|Proteomes:UP000001566}//{ECO:0000313|EMBL:CAK24306.1}.
gene1851	SYNWH7803_RS09280	WP_011933779.1	hypothetical protein	GO:0016021 C:integral component of membrane IEA:UniProtKB-KW.	IPR018710 DUF2232.	proteome {ECO:0000313|Proteomes:UP000001566}//{ECO:0000256|SAM:Phobius}//proteome {ECO:0000313|Proteomes:UP000001566}//{ECO:0000256|SAM:Phobius}//helix {ECO:0000256|SAM:Phobius}.
gene1852	SYNWH7803_RS09285	WP_011933780.1	hypothetical protein			proteome {ECO:0000313|Proteomes:UP000001566}//proteome {ECO:0000313|Proteomes:UP000001566}//{ECO:0000256|SAM:SignalP}.
gene1853	SYNWH7803_RS09290	WP_011933781.1	DNA topoisomerase I	GO:0003677 F:DNA binding IEA:UniProtKB-KW.//GO:0003917 F:DNA topoisomerase type I activity IEA:UniProtKB-HAMAP.//GO:0000287 F:magnesium ion binding IEA:UniProtKB-HAMAP.//GO:0006265 P:DNA topological change IEA:UniProtKB-HAMAP.	IPR000380 Topo_IA.//IPR003601 Topo_IA_2.//IPR023406 Topo_IA_AS.//IPR013497 Topo_IA_cen.//IPR013824 Topo_IA_cen_sub1.//IPR013825 Topo_IA_cen_sub2.//IPR023405 Topo_IA_core_domain.//IPR003602 Topo_IA_DNA-bd_dom.//IPR005733 TopoI_bac-type.//IPR028612 Topoisom_1_IA.//IPR025589 Toprim_C_rpt.//IPR006171 Toprim_domain.	proteome {ECO:0000313|Proteomes:UP000001566}//{ECO:0000256|HAMAP-Rule:MF_00952,////{ECO:0000256|HAMAP-Rule:MF_00952,//ECO:0000313|EMBL:CAK24309.1}//{ECO:0000256|HAMAP-Rule:MF_00952,////{ECO:0000256|HAMAP-Rule:MF_00952,////proteome {ECO:0000313|Proteomes:UP000001566}//{ECO:0000256|HAMAP-Rule:MF_00952,//
gene1854	SYNWH7803_RS09295	WP_011933782.1	NAD(P)H-quinone oxidoreductase subunit 2
gene1855	SYNWH7803_RS09300	WP_011933783.1	macrolide ABC transporter ATP-binding protein	GO:0005524 F:ATP binding IEA:UniProtKB-KW.//GO:0016887 F:ATPase activity IEA:InterPro.	IPR003593 AAA+_ATPase.//IPR003439 ABC_transporter-like.//IPR017871 ABC_transporter_CS.//IPR027417 P-loop_NTPase.	{ECO:0000256|RuleBase:RU363012,////proteome {ECO:0000313|Proteomes:UP000001566}//{ECO:0000256|RuleBase:RU363012}//proteome {ECO:0000313|Proteomes:UP000001566}.
gene1856	SYNWH7803_RS09305	WP_011933784.1	two-component system response regulator	GO:0005622 C:intracellular IEA:GOC.//GO:0003677 F:DNA binding IEA:UniProtKB-KW.//GO:0000160 P:phosphorelay signal transduction system IEA:UniProtKB-KW.//GO:0006355 P:regulation of transcription, DNA-templated IEA:UniProtKB-KW.//GO:0006351 P:transcription, DNA-templated IEA:UniProtKB-KW.	IPR011006 CheY-like_superfamily.//IPR001867 Sig_transdc_resp-reg_C.//IPR016032 Sig_transdc_resp-reg_C-effctor.//IPR001789 Sig_transdc_resp-reg_receiver.//IPR011991 WHTH_DNA-bd_dom.	proteome {ECO:0000313|Proteomes:UP000001566}//{ECO:0000256|SAAS:SAAS00478170}//proteome {ECO:0000313|Proteomes:UP000001566}//{ECO:0000256|SAAS:SAAS00478267}//regulation {ECO:0000256|SAAS:SAAS00478951}//regulatory system {ECO:0000256|SAAS:SAAS00517775}.
gene1857	SYNWH7803_RS09310	WP_011933785.1	peptidase M23		IPR011055 Dup_hybrid_motif.//IPR016047 Peptidase_M23.	proteome {ECO:0000313|Proteomes:UP000001566}//proteome {ECO:0000313|Proteomes:UP000001566}.
gene1858	SYNWH7803_RS09315	WP_011933786.1	biotin--[acetyl-CoA-carboxylase] synthetase	GO:0004077 F:biotin-[acetyl-CoA-carboxylase] ligase activity IEA:UniProtKB-EC.//GO:0006464 P:cellular protein modification process IEA:InterPro.	IPR004408 Biotin_CoA_COase_ligase.//IPR004143 BPL_LPL_catalytic.	proteome {ECO:0000313|Proteomes:UP000001566}//{ECO:0000313|EMBL:CAK24314.1}//proteome {ECO:0000313|Proteomes:UP000001566}.
gene1859	SYNWH7803_RS09320	WP_011933787.1	aspartate aminotransferase	GO:0030170 F:pyridoxal phosphate binding IEA:InterPro.//GO:0008483 F:transaminase activity IEA:UniProtKB-KW.//GO:0009058 P:biosynthetic process IEA:InterPro.	IPR004839 Aminotransferase_I/II.//IPR015424 PyrdxlP-dep_Trfase.//IPR015421 PyrdxlP-dep_Trfase_major_sub1.//IPR015422 PyrdxlP-dep_Trfase_major_sub2.	{ECO:0000313|EMBL:CAK24315.1}//proteome {ECO:0000313|Proteomes:UP000001566}//proteome {ECO:0000313|Proteomes:UP000001566}//{ECO:0000313|EMBL:CAK24315.1}.
gene186	SYNWH7803_RS00950	WP_007099572.1	acyl carrier protein	GO:0005737 C:cytoplasm IEA:UniProtKB-SubCell.//GO:0000036 F:ACP phosphopantetheine attachment site binding involved in fatty acid biosynthetic process IEA:UniProtKB-HAMAP.//GO:0031177 F:phosphopantetheine binding IEA:InterPro.//GO:0005737 C:cytoplasm IEA:UniProtKB-SubCell.//GO:0000036 F:ACP phosphopantetheine attachment site binding involved in fatty acid biosynthetic process IEA:UniProtKB-HAMAP.…	IPR003231 Acyl_carrier.//IPR009081 Acyl_carrier_prot-like.//IPR020806 PKS_PP-bd.//IPR006162 Ppantetheine_attach_site.//IPR003231 Acyl_carrier.//IPR009081 Acyl_carrier_prot-like.//IPR020806 PKS_PP-bd.//IPR006162 Ppantetheine_attach_site.//IPR003231 Acyl_carrier.//IPR009081 Acyl_carrier_prot-like.//IPR006162 Ppantetheine_attach_site.//IPR003231 Acyl_carrier.//IPR009081 Acyl_carrier_prot-like.//IPR0…	proteome {ECO:0000313|Proteomes:UP000028589}//{ECO:0000256|HAMAP-Rule:MF_01217,////acid biosynthesis {ECO:0000256|HAMAP-Rule:MF_01217,////acid metabolism {ECO:0000256|HAMAP-Rule:MF_01217,////biosynthesis {ECO:0000256|HAMAP-Rule:MF_01217,////metabolism {ECO:0000256|HAMAP-Rule:MF_01217,////{ECO:0000256|HAMAP-Rule:MF_01217,////{ECO:0000256|HAMAP-Rule:MF_01217}.//proteome {ECO:0000313|Proteomes:UP000…
gene1860	SYNWH7803_RS09325	WP_011933788.1	thioredoxin	GO:0005623 C:cell IEA:GOC.//GO:0015035 F:protein disulfide oxidoreductase activity IEA:InterPro.//GO:0045454 P:cell redox homeostasis IEA:InterPro.//GO:0006662 P:glycerol ether metabolic process IEA:InterPro.	IPR005746 Thioredoxin.//IPR012336 Thioredoxin-like_fold.//IPR017937 Thioredoxin_CS.//IPR013766 Thioredoxin_domain.	proteome {ECO:0000313|Proteomes:UP000001566}//proteome {ECO:0000313|Proteomes:UP000001566}.
gene1861	SYNWH7803_RS09330	WP_011933789.1	membrane protein		IPR007157 PspA_IM30.	coil {ECO:0000256|SAM:Coils}//proteome {ECO:0000313|Proteomes:UP000001566}//proteome {ECO:0000313|Proteomes:UP000001566}.
gene1862	SYNWH7803_RS09335	WP_011933790.1	hypothetical protein		IPR007922 DUF721/UPF0232.	proteome {ECO:0000313|Proteomes:UP000001566}//proteome {ECO:0000313|Proteomes:UP000001566}.
gene1863	SYNWH7803_RS09340	WP_041428916.1	glycosyl transferase
gene1864	SYNWH7803_RS09345	WP_011933792.1	membrane protein	GO:0016021 C:integral component of membrane IEA:UniProtKB-KW.	IPR000620 EamA_dom.	proteome {ECO:0000313|Proteomes:UP000001566}//{ECO:0000256|SAM:Phobius}//proteome {ECO:0000313|Proteomes:UP000001566}//{ECO:0000256|SAM:Phobius}//helix {ECO:0000256|SAM:Phobius}.
gene1865	SYNWH7803_RS09350	WP_011933793.1	protease	GO:0008233 F:peptidase activity IEA:UniProtKB-KW.	IPR029045 ClpP/crotonase-like_dom.//IPR004635 Pept_S49_SppA.//IPR002142 Peptidase_S49.	proteome {ECO:0000313|Proteomes:UP000001566}//{ECO:0000313|EMBL:CAK24321.1}//{ECO:0000313|EMBL:CAK24321.1}//proteome {ECO:0000313|Proteomes:UP000001566}.
gene1866	SYNWH7803_RS09355	WP_011933794.1	chorismate mutase	GO:0004106 F:chorismate mutase activity IEA:UniProtKB-EC.	IPR008243 Chorismate_mutase_AroH.//IPR013813 Endoribo_LPSP/chorism_mut-like.	proteome {ECO:0000313|Proteomes:UP000001566}//{ECO:0000313|EMBL:CAK24322.1}//proteome {ECO:0000313|Proteomes:UP000001566}.
gene1867	SYNWH7803_RS09360	WP_011933795.1	hypothetical protein		IPR021256 DUF2808.	proteome {ECO:0000313|Proteomes:UP000001566}//proteome {ECO:0000313|Proteomes:UP000001566}//{ECO:0000256|SAM:SignalP}.
gene1868	SYNWH7803_RS09365	WP_011933796.1	ribonuclease P protein component
gene1869	SYNWH7803_RS09370	WP_011933797.1	ribonuclease P	GO:0016021 C:integral component of membrane IEA:UniProtKB-KW.	IPR005182 DUF304.	proteome {ECO:0000313|Proteomes:UP000001566}//{ECO:0000256|SAM:Phobius}//proteome {ECO:0000313|Proteomes:UP000001566}//{ECO:0000256|SAM:Phobius}//helix {ECO:0000256|SAM:Phobius}.
gene187	SYNWH7803_RS00955	WP_006042515.1	photosystem I iron-sulfur center	GO:0009522 C:photosystem I IEA:UniProtKB-KW.//GO:0042651 C:thylakoid membrane IEA:UniProtKB-SubCell.//GO:0051539 F:4 iron, 4 sulfur cluster binding IEA:UniProtKB-KW.//GO:0009055 F:electron carrier activity IEA:UniProtKB-HAMAP.//GO:0046872 F:metal ion binding IEA:UniProtKB-KW.//GO:0016491 F:oxidoreductase activity IEA:UniProtKB-KW.//GO:0009773 P:photosynthetic electron transport in photosystem I I…	IPR017896 4Fe4S_Fe-S-bd.//IPR017900 4Fe4S_Fe_S_CS.//IPR017491 PSI_PsaC.//IPR017896 4Fe4S_Fe-S-bd.//IPR017900 4Fe4S_Fe_S_CS.//IPR017491 PSI_PsaC.	{ECO:0000256|HAMAP-Rule:MF_01303}//proteome {ECO:0000313|Proteomes:UP000002752}//transport {ECO:0000256|HAMAP-Rule:MF_01303}//{ECO:0000256|HAMAP-Rule:MF_01303}//{ECO:0000256|HAMAP-Rule:MF_01303}//{ECO:0000256|HAMAP-Rule:MF_01303}//{ECO:0000256|HAMAP-Rule:MF_01303}//{ECO:0000256|HAMAP-Rule:MF_01303}//{ECO:0000256|HAMAP-Rule:MF_01303}//I {ECO:0000256|HAMAP-Rule:MF_01303}//{ECO:0000256|HAMAP-Rule:MF…
gene1870	SYNWH7803_RS09375	WP_011933798.1	protein translocase component YidC	GO:0016021 C:integral component of membrane IEA:UniProtKB-KW.//GO:0051205 P:protein insertion into membrane IEA:InterPro.	IPR028055 Membr_insert_YidC/Oxa1_C.//IPR001708 Membrane_insert_OXA1/ALB3/YidC.	proteome {ECO:0000313|Proteomes:UP000001566}//{ECO:0000256|SAAS:SAAS00474783, ECO:0000256|SAM:Phobius}//proteome {ECO:0000313|Proteomes:UP000001566}//{ECO:0000256|RuleBase:RU003945,//ECO:0000256|SAM:Phobius}//helix {ECO:0000256|SAAS:SAAS00474747,//
gene1871	SYNWH7803_RS09380	WP_011933799.1	metal-binding protein		IPR003772 DUF177.	proteome {ECO:0000313|Proteomes:UP000001566}//proteome {ECO:0000313|Proteomes:UP000001566}.
gene1872	SYNWH7803_RS09385	WP_011933800.1	hypothetical protein	GO:0005524 F:ATP binding IEA:InterPro.	IPR003593 AAA+_ATPase.//IPR003959 ATPase_AAA_core.//IPR027417 P-loop_NTPase.	proteome {ECO:0000313|Proteomes:UP000001566}//proteome {ECO:0000313|Proteomes:UP000001566}.
gene1873	SYNWH7803_RS09390	WP_011933802.1	serine--tRNA ligase
gene1874	SYNWH7803_RS09395	WP_011933803.1	zinc metalloprotease	GO:0016021 C:integral component of membrane IEA:UniProtKB-KW.//GO:0005886 C:plasma membrane IEA:UniProtKB-KW.//GO:0046872 F:metal ion binding IEA:UniProtKB-KW.//GO:0004222 F:metalloendopeptidase activity IEA:InterPro.	IPR001478 PDZ.//IPR004387 Pept_M50_Zn.//IPR008915 Peptidase_M50.	membrane {ECO:0000256|SAAS:SAAS00451052}//proteome {ECO:0000313|Proteomes:UP000001566}//{ECO:0000256|RuleBase:RU362031,//ECO:0000313|EMBL:CAK24332.1}//{ECO:0000256|RuleBase:RU362031,////{ECO:0000256|RuleBase:RU362031,////{ECO:0000256|RuleBase:RU362031,////{ECO:0000256|SAAS:SAAS00450960, ECO:0000313|EMBL:CAK24332.1}//proteome {ECO:0000313|Proteomes:UP000001566}//{ECO:0000256|RuleBase:RU362031,////…
gene1875	rpsN
gene1876	SYNWH7803_RS09405	WP_011933805.1	polyribonucleotide nucleotidyltransferase
gene1877	SYNWH7803_RS09410	WP_011933806.1	ammonium transporter	GO:0046854 P:phosphatidylinositol phosphorylation IEA:InterPro.	IPR000760 Inositol_monophosphatase.//IPR020550 Inositol_monophosphatase_CS.	proteome {ECO:0000313|Proteomes:UP000001566}//proteome {ECO:0000313|Proteomes:UP000001566}.
gene1878	SYNWH7803_RS09415	WP_011933807.1	16S rRNA (cytidine(1402)-2'-O)-methyltransferase	GO:0005737 C:cytoplasm IEA:UniProtKB-SubCell.//GO:0070677 F:rRNA (cytosine-2'-O-)-methyltransferase activity IEA:UniProtKB-HAMAP.//GO:0000453 P:enzyme-directed rRNA 2'-O-methylation IEA:UniProtKB-HAMAP.	IPR000878 4pyrrol_Mease.//IPR014777 4pyrrole_Mease_sub1.//IPR014776 4pyrrole_Mease_sub2.//IPR008189 rRNA_ssu_MeTfrase_I.//IPR018063 SAM_MeTrfase_RsmI_CS.	coil {ECO:0000256|SAM:Coils}//proteome {ECO:0000313|Proteomes:UP000001566}//{ECO:0000256|HAMAP-Rule:MF_01877}//{ECO:0000256|HAMAP-Rule:MF_01877,////proteome {ECO:0000313|Proteomes:UP000001566}//processing {ECO:0000256|HAMAP-Rule:MF_01877}//{ECO:0000256|HAMAP-Rule:MF_01877}//{ECO:0000256|HAMAP-Rule:MF_01877}.
gene1879	SYNWH7803_RS09420	WP_041428917.1	hypothetical protein
gene188	SYNWH7803_RS00960	WP_011932129.1	glutamine amidotransferase	GO:0005737 C:cytoplasm IEA:UniProtKB-SubCell.//GO:0030246 F:carbohydrate binding IEA:InterPro.//GO:0004360 F:glutamine-fructose-6-phosphate transaminase (isomerizing) activity IEA:UniProtKB-HAMAP.//GO:1901137 P:carbohydrate derivative biosynthetic process IEA:InterPro.//GO:0005975 P:carbohydrate metabolic process IEA:UniProtKB-HAMAP.//GO:0006541 P:glutamine metabolic process IEA:UniProtKB-HAMAP.	IPR017932 GATase_2_dom.//IPR005855 GlmS_trans.//IPR029055 Ntn_hydrolases_N.//IPR001347 SIS.	{ECO:0000256|HAMAP-Rule:MF_00164,////metabolism {ECO:0000256|HAMAP-Rule:MF_00164}//proteome {ECO:0000313|Proteomes:UP000001566}//{ECO:0000256|HAMAP-Rule:MF_00164,////amidotransferase {ECO:0000256|HAMAP-Rule:MF_00164}//proteome {ECO:0000313|Proteomes:UP000001566}//{ECO:0000256|HAMAP-Rule:MF_00164}//{ECO:0000256|HAMAP-Rule:MF_00164,//
gene1880	SYNWH7803_RS09425	WP_041428919.1	DNA-binding protein
gene1881	SYNWH7803_RS09430
gene1882	SYNWH7803_RS09435	WP_011933811.1	hypothetical protein	GO:0016021 C:integral component of membrane IEA:UniProtKB-KW.		proteome {ECO:0000313|Proteomes:UP000001566}//{ECO:0000256|SAM:Phobius}//proteome {ECO:0000313|Proteomes:UP000001566}//{ECO:0000256|SAM:Phobius}//helix {ECO:0000256|SAM:Phobius}.
gene1883	SYNWH7803_RS09440	WP_011933812.1	hypothetical protein			proteome {ECO:0000313|Proteomes:UP000001566}//proteome {ECO:0000313|Proteomes:UP000001566}.
gene1884	SYNWH7803_RS09445	WP_011933813.1	hypothetical protein		IPR012447 DUF1651.	proteome {ECO:0000313|Proteomes:UP000001566}//proteome {ECO:0000313|Proteomes:UP000001566}.
gene1885	SYNWH7803_RS09450	WP_011933814.1	hypothetical protein			proteome {ECO:0000313|Proteomes:UP000001566}//proteome {ECO:0000313|Proteomes:UP000001566}.
gene1886	SYNWH7803_RS09455
gene1887	SYNWH7803_RS09460	WP_011933816.1	hypothetical protein			proteome {ECO:0000313|Proteomes:UP000001566}//proteome {ECO:0000313|Proteomes:UP000001566}//{ECO:0000256|SAM:SignalP}.
gene1888	SYNWH7803_RS09465	WP_041428924.1	hypothetical protein
gene1889	SYNWH7803_RS09470	WP_011933817.1	hypothetical protein			proteome {ECO:0000313|Proteomes:UP000001566}//proteome {ECO:0000313|Proteomes:UP000001566}.
gene189	cpsB
gene1890	SYNWH7803_RS09475	WP_011933818.1	hypothetical protein			coil {ECO:0000256|SAM:Coils}//proteome {ECO:0000313|Proteomes:UP000001566}//proteome {ECO:0000313|Proteomes:UP000001566}.
gene1891	SYNWH7803_RS09480	WP_011933819.1	hypothetical protein	GO:0016021 C:integral component of membrane IEA:UniProtKB-KW.		proteome {ECO:0000313|Proteomes:UP000001566}//{ECO:0000256|SAM:Phobius}//proteome {ECO:0000313|Proteomes:UP000001566}//{ECO:0000256|SAM:Phobius}//helix {ECO:0000256|SAM:Phobius}.
gene1892	SYNWH7803_RS09485	WP_011933820.1	hypothetical protein	GO:0016021 C:integral component of membrane IEA:UniProtKB-KW.		proteome {ECO:0000313|Proteomes:UP000001566}//{ECO:0000256|SAM:Phobius}//proteome {ECO:0000313|Proteomes:UP000001566}//{ECO:0000256|SAM:Phobius}//helix {ECO:0000256|SAM:Phobius}.
gene1893	SYNWH7803_RS09490	WP_011933821.1	lactate dehydrogenase			proteome {ECO:0000313|Proteomes:UP000001566}//proteome {ECO:0000313|Proteomes:UP000001566}.
gene1894	SYNWH7803_RS09495	WP_011933822.1	hypothetical protein			proteome {ECO:0000313|Proteomes:UP000001566}//proteome {ECO:0000313|Proteomes:UP000001566}//{ECO:0000256|SAM:SignalP}.
gene1895	SYNWH7803_RS09500	WP_050815939.1	glutamyl-Q tRNA(Asp) ligase
gene1896	SYNWH7803_RS09505	WP_006043393.1	DNA-binding protein	GO:0003677 F:DNA binding IEA:UniProtKB-KW.//GO:0030261 P:chromosome condensation IEA:UniProtKB-KW.//GO:0003677 F:DNA binding IEA:UniProtKB-KW.//GO:0030261 P:chromosome condensation IEA:UniProtKB-KW.//GO:0003677 F:DNA binding IEA:UniProtKB-KW.//GO:0030261 P:chromosome condensation IEA:UniProtKB-KW.//GO:0003677 F:DNA binding IEA:UniProtKB-KW.//GO:0030261 P:chromosome condensation IEA:UniProtKB-KW.	IPR000119 Hist_DNA-bd.//IPR020816 Histone-like_DNA-bd_CS.//IPR010992 IHF-like_DNA-bd_dom.//IPR000119 Hist_DNA-bd.//IPR020816 Histone-like_DNA-bd_CS.//IPR010992 IHF-like_DNA-bd_dom.//IPR000119 Hist_DNA-bd.//IPR020816 Histone-like_DNA-bd_CS.//IPR010992 IHF-like_DNA-bd_dom.//IPR000119 Hist_DNA-bd.//IPR020816 Histone-like_DNA-bd_CS.//IPR010992 IHF-like_DNA-bd_dom.	proteome {ECO:0000313|Proteomes:UP000005593}//condensation {ECO:0000256|SAAS:SAAS00506658}//{ECO:0000256|SAAS:SAAS00448014}//proteome {ECO:0000313|Proteomes:UP000005593}.//proteome {ECO:0000313|Proteomes:UP000004972}//condensation {ECO:0000256|SAAS:SAAS00506658}//{ECO:0000256|SAAS:SAAS00448014}//proteome {ECO:0000313|Proteomes:UP000004972}.//proteome {ECO:0000313|Proteomes:UP000001224}//condensat…
gene1897	SYNWH7803_RS09510	WP_011933825.1	lactamase		IPR001279 Metallo-B-lactamas.	proteome {ECO:0000313|Proteomes:UP000001566}//proteome {ECO:0000313|Proteomes:UP000001566}.
gene1898	SYNWH7803_RS09515	WP_041428660.1	isoamylase
gene1899	SYNWH7803_RS09520
gene19	SYNWH7803_RS00115	WP_011931955.1	twitching motility protein pilT	GO:0005524 F:ATP binding IEA:InterPro.//GO:0006810 P:transport IEA:InterPro.	IPR003593 AAA+_ATPase.//IPR027417 P-loop_NTPase.//IPR006321 PilT.//IPR001482 T2SS_protein-E.	proteome {ECO:0000313|Proteomes:UP000001566}//proteome {ECO:0000313|Proteomes:UP000001566}.
gene190	SYNWH7803_RS00970	WP_011932131.1	ribosome maturation factor RimM
gene1900	SYNWH7803_RS09525	WP_050815940.1	sugar transporter
gene1901	SYNWH7803_RS09530	WP_041428928.1	transporter
gene1902	SYNWH7803_RS09535	WP_011933829.1	hypothetical protein	GO:0016021 C:integral component of membrane IEA:UniProtKB-KW.	IPR021467 DUF3119.	proteome {ECO:0000313|Proteomes:UP000001566}//{ECO:0000256|SAM:Phobius}//proteome {ECO:0000313|Proteomes:UP000001566}//{ECO:0000256|SAM:Phobius}//helix {ECO:0000256|SAM:Phobius}.
gene1903	SYNWH7803_RS09540	WP_011933830.1	hypothetical protein		IPR021437 DUF3086.	coil {ECO:0000256|SAM:Coils}//proteome {ECO:0000313|Proteomes:UP000001566}//proteome {ECO:0000313|Proteomes:UP000001566}.
gene1904	SYNWH7803_RS09545	WP_011933831.1	membrane protein	GO:0016021 C:integral component of membrane IEA:UniProtKB-KW.//GO:0005886 C:plasma membrane IEA:UniProtKB-SubCell.//GO:0043772 F:acyl-phosphate glycerol-3-phosphate acyltransferase activity IEA:UniProtKB-HAMAP.//GO:0008654 P:phospholipid biosynthetic process IEA:UniProtKB-HAMAP.	IPR003811 G3P_acylTferase_PlsY.	inner membrane {ECO:0000256|HAMAP-Rule:MF_01043}//membrane {ECO:0000256|HAMAP-Rule:MF_01043,////proteome {ECO:0000313|Proteomes:UP000001566}//biosynthesis {ECO:0000256|HAMAP-Rule:MF_01043,////metabolism {ECO:0000256|HAMAP-Rule:MF_01043,////{ECO:0000256|HAMAP-Rule:MF_01043,////biosynthesis {ECO:0000256|HAMAP-Rule:MF_01043,////metabolism {ECO:0000256|HAMAP-Rule:MF_01043,////proteome {ECO:0000313|Pr…
gene1905	SYNWH7803_RS09550	WP_041428662.1	cyanophycin synthetase
gene1906	SYNWH7803_RS12635	WP_050815892.1	hypothetical protein
gene1907	SYNWH7803_RS09560	WP_011933834.1	hypothetical protein			proteome {ECO:0000313|Proteomes:UP000001566}//proteome {ECO:0000313|Proteomes:UP000001566}.
gene1908	SYNWH7803_RS09565	WP_011933835.1	hypothetical protein	GO:0008146 F:sulfotransferase activity IEA:InterPro.	IPR027417 P-loop_NTPase.//IPR000863 Sulfotransferase_dom.//IPR013026 TPR-contain_dom.//IPR011990 TPR-like_helical_dom.//IPR019734 TPR_repeat.	proteome {ECO:0000313|Proteomes:UP000001566}//proteome {ECO:0000313|Proteomes:UP000001566}.
gene1909	SYNWH7803_RS09570	WP_011933836.1	hypothetical protein		IPR013026 TPR-contain_dom.//IPR011990 TPR-like_helical_dom.//IPR019734 TPR_repeat.	proteome {ECO:0000313|Proteomes:UP000001566}//proteome {ECO:0000313|Proteomes:UP000001566}.
gene191	SYNWH7803_RS00975	WP_011932132.1	hypothetical protein		IPR021659 DUF3252.	proteome {ECO:0000313|Proteomes:UP000001566}//proteome {ECO:0000313|Proteomes:UP000001566}.
gene1910	SYNWH7803_RS09575	WP_041428665.1	hypothetical protein
gene1911	SYNWH7803_RS09580	WP_011933838.1	orotidine 5'-phosphate decarboxylase
gene1912	SYNWH7803_RS09585	WP_041428666.1	cupin
gene1913	SYNWH7803_RS09590	WP_011933840.1	prevent-host-death family protein		IPR006442 Antitoxin_Phd/YefM.	proteome {ECO:0000313|Proteomes:UP000001566}//proteome {ECO:0000313|Proteomes:UP000001566}.
gene1914	SYNWH7803_RS09595	WP_011933841.1	hypothetical protein		IPR002716 PIN_dom.//IPR029060 PIN_domain-like.	proteome {ECO:0000313|Proteomes:UP000001566}//proteome {ECO:0000313|Proteomes:UP000001566}.
gene1915	SYNWH7803_RS09600	WP_011933842.1	tyrosyl-tRNA synthetase	GO:0005737 C:cytoplasm IEA:UniProtKB-SubCell.//GO:0005524 F:ATP binding IEA:UniProtKB-HAMAP.//GO:0003723 F:RNA binding IEA:UniProtKB-KW.//GO:0004831 F:tyrosine-tRNA ligase activity IEA:UniProtKB-HAMAP.//GO:0006437 P:tyrosyl-tRNA aminoacylation IEA:UniProtKB-HAMAP.	IPR002305 aa-tRNA-synth_Ic.//IPR014729 Rossmann-like_a/b/a_fold.//IPR002942 S4_RNA-bd.//IPR002307 Tyr-tRNA-ligase.//IPR024088 Tyr-tRNA-ligase_bac-type.//IPR024108 Tyr-tRNA-ligase_bac_2.	synthetase {ECO:0000256|HAMAP-Rule:MF_02007,//ECO:0000313|EMBL:CAK24372.1}//{ECO:0000256|HAMAP-Rule:MF_02007,////proteome {ECO:0000313|Proteomes:UP000001566}//{ECO:0000256|HAMAP-Rule:MF_02007,////{ECO:0000256|HAMAP-Rule:MF_02007,//ECO:0000313|EMBL:CAK24372.1}//{ECO:0000256|HAMAP-Rule:MF_02007,////biosynthesis {ECO:0000256|HAMAP-Rule:MF_02007,////proteome {ECO:0000313|Proteomes:UP000001566}//{ECO:…
gene1916	SYNWH7803_RS09605	WP_011933843.1	hypothetical protein		IPR014954 DUF1825.	proteome {ECO:0000313|Proteomes:UP000001566}//proteome {ECO:0000313|Proteomes:UP000001566}.
gene1917	SYNWH7803_RS09610	WP_011933844.1	LuxR family transcriptional regulator	GO:0003677 F:DNA binding IEA:UniProtKB-KW.//GO:0006355 P:regulation of transcription, DNA-templated IEA:UniProtKB-KW.//GO:0006351 P:transcription, DNA-templated IEA:UniProtKB-KW.	IPR016032 Sig_transdc_resp-reg_C-effctor.//IPR000792 Tscrpt_reg_LuxR_C.//IPR011991 WHTH_DNA-bd_dom.	proteome {ECO:0000313|Proteomes:UP000001566}//{ECO:0000256|RuleBase:RU000707,////proteome {ECO:0000313|Proteomes:UP000001566}//{ECO:0000256|RuleBase:RU000707}//regulation {ECO:0000256|RuleBase:RU000707}.
gene1918	SYNWH7803_RS09615	WP_011933845.1	hypothetical protein	GO:0005623 C:cell IEA:GOC.//GO:0016021 C:integral component of membrane IEA:InterPro.//GO:0009306 P:protein secretion IEA:InterPro.	IPR005628 GspK.//IPR010994 RuvA_2-like.	proteome {ECO:0000313|Proteomes:UP000001566}//proteome {ECO:0000313|Proteomes:UP000001566}.
gene1919	SYNWH7803_RS09620	WP_011933846.1	hypothetical protein			proteome {ECO:0000313|Proteomes:UP000001566}//proteome {ECO:0000313|Proteomes:UP000001566}.
gene192	SYNWH7803_RS00980	WP_011932133.1	potassium channel protein	GO:0008076 C:voltage-gated potassium channel complex IEA:InterPro.//GO:0005249 F:voltage-gated potassium channel activity IEA:InterPro.	IPR005821 Ion_trans_dom.//IPR028325 VG_K_chnl.	proteome {ECO:0000313|Proteomes:UP000001566}//channel {ECO:0000256|RuleBase:RU003378}//transport {ECO:0000256|RuleBase:RU003378}//{ECO:0000256|SAM:Phobius}//proteome {ECO:0000313|Proteomes:UP000001566}//{ECO:0000256|RuleBase:RU003378,////helix {ECO:0000256|SAM:Phobius}//{ECO:0000256|RuleBase:RU003378}.
gene1920	SYNWH7803_RS09625	WP_011933847.1	cytosol aminopeptidase
gene1921	SYNWH7803_RS09630	WP_011933848.1	hypothetical protein	GO:0016021 C:integral component of membrane IEA:UniProtKB-KW.		proteome {ECO:0000313|Proteomes:UP000001566}//{ECO:0000256|SAM:Phobius}//proteome {ECO:0000313|Proteomes:UP000001566}//{ECO:0000256|SAM:Phobius}//helix {ECO:0000256|SAM:Phobius}.
gene1922	SYNWH7803_RS09635	WP_011933849.1	hypothetical protein			proteome {ECO:0000313|Proteomes:UP000001566}//proteome {ECO:0000313|Proteomes:UP000001566}.
gene1923	SYNWH7803_RS09640	WP_011933850.1	peptide methionine sulfoxide reductase MsrA	GO:0008113 F:peptide-methionine (S)-S-oxide reductase activity IEA:UniProtKB-HAMAP.//GO:0006464 P:cellular protein modification process IEA:UniProtKB-HAMAP.//GO:0030091 P:protein repair IEA:InterPro.//GO:0006979 P:response to oxidative stress IEA:InterPro.	IPR028427 Met_Sox_Rdtase.//IPR002569 Met_Sox_Rdtase_MsrA.	proteome {ECO:0000313|Proteomes:UP000001566}//{ECO:0000256|HAMAP-Rule:MF_01401,//ECO:0000313|EMBL:CAK24380.1}//proteome {ECO:0000313|Proteomes:UP000001566}//{ECO:0000256|SAM:SignalP}.
gene1924	SYNWH7803_RS09645	WP_011933851.1	lipid-A-disaccharide synthase	GO:0008915 F:lipid-A-disaccharide synthase activity IEA:UniProtKB-EC.//GO:0009245 P:lipid A biosynthetic process IEA:InterPro.	IPR003835 Glyco_trans_19.	proteome {ECO:0000313|Proteomes:UP000001566}//{ECO:0000313|EMBL:CAK24381.1}//proteome {ECO:0000313|Proteomes:UP000001566}//{ECO:0000313|EMBL:CAK24381.1}.
gene1925	SYNWH7803_RS09650	WP_041428929.1	UDP-N-acetylglucosamine acyltransferase
gene1926	SYNWH7803_RS09655	WP_041428667.1	3-hydroxyacyl-ACP dehydratase
gene1927	SYNWH7803_RS09660	WP_011933854.1	UDP-3-O-[3-hydroxymyristoyl] N-acetylglucosamine deacetylase	GO:0008759 F:UDP-3-O-[3-hydroxymyristoyl] N-acetylglucosamine deacetylase activity IEA:InterPro.//GO:0009245 P:lipid A biosynthetic process IEA:UniProtKB-KW.	IPR020568 Ribosomal_S5_D2-typ_fold.//IPR004463 UDP-acyl_GlcNac_deAcase.//IPR011334 UDP-acyl_GlcNac_deAcase_C.//IPR015870 UDP-acyl_N-AcGlcN_deAcase_N.	proteome {ECO:0000313|Proteomes:UP000001566}//{ECO:0000256|SAAS:SAAS00436291,////A biosynthesis {ECO:0000256|SAAS:SAAS00436287}//biosynthesis {ECO:0000256|SAAS:SAAS00436293}//metabolism {ECO:0000256|SAAS:SAAS00436282}//proteome {ECO:0000313|Proteomes:UP000001566}.
gene1928	SYNWH7803_RS09665	WP_011933855.1	outer membrane protein / surface antigene	GO:0019867 C:outer membrane IEA:InterPro.	IPR000184 Bac_surfAg_D15.//IPR013686 Polypept-transport_assoc_ShlB.//IPR010827 Surface_Ag_variable_number.	proteome {ECO:0000313|Proteomes:UP000001566}//{ECO:0000256|SAAS:SAAS00447754}//proteome {ECO:0000313|Proteomes:UP000001566}//{ECO:0000256|SAM:SignalP}.
gene1929	SYNWH7803_RS09670	WP_011933856.1	phosphoribosylaminoimidazole-succinocarboxamide synthase
gene193	SYNWH7803_RS00985	WP_011932134.1	ribonuclease III	GO:0005737 C:cytoplasm IEA:UniProtKB-SubCell.//GO:0046872 F:metal ion binding IEA:UniProtKB-KW.//GO:0004525 F:ribonuclease III activity IEA:UniProtKB-HAMAP.//GO:0019843 F:rRNA binding IEA:UniProtKB-KW.//GO:0006397 P:mRNA processing IEA:UniProtKB-HAMAP.//GO:0016075 P:rRNA catabolic process IEA:InterPro.//GO:0006364 P:rRNA processing IEA:UniProtKB-HAMAP.//GO:0008033 P:tRNA processing IEA:UniProtKB-…	IPR014720 dsRBD_dom.//IPR011907 RNase_III.//IPR000999 RNase_III_dom.	proteome {ECO:0000313|Proteomes:UP000001566}//{ECO:0000256|HAMAP-Rule:MF_00104,////{ECO:0000256|HAMAP-Rule:MF_00104,////{ECO:0000256|HAMAP-Rule:MF_00104,//ECO:0000313|EMBL:CAK22630.1}//{ECO:0000256|HAMAP-Rule:MF_00104,////{ECO:0000256|HAMAP-Rule:MF_00104,////processing {ECO:0000256|HAMAP-Rule:MF_00104,////{ECO:0000256|HAMAP-Rule:MF_00104,////proteome {ECO:0000313|Proteomes:UP000001566}//{ECO:0000…
gene1930	SYNWH7803_RS09675	WP_011933857.1	hypothetical protein			proteome {ECO:0000313|Proteomes:UP000001566}//proteome {ECO:0000313|Proteomes:UP000001566}.
gene1931	SYNWH7803_RS09680	WP_011933858.1	phosphoribosylamine--glycine ligase	GO:0005524 F:ATP binding IEA:UniProtKB-HAMAP.//GO:0000287 F:magnesium ion binding IEA:UniProtKB-HAMAP.//GO:0030145 F:manganese ion binding IEA:UniProtKB-HAMAP.//GO:0004637 F:phosphoribosylamine-glycine ligase activity IEA:UniProtKB-HAMAP.//GO:0006189 P:'de novo' IMP biosynthetic process IEA:UniProtKB-HAMAP.//GO:0009113 P:purine nucleobase biosynthetic process IEA:InterPro.	IPR011761 ATP-grasp.//IPR013815 ATP_grasp_subdomain_1.//IPR013816 ATP_grasp_subdomain_2.//IPR016185 PreATP-grasp_dom.//IPR020561 PRibGlycinamid_synth_ATP-grasp.//IPR000115 PRibGlycinamide_synth.//IPR020560 PRibGlycinamide_synth_C-dom.//IPR020559 PRibGlycinamide_synth_CS.//IPR020562 PRibGlycinamide_synth_N.//IPR011054 Rudment_hybrid_motif.	{ECO:0000256|HAMAP-Rule:MF_00138}//proteome {ECO:0000313|Proteomes:UP000001566}//{ECO:0000256|HAMAP-Rule:MF_00138, ECO:0000313|EMBL:CAK24388.1}//{ECO:0000256|HAMAP-Rule:MF_00138}//{ECO:0000256|HAMAP-Rule:MF_00138}//{ECO:0000256|HAMAP-Rule:MF_00138}//{ECO:0000256|HAMAP-Rule:MF_00138}//biosynthesis {ECO:0000256|HAMAP-Rule:MF_00138}//proteome {ECO:0000313|Proteomes:UP000001566}.
gene1932	SYNWH7803_RS09685	WP_011933859.1	histidine kinase	GO:0016021 C:integral component of membrane IEA:UniProtKB-KW.//GO:0005622 C:intracellular IEA:GOC.//GO:0005524 F:ATP binding IEA:UniProtKB-KW.//GO:0000155 F:phosphorelay sensor kinase activity IEA:InterPro.	IPR003660 HAMP_dom.//IPR003594 HATPase_C.//IPR005467 His_kinase_dom.//IPR003661 HisK_dim/P.//IPR000014 PAS.//IPR013656 PAS_4.//IPR004358 Sig_transdc_His_kin-like_C.	{ECO:0000256|SAAS:SAAS00473864}//proteome {ECO:0000313|Proteomes:UP000001566}//{ECO:0000256|RuleBase:RU003568, ECO:0000256|SAAS:SAAS00469708,////{ECO:0000256|SAAS:SAAS00473626, ECO:0000256|SAM:Phobius}//{ECO:0000256|SAAS:SAAS00475250}//{ECO:0000256|RuleBase:RU003568}//proteome {ECO:0000313|Proteomes:UP000001566}//{ECO:0000256|RuleBase:RU003568,////{ECO:0000256|RuleBase:RU003568,//ECO:0000256|SAM:…
gene1933	SYNWH7803_RS09690	WP_011933860.1	circadian clock protein KaiC	GO:0005524 F:ATP binding IEA:UniProtKB-HAMAP.//GO:0003677 F:DNA binding IEA:UniProtKB-KW.//GO:0000287 F:magnesium ion binding IEA:UniProtKB-HAMAP.//GO:0004674 F:protein serine/threonine kinase activity IEA:UniProtKB-KW.//GO:0004712 F:protein serine/threonine/tyrosine kinase activity IEA:UniProtKB-HAMAP.//GO:0007623 P:circadian rhythm IEA:UniProtKB-HAMAP.//GO:0042752 P:regulation of circadian rhyt…	IPR013503 Circadian_KaiC_bact.//IPR030665 KaiC.//IPR014774 KaiC-like_dom.//IPR010624 KaiC_dom.//IPR027417 P-loop_NTPase.	{ECO:0000256|HAMAP-Rule:MF_01836}//rhythms {ECO:0000256|HAMAP-Rule:MF_01836}//proteome {ECO:0000313|Proteomes:UP000001566}//{ECO:0000256|HAMAP-Rule:MF_01836}//{ECO:0000256|HAMAP-Rule:MF_01836, ECO:0000313|EMBL:CAK24390.1}//{ECO:0000256|HAMAP-Rule:MF_01836}//{ECO:0000256|HAMAP-Rule:MF_01836}//{ECO:0000256|HAMAP-Rule:MF_01836}//{ECO:0000256|HAMAP-Rule:MF_01836}//proteome {ECO:0000313|Proteomes:UP00…
gene1934	SYNWH7803_RS09695	WP_011933861.1	circadian clock protein KaiB
gene1935	SYNWH7803_RS09700	WP_011933862.1	circadian clock protein KaiA	GO:0007623 P:circadian rhythm IEA:InterPro.//GO:0006468 P:protein phosphorylation IEA:InterPro.	IPR011006 CheY-like_superfamily.//IPR011648 Circadian_clock_KaiA.//IPR020844 Circadian_clock_KaiA_N.//IPR020856 Circadian_clock_protein_KaiA_C.//IPR017944 KaiA/RbsU_helical_domain.	proteome {ECO:0000313|Proteomes:UP000001566}//proteome {ECO:0000313|Proteomes:UP000001566}.
gene1936	SYNWH7803_RS09705	WP_011933863.1	50S ribosomal protein L21
gene1937	SYNWH7803_RS09710	WP_011933864.1	50S ribosomal protein L27
gene1938	SYNWH7803_RS09715	WP_011933865.1	hypothetical protein	GO:0016021 C:integral component of membrane IEA:UniProtKB-KW.	IPR021125 DUF2127.	proteome {ECO:0000313|Proteomes:UP000001566}//{ECO:0000256|SAM:Phobius}//proteome {ECO:0000313|Proteomes:UP000001566}//{ECO:0000256|SAM:Phobius}//helix {ECO:0000256|SAM:Phobius}.
gene1939	SYNWH7803_RS09720	WP_011933866.1	SAM-dependent methyltransferase	GO:0008168 F:methyltransferase activity IEA:UniProtKB-KW.	IPR013216 Methyltransf_11.//IPR029063 SAM-dependent_MTases.	proteome {ECO:0000313|Proteomes:UP000001566}//{ECO:0000313|EMBL:CAK24396.1}//proteome {ECO:0000313|Proteomes:UP000001566}//{ECO:0000313|EMBL:CAK24396.1}.
gene194	SYNWH7803_RS12660
gene1940	SYNWH7803_RS09725	WP_041428931.1	pseudouridine synthase
gene1941	SYNWH7803_RS09730	WP_011933868.1	transcriptional regulator
gene1942	SYNWH7803_RS09735	WP_011933869.1	hydantoinase	GO:0017168 F:5-oxoprolinase (ATP-hydrolyzing) activity IEA:UniProtKB-EC.	IPR008040 Hydant_A_N.//IPR002821 Hydantoinase_A.//IPR003692 Hydantoinase_B.	proteome {ECO:0000313|Proteomes:UP000001566}//{ECO:0000313|EMBL:CAK24399.1}//proteome {ECO:0000313|Proteomes:UP000001566}.
gene1943	SYNWH7803_RS09740	WP_011933870.1	glucosamine-6-phosphate deaminase	GO:0004342 F:glucosamine-6-phosphate deaminase activity IEA:UniProtKB-EC.//GO:0016787 F:hydrolase activity IEA:UniProtKB-KW.//GO:0005975 P:carbohydrate metabolic process IEA:UniProtKB-KW.//GO:0006044 P:N-acetylglucosamine metabolic process IEA:InterPro.	IPR006148 Glc/Gal-6P_isomerase.//IPR004547 Glucosamine6P_isomerase.//IPR018321 Glucosamine6P_isomerase_CS.	metabolism {ECO:0000256|SAAS:SAAS00430048}//proteome {ECO:0000313|Proteomes:UP000001566}//{ECO:0000256|SAAS:SAAS00430082,////proteome {ECO:0000313|Proteomes:UP000001566}.
gene1944	SYNWH7803_RS09745	WP_011933871.1	sporulation protein	GO:0030435 P:sporulation resulting in formation of a cellular spore IEA:InterPro.	IPR013486 SpoIID/LytB.//IPR013693 SpoIID/LytB_N.	proteome {ECO:0000313|Proteomes:UP000001566}//proteome {ECO:0000313|Proteomes:UP000001566}//{ECO:0000256|SAM:SignalP}.
gene1945	SYNWH7803_RS09750	WP_011933872.1	ribonuclease Z
gene1946	psbV
gene1947	SYNWH7803_RS09760	WP_011933874.1	hypothetical protein			proteome {ECO:0000313|Proteomes:UP000001566}//proteome {ECO:0000313|Proteomes:UP000001566}.
gene1948	SYNWH7803_RS09765	WP_006043345.1	ferredoxin	GO:0051537 F:2 iron, 2 sulfur cluster binding IEA:UniProtKB-KW.//GO:0009055 F:electron carrier activity IEA:InterPro.//GO:0046872 F:metal ion binding IEA:UniProtKB-KW.//GO:0022900 P:electron transport chain IEA:InterPro.//GO:0051537 F:2 iron, 2 sulfur cluster binding IEA:UniProtKB-KW.//GO:0009055 F:electron carrier activity IEA:InterPro.//GO:0046872 F:metal ion binding IEA:UniProtKB-KW.//GO:00229…	IPR001041 2Fe-2S_ferredoxin-type.//IPR006058 2Fe2S_fd_BS.//IPR012675 Beta-grasp_dom.//IPR010241 Fd_pln.//IPR001041 2Fe-2S_ferredoxin-type.//IPR006058 2Fe2S_fd_BS.//IPR012675 Beta-grasp_dom.//IPR010241 Fd_pln.//IPR001041 2Fe-2S_ferredoxin-type.//IPR006058 2Fe2S_fd_BS.//IPR012675 Beta-grasp_dom.//IPR010241 Fd_pln.//IPR001041 2Fe-2S_ferredoxin-type.//IPR006058 2Fe2S_fd_BS.//IPR012675 Beta-grasp_dom.…	{ECO:0000256|RuleBase:RU000392}//proteome {ECO:0000313|Proteomes:UP000002712}//{ECO:0000256|RuleBase:RU000391}//{ECO:0000256|RuleBase:RU000391}//{ECO:0000256|RuleBase:RU000391}.//{ECO:0000256|RuleBase:RU000392}//proteome {ECO:0000313|Proteomes:UP000004972}//{ECO:0000256|RuleBase:RU000391}//{ECO:0000256|RuleBase:RU000391}//{ECO:0000256|RuleBase:RU000391}//proteome {ECO:0000313|Proteomes:UP00000497…
gene1949	SYNWH7803_RS09770	WP_011933875.1	ribosomal protein L11 methyltransferase	GO:0005840 C:ribosome IEA:UniProtKB-KW.//GO:0008276 F:protein methyltransferase activity IEA:UniProtKB-HAMAP.	IPR004498 Ribosomal_PrmA_MeTrfase.//IPR029063 SAM-dependent_MTases.	proteome {ECO:0000313|Proteomes:UP000001566}//{ECO:0000256|HAMAP-Rule:MF_00735,////{ECO:0000256|HAMAP-Rule:MF_00735,//ECO:0000313|EMBL:CAK24406.1}//proteome {ECO:0000313|Proteomes:UP000001566}//{ECO:0000313|EMBL:CAK24406.1}//protein {ECO:0000313|EMBL:CAK24406.1}//{ECO:0000256|HAMAP-Rule:MF_00735,//ECO:0000313|EMBL:CAK24406.1}.
gene195	rnpB
gene1950	SYNWH7803_RS09775	WP_011933876.1	3-phosphoglycerate dehydrogenase	GO:0016597 F:amino acid binding IEA:InterPro.//GO:0051287 F:NAD binding IEA:InterPro.//GO:0004617 F:phosphoglycerate dehydrogenase activity IEA:UniProtKB-EC.//GO:0006564 P:L-serine biosynthetic process IEA:InterPro.	IPR002912 ACT_dom.//IPR029009 ASB_dom.//IPR006139 D-isomer_2_OHA_DH_cat_dom.//IPR029753 D-isomer_DH_CS.//IPR029752 D-isomer_DH_CS1.//IPR006140 D-isomer_DH_NAD-bd.//IPR016040 NAD(P)-bd_dom.//IPR006236 PGDH.	biosynthesis {ECO:0000256|RuleBase:RU363003}//proteome {ECO:0000313|Proteomes:UP000001566}//{ECO:0000256|RuleBase:RU363003}//{ECO:0000256|RuleBase:RU363003,////proteome {ECO:0000313|Proteomes:UP000001566}//biosynthesis {ECO:0000256|RuleBase:RU363003}.
gene1951	SYNWH7803_RS09780	WP_011933877.1	hypothetical protein	GO:0016021 C:integral component of membrane IEA:UniProtKB-KW.		proteome {ECO:0000313|Proteomes:UP000001566}//{ECO:0000256|SAM:Phobius}//proteome {ECO:0000313|Proteomes:UP000001566}//{ECO:0000256|SAM:Phobius}//helix {ECO:0000256|SAM:Phobius}.
gene1952	SYNWH7803_RS09785	WP_011933878.1	RNA-binding protein	GO:0003723 F:RNA binding IEA:InterPro.	IPR017506 PSII_S4.//IPR002942 S4_RNA-bd.	proteome {ECO:0000313|Proteomes:UP000001566}//proteome {ECO:0000313|Proteomes:UP000001566}.
gene1953	SYNWH7803_RS09790
gene1954	SYNWH7803_RS09795	WP_011933879.1	UDP-N-acetylmuramoylalanine--D-glutamate ligase	GO:0005737 C:cytoplasm IEA:UniProtKB-SubCell.//GO:0005524 F:ATP binding IEA:UniProtKB-HAMAP.//GO:0004326 F:tetrahydrofolylpolyglutamate synthase activity IEA:InterPro.//GO:0008764 F:UDP-N-acetylmuramoylalanine-D-glutamate ligase activity IEA:UniProtKB-HAMAP.//GO:0007049 P:cell cycle IEA:UniProtKB-KW.//GO:0051301 P:cell division IEA:UniProtKB-KW.//GO:0071555 P:cell wall organization IEA:UniProtKB-…	IPR018109 Folylpolyglutamate_synth_CS.//IPR004101 Mur_ligase_C.//IPR013221 Mur_ligase_cen.//IPR016040 NAD(P)-bd_dom.//IPR005762 UDP-N-AcMur-Glu_ligase.	{ECO:0000256|HAMAP-Rule:MF_00639,//ECO:0000256|SAAS:SAAS00459147}//cycle {ECO:0000256|HAMAP-Rule:MF_00639,//ECO:0000256|SAAS:SAAS00459080}//division {ECO:0000256|HAMAP-Rule:MF_00639,//ECO:0000256|SAAS:SAAS00459144}//shape {ECO:0000256|HAMAP-Rule:MF_00639,//ECO:0000256|SAAS:SAAS00459184}//wall biogenesis/degradation {ECO:0000256|HAMAP-Rule:MF_00639,//ECO:0000256|SAAS:SAAS00459111}//proteome {ECO:0…
gene1955	SYNWH7803_RS09800	WP_041428932.1	thymocyte nuclear protein 1
gene1956	SYNWH7803_RS09805	WP_011933881.1	hypothetical protein	GO:0016021 C:integral component of membrane IEA:UniProtKB-KW.		proteome {ECO:0000313|Proteomes:UP000001566}//{ECO:0000256|SAM:Phobius}//proteome {ECO:0000313|Proteomes:UP000001566}//{ECO:0000256|SAM:Phobius}//helix {ECO:0000256|SAM:Phobius}.
gene1957	SYNWH7803_RS09810	WP_041428933.1	hypothetical protein
gene1958	SYNWH7803_RS09815	WP_011933883.1	hypothetical protein	GO:0003677 F:DNA binding IEA:InterPro.//GO:0006355 P:regulation of transcription, DNA-templated IEA:InterPro.	IPR014947 DUF1818.//IPR009044 ssDNA-bd_transcriptional_reg.	proteome {ECO:0000313|Proteomes:UP000001566}//proteome {ECO:0000313|Proteomes:UP000001566}.
gene1959	SYNWH7803_RS09820	WP_006043334.1	DNA-directed RNA polymerase subunit omega	GO:0003677 F:DNA binding IEA:UniProtKB-HAMAP.//GO:0003899 F:DNA-directed RNA polymerase activity IEA:UniProtKB-HAMAP.//GO:0006351 P:transcription, DNA-templated IEA:UniProtKB-HAMAP.	IPR003716 DNA-dir_RNA_pol_omega.//IPR006110 Pol_omega/K/RPB6.	proteome {ECO:0000313|Proteomes:UP000001224}//RNA polymerase {ECO:0000256|HAMAP-Rule:MF_00366,//ECO:0000313|EMBL:EAR19779.1}//{ECO:0000256|HAMAP-Rule:MF_00366,//ECO:0000313|EMBL:EAR19779.1}//{ECO:0000256|HAMAP-Rule:MF_00366,////{ECO:0000256|HAMAP-Rule:MF_00366,//ECO:0000313|EMBL:EAR19779.1}.
gene196	SYNWH7803_RS00990
gene1960	SYNWH7803_RS09825	WP_011933884.1	hypothetical protein			proteome {ECO:0000313|Proteomes:UP000001566}//proteome {ECO:0000313|Proteomes:UP000001566}.
gene1961	SYNWH7803_RS09830	WP_011933885.1	molecular chaperone DnaK		IPR018181 Heat_shock_70_CS.//IPR013126 Hsp_70_fam.	proteome {ECO:0000313|Proteomes:UP000001566}//proteome {ECO:0000313|Proteomes:UP000001566}.
gene1962	SYNWH7803_RS09835	WP_011933886.1	hypothetical protein	GO:0016021 C:integral component of membrane IEA:UniProtKB-KW.		proteome {ECO:0000313|Proteomes:UP000001566}//{ECO:0000256|SAM:Phobius}//proteome {ECO:0000313|Proteomes:UP000001566}//{ECO:0000256|SAM:Phobius}//helix {ECO:0000256|SAM:Phobius}.
gene1963	SYNWH7803_RS09840	WP_006043330.1	ferredoxin:thioredoxin reductase	GO:0015979 P:photosynthesis IEA:InterPro.//GO:0015979 P:photosynthesis IEA:InterPro.	IPR008990 Elect_transpt_acc-like_dom.//IPR004207 Fd_thioredoxin_Rdtase_alpha.//IPR008990 Elect_transpt_acc-like_dom.//IPR004207 Fd_thioredoxin_Rdtase_alpha.	proteome {ECO:0000313|Proteomes:UP000001224}.//proteome {ECO:0000313|Proteomes:UP000001566}//proteome {ECO:0000313|Proteomes:UP000001566}.
gene1964	SYNWH7803_RS09845	WP_011933887.1	uracil phosphoribosyltransferase	GO:0004845 F:uracil phosphoribosyltransferase activity IEA:UniProtKB-HAMAP.//GO:0009116 P:nucleoside metabolic process IEA:InterPro.//GO:0006355 P:regulation of transcription, DNA-templated IEA:UniProtKB-HAMAP.//GO:0006351 P:transcription, DNA-templated IEA:UniProtKB-KW.	IPR000836 PRibTrfase_dom.//IPR029057 PRTase-like.//IPR023050 PyrR.	proteome {ECO:0000313|Proteomes:UP000001566}//{ECO:0000256|HAMAP-Rule:MF_01219,////proteome {ECO:0000313|Proteomes:UP000001566}//{ECO:0000256|HAMAP-Rule:MF_01219,////regulation {ECO:0000256|HAMAP-Rule:MF_01219,////{ECO:0000256|HAMAP-Rule:MF_01219,//ECO:0000256|SAAS:SAAS00423339}.
gene1965	SYNWH7803_RS09850	WP_011933888.1	phosphoglyceromutase	GO:0005737 C:cytoplasm IEA:InterPro.//GO:0046537 F:2,3-bisphosphoglycerate-independent phosphoglycerate mutase activity IEA:UniProtKB-HAMAP.//GO:0030145 F:manganese ion binding IEA:UniProtKB-HAMAP.//GO:0006007 P:glucose catabolic process IEA:InterPro.//GO:0006096 P:glycolytic process IEA:UniProtKB-HAMAP.	IPR017849 Alkaline_Pase-like_a/b/a.//IPR017850 Alkaline_phosphatase_core.//IPR011258 BPG-indep_PGM_N.//IPR006124 Metalloenzyme.//IPR005995 Pgm_bpd_ind.	proteome {ECO:0000313|Proteomes:UP000001566}//{ECO:0000256|HAMAP-Rule:MF_01038,////{ECO:0000256|HAMAP-Rule:MF_01038,//ECO:0000313|EMBL:CAK24421.1}//{ECO:0000256|HAMAP-Rule:MF_01038,////{ECO:0000256|HAMAP-Rule:MF_01038,////proteome {ECO:0000313|Proteomes:UP000001566}.
gene1966	SYNWH7803_RS09855	WP_041428935.1	preprotein translocase subunit SecG
gene1967	SYNWH7803_RS09860	WP_050815893.1	mechanosensitive ion channel protein MscL
gene1968	groEL
gene1969	SYNWH7803_RS09870	WP_011933892.1	molecular chaperone GroES
gene197	SYNWH7803_RS00995	WP_011932135.1	hypothetical protein			proteome {ECO:0000313|Proteomes:UP000001566}//proteome {ECO:0000313|Proteomes:UP000001566}.
gene1970	SYNWH7803_RS09875	WP_011933893.1	ATP synthase subunit beta
gene1971	SYNWH7803_RS09880	WP_011933894.1	ATP synthase epsilon chain
gene1972	SYNWH7803_RS09885	WP_011933895.1	hypothetical protein	GO:0005840 C:ribosome IEA:UniProtKB-KW.//GO:0003735 F:structural constituent of ribosome IEA:InterPro.//GO:0006412 P:translation IEA:UniProtKB-HAMAP.	IPR006924 Ribosomal_PSRP3/Ycf65.	proteome {ECO:0000313|Proteomes:UP000001566}//proteome {ECO:0000313|Proteomes:UP000001566}//{ECO:0000256|HAMAP-Rule:MF_00619}//protein {ECO:0000256|HAMAP-Rule:MF_00619,//
gene1973	SYNWH7803_RS09890	WP_041428938.1	haloacid dehalogenase
gene1974	SYNWH7803_RS09895	WP_011933897.1	sodium:calcium antiporter	GO:0016021 C:integral component of membrane IEA:UniProtKB-KW.//GO:0055085 P:transmembrane transport IEA:InterPro.	IPR004837 NaCa_Exmemb.	proteome {ECO:0000313|Proteomes:UP000001566}//{ECO:0000256|SAM:Phobius}//proteome {ECO:0000313|Proteomes:UP000001566}//{ECO:0000256|SAM:Phobius}//helix {ECO:0000256|SAM:Phobius}.
gene1975	SYNWH7803_RS09900	WP_011933898.1	proline aminopeptidase P II	GO:0004177 F:aminopeptidase activity IEA:UniProtKB-KW.//GO:0030145 F:manganese ion binding IEA:InterPro.	IPR007865 Aminopep_P_N.//IPR029149 Creatin/AminoP/Spt16_NTD.//IPR028980 Creatinase/Aminopeptidase_P_N.//IPR000994 Pept_M24_structural-domain.//IPR001131 Peptidase_M24B_aminopep-P_CS.	{ECO:0000313|EMBL:CAK24431.1}//proteome {ECO:0000313|Proteomes:UP000001566}//{ECO:0000256|RuleBase:RU003652,////{ECO:0000256|RuleBase:RU000590}//{ECO:0000313|EMBL:CAK24431.1}//proteome {ECO:0000313|Proteomes:UP000001566}.
gene1976	SYNWH7803_RS09905	WP_011933899.1	hypothetical protein	GO:0016021 C:integral component of membrane IEA:UniProtKB-KW.	IPR000644 CBS_dom.//IPR002550 DUF21.	proteome {ECO:0000313|Proteomes:UP000001566}//{ECO:0000256|SAM:Phobius}//proteome {ECO:0000313|Proteomes:UP000001566}//{ECO:0000256|SAM:Phobius}//helix {ECO:0000256|SAM:Phobius}.
gene1977	SYNWH7803_RS09910	WP_011933900.1	GTPase	GO:0005525 F:GTP binding IEA:InterPro.	IPR021147 DUF697.//IPR006073 GTP_binding_domain.//IPR027417 P-loop_NTPase.	proteome {ECO:0000313|Proteomes:UP000001566}//proteome {ECO:0000313|Proteomes:UP000001566}.
gene1978	SYNWH7803_RS09915	WP_011933901.1	nicotinic acid mononucleotide adenylyltransferase	GO:0004515 F:nicotinate-nucleotide adenylyltransferase activity IEA:UniProtKB-EC.//GO:0009058 P:biosynthetic process IEA:InterPro.	IPR004821 Cyt_trans-like.//IPR014729 Rossmann-like_a/b/a_fold.	proteome {ECO:0000313|Proteomes:UP000001566}//{ECO:0000313|EMBL:CAK24434.1}//proteome {ECO:0000313|Proteomes:UP000001566}//{ECO:0000313|EMBL:CAK24434.1}.
gene1979	SYNWH7803_RS09920	WP_011933902.1	NAD synthetase	GO:0005524 F:ATP binding IEA:UniProtKB-KW.//GO:0016810 F:hydrolase activity, acting on carbon-nitrogen (but not peptide) bonds IEA:InterPro.//GO:0003952 F:NAD+ synthase (glutamine-hydrolyzing) activity IEA:UniProtKB-EC.//GO:0009435 P:NAD biosynthetic process IEA:InterPro.	IPR003010 C-N_Hydrolase.//IPR014445 Gln-dep_NAD_synthase.//IPR022310 NAD/GMP_synthase.//IPR003694 NAD_synthase.//IPR014729 Rossmann-like_a/b/a_fold.	{ECO:0000256|RuleBase:RU003811,//Coiled coil {ECO:0000256|SAM:Coils}//proteome {ECO:0000313|Proteomes:UP000001566}//{ECO:0000256|RuleBase:RU003811, ECO:0000256|SAAS:SAAS00464931,////{ECO:0000256|RuleBase:RU003811, ECO:0000256|SAAS:SAAS00464912}//{ECO:0000256|RuleBase:RU003811,////proteome {ECO:0000313|Proteomes:UP000001566}.
gene198	SYNWH7803_RS01000	WP_011932136.1	hypothetical protein			proteome {ECO:0000313|Proteomes:UP000001566}//proteome {ECO:0000313|Proteomes:UP000001566}.
gene1980	SYNWH7803_RS09925	WP_011933903.1	alanine dehydrogenase	GO:0000286 F:alanine dehydrogenase activity IEA:UniProtKB-EC.//GO:0042853 P:L-alanine catabolic process IEA:UniProtKB-UniPathway.	IPR008141 Ala_DH.//IPR007886 AlaDH/PNT_N.//IPR007698 AlaDH/PNT_NAD(H)-bd.//IPR016040 NAD(P)-bd_dom.	proteome {ECO:0000313|Proteomes:UP000001566}//{ECO:0000256|PIRNR:PIRNR000183}//{ECO:0000256|PIRNR:PIRNR000183,////proteome {ECO:0000313|Proteomes:UP000001566}.
gene1981	SYNWH7803_RS09930	WP_041428668.1	preprotein translocase subunit SecA
gene1982	SYNWH7803_RS09935	WP_011933905.1	hypothetical protein		IPR021763 DUF3326.	proteome {ECO:0000313|Proteomes:UP000001566}//proteome {ECO:0000313|Proteomes:UP000001566}.
gene1983	SYNWH7803_RS09940	WP_011933906.1	hypothetical protein			proteome {ECO:0000313|Proteomes:UP000001566}//proteome {ECO:0000313|Proteomes:UP000001566}.
gene1984	SYNWH7803_RS09945	WP_011933907.1	ferredoxin	GO:0009055 F:electron carrier activity IEA:InterPro.//GO:0051536 F:iron-sulfur cluster binding IEA:UniProtKB-KW.//GO:0046872 F:metal ion binding IEA:UniProtKB-KW.	IPR001041 2Fe-2S_ferredoxin-type.//IPR012675 Beta-grasp_dom.	proteome {ECO:0000313|Proteomes:UP000001566}//{ECO:0000256|RuleBase:RU000391}//{ECO:0000256|RuleBase:RU000391}//{ECO:0000256|RuleBase:RU000391}//proteome {ECO:0000313|Proteomes:UP000001566}.
gene1985	SYNWH7803_RS09950	WP_041428940.1	hypothetical protein
gene1986	SYNWH7803_RS09955	WP_011933909.1	ATP synthase subunit gamma
gene1987	SYNWH7803_RS09960	WP_011933910.1	ATP synthase subunit alpha
gene1988	SYNWH7803_RS09965	WP_011933911.1	ATP synthase subunit delta
gene1989	SYNWH7803_RS09970	WP_041428669.1	ATP F0F1 synthase subunit B
gene199	SYNWH7803_RS01005	WP_011932137.1	acetate kinase	GO:0005737 C:cytoplasm IEA:UniProtKB-SubCell.//GO:0008776 F:acetate kinase activity IEA:UniProtKB-HAMAP.//GO:0005524 F:ATP binding IEA:UniProtKB-KW.//GO:0000287 F:magnesium ion binding IEA:UniProtKB-HAMAP.//GO:0006085 P:acetyl-CoA biosynthetic process IEA:UniProtKB-UniPathway.//GO:0006082 P:organic acid metabolic process IEA:InterPro.	IPR004372 Ac/propionate_kinase.//IPR000890 Aliphatic_acid_kin_short-chain.//IPR023865 Aliphatic_acid_kinase_CS.	{ECO:0000256|HAMAP-Rule:MF_00020,////proteome {ECO:0000313|Proteomes:UP000001566}//{ECO:0000256|HAMAP-Rule:MF_00020}//{ECO:0000256|HAMAP-Rule:MF_00020,//ECO:0000256|SAAS:SAAS00483909,////{ECO:0000256|HAMAP-Rule:MF_00020,////{ECO:0000256|HAMAP-Rule:MF_00020,////{ECO:0000256|HAMAP-Rule:MF_00020,////proteome {ECO:0000313|Proteomes:UP000001566}//{ECO:0000256|HAMAP-Rule:MF_00020,//ECO:0000256|SAAS:SAA…
gene1990	SYNWH7803_RS09975	WP_011933913.1	F0F1 ATP synthase subunit B'	GO:0016021 C:integral component of membrane IEA:UniProtKB-KW.//GO:0045263 C:proton-transporting ATP synthase complex, coupling factor F(o) IEA:UniProtKB-KW.//GO:0015078 F:hydrogen ion transmembrane transporter activity IEA:InterPro.//GO:0016787 F:hydrolase activity IEA:UniProtKB-KW.//GO:0015986 P:ATP synthesis coupled proton transport IEA:InterPro.	IPR028987 ATPase_B-like_membr.//IPR002146 ATPase_F0-cplx_b/b'su_bac.	synthesis {ECO:0000256|SAAS:SAAS00416301}//{ECO:0000256|RuleBase:RU003848, ECO:0000256|SAAS:SAAS00416285}//coil {ECO:0000256|SAM:Coils}//proteome {ECO:0000313|Proteomes:UP000001566}//ion transport {ECO:0000256|RuleBase:RU003848,////{ECO:0000313|EMBL:CAK24446.1}//transport {ECO:0000256|RuleBase:RU003848,//Membrane {ECO:0000256|SAM:Phobius}//proteome {ECO:0000313|Proteomes:UP000001566}//{ECO:000025…
gene1991	SYNWH7803_RS09980	WP_006911576.1	ATP synthase subunit c	GO:0016021 C:integral component of membrane IEA:UniProtKB-KW.//GO:0045263 C:proton-transporting ATP synthase complex, coupling factor F(o) IEA:InterPro.//GO:0015078 F:hydrogen ion transmembrane transporter activity IEA:InterPro.//GO:0016787 F:hydrolase activity IEA:UniProtKB-KW.//GO:0015991 P:ATP hydrolysis coupled proton transport IEA:InterPro.//GO:0015986 P:ATP synthesis coupled proton transpor…	IPR000454 ATPase_F0-cplx_csu.//IPR005953 ATPase_F0-cplx_csu_bac/chlpt.//IPR020537 ATPase_F0-cplx_csu_DDCD_BS.//IPR002379 ATPase_proteolipid_c-like_dom.//IPR000454 ATPase_F0-cplx_csu.//IPR005953 ATPase_F0-cplx_csu_bac/chlpt.//IPR020537 ATPase_F0-cplx_csu_DDCD_BS.//IPR002379 ATPase_proteolipid_c-like_dom.	proteome {ECO:0000313|Proteomes:UP000003950}//ion transport {ECO:0000256|RuleBase:RU003372}//{ECO:0000313|EMBL:EDY39653.1}//transport {ECO:0000256|RuleBase:RU003372}//{ECO:0000256|RuleBase:RU003372, ECO:0000256|SAM:Phobius}//proteome {ECO:0000313|Proteomes:UP000003950}//{ECO:0000256|RuleBase:RU003372,////helix {ECO:0000256|SAM:Phobius}//{ECO:0000256|RuleBase:RU003372}.//proteome {ECO:0000313|Prot…
gene1992	SYNWH7803_RS09985	WP_011933914.1	ATP synthase subunit a
gene1993	SYNWH7803_RS09990	WP_011933915.1	ATP synthase	GO:0016021 C:integral component of membrane IEA:UniProtKB-KW.		proteome {ECO:0000313|Proteomes:UP000001566}//{ECO:0000256|SAM:Phobius}//proteome {ECO:0000313|Proteomes:UP000001566}//{ECO:0000256|SAM:Phobius}//helix {ECO:0000256|SAM:Phobius}.
gene1994	SYNWH7803_RS09995	WP_011933916.1	SAM-dependent methyltransferase	GO:0008168 F:methyltransferase activity IEA:UniProtKB-KW.	IPR013217 Methyltransf_12.//IPR029063 SAM-dependent_MTases.	proteome {ECO:0000313|Proteomes:UP000001566}//{ECO:0000313|EMBL:CAK24450.1}//proteome {ECO:0000313|Proteomes:UP000001566}//{ECO:0000313|EMBL:CAK24450.1}.
gene1995	SYNWH7803_RS10000	WP_011933917.1	anchor polypeptide LCM	GO:0030089 C:phycobilisome IEA:InterPro.//GO:0015979 P:photosynthesis IEA:InterPro.	IPR009050 Globin-like.//IPR001297 PBS_linker_dom.//IPR012128 Phycobilisome_asu/bsu.	coil {ECO:0000256|SAM:Coils}//proteome {ECO:0000313|Proteomes:UP000001566}//proteome {ECO:0000313|Proteomes:UP000001566}.
gene1996	SYNWH7803_RS10005	WP_011933918.1	allophycocyanin subunit alpha	GO:0030089 C:phycobilisome IEA:UniProtKB-KW.//GO:0055114 P:oxidation-reduction process IEA:UniProtKB-KW.//GO:0015979 P:photosynthesis IEA:UniProtKB-KW.//GO:0018298 P:protein-chromophore linkage IEA:UniProtKB-KW.	IPR009050 Globin-like.//IPR012128 Phycobilisome_asu/bsu.	pigment {ECO:0000256|RuleBase:RU004438}//{ECO:0000256|RuleBase:RU004438}//proteome {ECO:0000313|Proteomes:UP000001566}//transport {ECO:0000256|RuleBase:RU004438}//{ECO:0000256|RuleBase:RU004438}//{ECO:0000256|RuleBase:RU004438}//proteome {ECO:0000313|Proteomes:UP000001566}//{ECO:0000256|RuleBase:RU004438}.
gene1997	SYNWH7803_RS10010	WP_011933919.1	allophycocyanin subunit beta	GO:0030089 C:phycobilisome IEA:UniProtKB-KW.//GO:0055114 P:oxidation-reduction process IEA:UniProtKB-KW.//GO:0015979 P:photosynthesis IEA:UniProtKB-KW.//GO:0018298 P:protein-chromophore linkage IEA:UniProtKB-KW.	IPR006245 ApcB.//IPR009050 Globin-like.//IPR012128 Phycobilisome_asu/bsu.	pigment {ECO:0000256|RuleBase:RU004438}//{ECO:0000256|RuleBase:RU004438}//proteome {ECO:0000313|Proteomes:UP000001566}//transport {ECO:0000256|RuleBase:RU004438}//{ECO:0000256|RuleBase:RU004438}//{ECO:0000256|RuleBase:RU004438}//proteome {ECO:0000313|Proteomes:UP000001566}//{ECO:0000256|RuleBase:RU004438}.
gene1998	SYNWH7803_RS10015	WP_006043293.1	photosystem I reaction center subunit XII	GO:0030089 C:phycobilisome IEA:UniProtKB-KW.//GO:0015979 P:photosynthesis IEA:UniProtKB-KW.//GO:0030089 C:phycobilisome IEA:UniProtKB-KW.//GO:0015979 P:photosynthesis IEA:UniProtKB-KW.	IPR011134 Allophyco_linker.//IPR011064 Allophyco_linker_chain.//IPR008213 CpcD-like_dom.//IPR011134 Allophyco_linker.//IPR011064 Allophyco_linker_chain.//IPR008213 CpcD-like_dom.	proteome {ECO:0000313|Proteomes:UP000001224}//{ECO:0000256|PIRNR:PIRNR000083}//{ECO:0000256|PIRNR:PIRNR000083}//{ECO:0000256|PIRNR:PIRNR000083}//{ECO:0000256|PIRNR:PIRNR000083}.//proteome {ECO:0000313|Proteomes:UP000001566}//{ECO:0000256|PIRNR:PIRNR000083}//{ECO:0000256|PIRNR:PIRNR000083}//{ECO:0000256|PIRNR:PIRNR000083}//proteome {ECO:0000313|Proteomes:UP000001566}//{ECO:0000256|PIRNR:PIRNR00008…
gene1999	SYNWH7803_RS10020	WP_041428670.1	cell division protein FtsW
gene2	SYNWH7803_RS00030	WP_041428713.1	phosphoribosylformylglycinamidine synthase
gene20	SYNWH7803_RS00120	WP_011931956.1	general secretion pathway protein GspE	GO:0005524 F:ATP binding IEA:InterPro.//GO:0006810 P:transport IEA:InterPro.	IPR003593 AAA+_ATPase.//IPR027417 P-loop_NTPase.//IPR001482 T2SS_protein-E.	proteome {ECO:0000313|Proteomes:UP000001566}//proteome {ECO:0000313|Proteomes:UP000001566}.
gene200	SYNWH7803_RS01010	WP_011932138.1	glycogen phosphorylase	GO:0008184 F:glycogen phosphorylase activity IEA:InterPro.//GO:0030170 F:pyridoxal phosphate binding IEA:InterPro.//GO:0005975 P:carbohydrate metabolic process IEA:UniProtKB-KW.	IPR011833 Glycg_phsphrylas.//IPR000811 Glyco_trans_35.	metabolism {ECO:0000256|RuleBase:RU000587}//proteome {ECO:0000313|Proteomes:UP000001566}//{ECO:0000256|RuleBase:RU000587,////phosphate {ECO:0000256|PIRSR:PIRSR000460-1,////proteome {ECO:0000313|Proteomes:UP000001566}//{ECO:0000256|RuleBase:RU000587,//
gene2000	SYNWH7803_RS10025	WP_041428941.1	cytochrome C biogenesis protein
gene2001	SYNWH7803_RS10030	WP_011933922.1	cytochrome C biogenesis protein CcsB
gene2002	SYNWH7803_RS10035	WP_011933923.1	7-cyano-7-deazaguanine reductase	GO:0005737 C:cytoplasm IEA:UniProtKB-SubCell.//GO:0016787 F:hydrolase activity IEA:UniProtKB-KW.//GO:0046857 F:oxidoreductase activity, acting on other nitrogenous compounds as donors, with NAD or NADP as acceptor IEA:InterPro.//GO:0033739 F:preQ1 synthase activity IEA:UniProtKB-HAMAP.//GO:0008616 P:queuosine biosynthetic process IEA:UniProtKB-HAMAP.	IPR029500 QueF.//IPR016856 QueF_type1.	proteome {ECO:0000313|Proteomes:UP000001566}//{ECO:0000256|HAMAP-Rule:MF_00818,////{ECO:0000313|EMBL:CAK24458.1}//{ECO:0000256|HAMAP-Rule:MF_00818, ECO:0000256|SAAS:SAAS00415727}//{ECO:0000256|HAMAP-Rule:MF_00818,////biosynthesis {ECO:0000256|HAMAP-Rule:MF_00818,////proteome {ECO:0000313|Proteomes:UP000001566}.
gene2003	SYNWH7803_RS10040	WP_011933924.1	hypothetical protein		IPR025458 DUF4278.	proteome {ECO:0000313|Proteomes:UP000001566}//proteome {ECO:0000313|Proteomes:UP000001566}.
gene2004	SYNWH7803_RS10045	WP_011933925.1	hypothetical protein			proteome {ECO:0000313|Proteomes:UP000001566}//proteome {ECO:0000313|Proteomes:UP000001566}.
gene2005	SYNWH7803_RS10050	WP_011933926.1	nitrogen regulatory protein P-II	GO:0030234 F:enzyme regulator activity IEA:InterPro.//GO:0006808 P:regulation of nitrogen utilization IEA:InterPro.//GO:0006355 P:regulation of transcription, DNA-templated IEA:UniProtKB-KW.//GO:0006351 P:transcription, DNA-templated IEA:UniProtKB-KW.	IPR002187 N-reg_PII.//IPR011322 N-reg_PII-like_a/b.//IPR015867 N-reg_PII/ATP_PRibTrfase_C.//IPR017918 N-reg_PII_CS.	proteome {ECO:0000313|Proteomes:UP000001566}//proteome {ECO:0000313|Proteomes:UP000001566}//{ECO:0000256|RuleBase:RU003936}//regulation {ECO:0000256|RuleBase:RU003936}.
gene2006	SYNWH7803_RS10055	WP_050815894.1	hemolysin
gene2007	SYNWH7803_RS10060	WP_050815941.1	hypothetical protein
gene2008	SYNWH7803_RS10065	WP_011933929.1	adenylosuccinate lyase	GO:0070626 F:(S)-2-(5-amino-1-(5-phospho-D-ribosyl)imidazole-4-carboxamido)succinate AMP-lyase (fumarate-forming) activity IEA:UniProtKB-EC.//GO:0004018 F:N6-(1,2-dicarboxyethyl)AMP AMP-lyase (fumarate-forming) activity IEA:UniProtKB-EC.//GO:0044208 P:'de novo' AMP biosynthetic process IEA:UniProtKB-UniPathway.//GO:0006189 P:'de novo' IMP biosynthetic process IEA:UniProtKB-UniPathway.	IPR019468 AdenyloSucc_lyase_C.//IPR024083 Fumarase/histidase_N.//IPR020557 Fumarate_lyase_CS.//IPR000362 Fumarate_lyase_fam.//IPR022761 Fumarate_lyase_N.//IPR008948 L-Aspartase-like.//IPR004769 Pur_lyase.	coil {ECO:0000256|SAM:Coils}//proteome {ECO:0000313|Proteomes:UP000001566}//{ECO:0000256|RuleBase:RU361172, ECO:0000313|EMBL:CAK24464.1}//biosynthesis {ECO:0000256|RuleBase:RU361172}//proteome {ECO:0000313|Proteomes:UP000001566}.
gene2009	SYNWH7803_RS10070	WP_041428672.1	adenylosuccinate lyase
gene201	SYNWH7803_RS01015	WP_011932139.1	phosphoketolase	GO:0016832 F:aldehyde-lyase activity IEA:UniProtKB-HAMAP.//GO:0005975 P:carbohydrate metabolic process IEA:InterPro.	IPR023962 Phosphoketolase.//IPR029061 THDP-binding.//IPR005593 Xul5P/Fru6P_PKetolase.//IPR018969 Xul5P/Fru6P_PKetolase_C.//IPR019790 Xul5P/Fru6P_PKetolase_CS.//IPR018970 Xul5P/Fru6P_PKetolase_N.	proteome {ECO:0000313|Proteomes:UP000001566}//{ECO:0000256|HAMAP-Rule:MF_01403, ECO:0000313|EMBL:CAK22635.1}//proteome {ECO:0000313|Proteomes:UP000001566}//pyrophosphate {ECO:0000256|HAMAP-Rule:MF_01403}.
gene2010	fumC
gene2011	SYNWH7803_RS10080	WP_011933931.1	DEAD/DEAH box helicase	GO:0005524 F:ATP binding IEA:UniProtKB-KW.//GO:0004386 F:helicase activity IEA:UniProtKB-KW.//GO:0003676 F:nucleic acid binding IEA:InterPro.	IPR011545 DEAD/DEAH_box_helicase_dom.//IPR014001 Helicase_ATP-bd.//IPR001650 Helicase_C.//IPR027417 P-loop_NTPase.//IPR012961 Ski2_C.	{ECO:0000256|RuleBase:RU000452}//coil {ECO:0000256|SAM:Coils}//proteome {ECO:0000313|Proteomes:UP000001566}//{ECO:0000256|RuleBase:RU000452, ECO:0000313|EMBL:CAK24466.1}//{ECO:0000256|RuleBase:RU000452}//{ECO:0000256|RuleBase:RU004294}//proteome {ECO:0000313|Proteomes:UP000001566}.
gene2012	SYNWH7803_RS10085	WP_041428673.1	sodium dependent transporter
gene2013	SYNWH7803_RS10090	WP_011933933.1	8-amino-7-oxononanoate synthase	GO:0008710 F:8-amino-7-oxononanoate synthase activity IEA:UniProtKB-EC.//GO:0030170 F:pyridoxal phosphate binding IEA:InterPro.//GO:0009058 P:biosynthetic process IEA:InterPro.	IPR001917 Aminotrans_II_pyridoxalP_BS.//IPR004839 Aminotransferase_I/II.//IPR015424 PyrdxlP-dep_Trfase.//IPR015421 PyrdxlP-dep_Trfase_major_sub1.//IPR015422 PyrdxlP-dep_Trfase_major_sub2.	{ECO:0000313|EMBL:CAK24468.1}//proteome {ECO:0000313|Proteomes:UP000001566}//phosphate {ECO:0000256|RuleBase:RU003693,////proteome {ECO:0000313|Proteomes:UP000001566}//{ECO:0000313|EMBL:CAK24468.1}.
gene2014	SYNWH7803_RS10095	WP_011933934.1	alpha/beta hydrolase		IPR029058 AB_hydrolase.//IPR029059 AB_hydrolase_5.	proteome {ECO:0000313|Proteomes:UP000001566}//proteome {ECO:0000313|Proteomes:UP000001566}.
gene2015	SYNWH7803_RS10100	WP_011933935.1	SAM-dependent methyltransferase	GO:0008168 F:methyltransferase activity IEA:UniProtKB-KW.	IPR013216 Methyltransf_11.//IPR029063 SAM-dependent_MTases.	proteome {ECO:0000313|Proteomes:UP000001566}//{ECO:0000313|EMBL:CAK24470.1}//proteome {ECO:0000313|Proteomes:UP000001566}//{ECO:0000313|EMBL:CAK24470.1}.
gene2016	SYNWH7803_RS10105	WP_011933936.1	dithiobiotin synthetase	GO:0005737 C:cytoplasm IEA:UniProtKB-SubCell.//GO:0005524 F:ATP binding IEA:UniProtKB-HAMAP.//GO:0004141 F:dethiobiotin synthase activity IEA:UniProtKB-HAMAP.//GO:0000287 F:magnesium ion binding IEA:UniProtKB-HAMAP.//GO:0009102 P:biotin biosynthetic process IEA:UniProtKB-HAMAP.	IPR004472 DTB_synth_BioD.//IPR027417 P-loop_NTPase.	{ECO:0000256|HAMAP-Rule:MF_00336,////biosynthesis {ECO:0000256|HAMAP-Rule:MF_00336,////proteome {ECO:0000313|Proteomes:UP000001566}//{ECO:0000256|HAMAP-Rule:MF_00336,////{ECO:0000256|HAMAP-Rule:MF_00336,//ECO:0000313|EMBL:CAK24471.1}//{ECO:0000256|HAMAP-Rule:MF_00336,////{ECO:0000256|HAMAP-Rule:MF_00336,////{ECO:0000256|HAMAP-Rule:MF_00336,////proteome {ECO:0000313|Proteomes:UP000001566}.
gene2017	SYNWH7803_RS10110	WP_011933938.1	hypothetical protein			proteome {ECO:0000313|Proteomes:UP000001566}//proteome {ECO:0000313|Proteomes:UP000001566}.
gene2018	SYNWH7803_RS10115	WP_050815895.1	adenosylmethionine-8-amino-7-oxononanoate aminotransferase
gene2019	SYNWH7803_RS10120	WP_011933940.1	hypothetical protein		IPR021489 DUF3143.	proteome {ECO:0000313|Proteomes:UP000001566}//proteome {ECO:0000313|Proteomes:UP000001566}.
gene202	SYNWH7803_RS01020	WP_050815909.1	sodium:proton antiporter
gene2020	SYNWH7803_RS10125	WP_011933941.1	molecular chaperone DnaJ	GO:0016021 C:integral component of membrane IEA:UniProtKB-KW.	IPR001623 DnaJ_domain.//IPR018253 DnaJ_domain_CS.	proteome {ECO:0000313|Proteomes:UP000001566}//{ECO:0000256|SAM:Phobius}//proteome {ECO:0000313|Proteomes:UP000001566}//{ECO:0000256|SAM:Phobius}//helix {ECO:0000256|SAM:Phobius}.
gene2021	SYNWH7803_RS10130	WP_011933942.1	ribosomal RNA small subunit methyltransferase G
gene2022	SYNWH7803_RS10135	WP_011933943.1	aldo/keto reductase		IPR001395 Aldo/ket_red/Kv-b.//IPR023210 NADP_OxRdtase_dom.	proteome {ECO:0000313|Proteomes:UP000001566}//proteome {ECO:0000313|Proteomes:UP000001566}.
gene2023	SYNWH7803_RS10140	WP_011933944.1	ferredoxin	GO:0009055 F:electron carrier activity IEA:InterPro.//GO:0005506 F:iron ion binding IEA:InterPro.	IPR001080 3Fe4S_ferredoxin.//IPR017896 4Fe4S_Fe-S-bd.	proteome {ECO:0000313|Proteomes:UP000001566}//proteome {ECO:0000313|Proteomes:UP000001566}.
gene2024	SYNWH7803_RS10145	WP_011933945.1	hypothetical protein		IPR009666 Uncharacterised_Ycf35.	proteome {ECO:0000313|Proteomes:UP000001566}//proteome {ECO:0000313|Proteomes:UP000001566}.
gene2025	SYNWH7803_RS10150	WP_011933946.1	hypothetical protein		IPR021375 DUF2997.	proteome {ECO:0000313|Proteomes:UP000001566}//proteome {ECO:0000313|Proteomes:UP000001566}.
gene2026	SYNWH7803_RS10155	WP_011933947.1	hypothetical protein		IPR011989 ARM-like.//IPR016024 ARM-type_fold.//IPR004155 PBS_lyase_HEAT.	proteome {ECO:0000313|Proteomes:UP000001566}//proteome {ECO:0000313|Proteomes:UP000001566}.
gene2027	SYNWH7803_RS10160	WP_011933948.1	sodium:proline symporter	GO:0016021 C:integral component of membrane IEA:UniProtKB-KW.//GO:0005215 F:transporter activity IEA:InterPro.//GO:0008643 P:carbohydrate transport IEA:UniProtKB-KW.//GO:0055085 P:transmembrane transport IEA:InterPro.	IPR001734 Na/solute_symporter.	proteome {ECO:0000313|Proteomes:UP000001566}//{ECO:0000256|SAM:Phobius}//proteome {ECO:0000313|Proteomes:UP000001566}//transport {ECO:0000313|EMBL:CAK24483.1}//{ECO:0000256|SAM:Phobius}//helix {ECO:0000256|SAM:Phobius}//{ECO:0000313|EMBL:CAK24483.1}.
gene2028	SYNWH7803_RS10165	WP_011933949.1	23S rRNA (adenine(2503)-C(2))-methyltransferase RlmN
gene2029	SYNWH7803_RS10170	WP_011933950.1	high light inducible protein		IPR022796 Chloroa_b-bind.//IPR023329 Chlorophyll_a/b-bd_dom.	proteome {ECO:0000313|Proteomes:UP000001566}//proteome {ECO:0000313|Proteomes:UP000001566}.
gene203	SYNWH7803_RS01025	WP_011932141.1	hypothetical protein	GO:0016021 C:integral component of membrane IEA:UniProtKB-KW.		proteome {ECO:0000313|Proteomes:UP000001566}//{ECO:0000256|SAM:Phobius}//proteome {ECO:0000313|Proteomes:UP000001566}//{ECO:0000256|SAM:Phobius}//helix {ECO:0000256|SAM:Phobius}.
gene2030	rpoC2
gene2031	rpoC1
gene2032	SYNWH7803_RS10185	WP_011933953.1	DNA-directed RNA polymerase subunit beta
gene2033	SYNWH7803_RS10190	WP_011933954.1	deoxyribonuclease	GO:0016888 F:endodeoxyribonuclease activity, producing 5'-phosphomonoesters IEA:InterPro.	IPR018228 DNase_TatD-rel_CS.//IPR015991 DNase_TatD-type.//IPR032466 Metal_Hydrolase.//IPR001130 TatD_family.	proteome {ECO:0000313|Proteomes:UP000001566}//{ECO:0000313|EMBL:CAK24489.1}//proteome {ECO:0000313|Proteomes:UP000001566}.
gene2034	SYNWH7803_RS10195	WP_011933955.1	30S ribosomal protein S20
gene2035	SYNWH7803_RS10200	WP_011933956.1	histidinol dehydrogenase	GO:0004399 F:histidinol dehydrogenase activity IEA:UniProtKB-HAMAP.//GO:0051287 F:NAD binding IEA:InterPro.//GO:0008270 F:zinc ion binding IEA:UniProtKB-HAMAP.//GO:0000105 P:histidine biosynthetic process IEA:UniProtKB-HAMAP.	IPR016161 Ald_DH/histidinol_DH.//IPR001692 Histidinol_DH_CS.//IPR022695 Histidinol_DH_monofunct.//IPR012131 Hstdl_DH.	biosynthesis {ECO:0000256|HAMAP-Rule:MF_01024,//ECO:0000256|SAAS:SAAS00424813}//proteome {ECO:0000313|Proteomes:UP000001566}//biosynthesis {ECO:0000256|HAMAP-Rule:MF_01024,//ECO:0000256|SAAS:SAAS00424757}//{ECO:0000256|HAMAP-Rule:MF_01024,//ECO:0000256|SAAS:SAAS00474865}//{ECO:0000256|HAMAP-Rule:MF_01024, ECO:0000256|PIRNR:PIRNR000099,//ECO:0000256|SAAS:SAAS00443885}//{ECO:0000256|HAMAP-Rule:MF_0…
gene2036	SYNWH7803_RS10205	WP_011933957.1	ribose-5-phosphate isomerase A
gene2037	SYNWH7803_RS10210	WP_050815942.1	serine protease
gene2038	SYNWH7803_RS10215	WP_011933959.1	beta-galactosidase	GO:0004568 F:chitinase activity IEA:InterPro.//GO:0030247 F:polysaccharide binding IEA:InterPro.//GO:0005975 P:carbohydrate metabolic process IEA:InterPro.//GO:0006032 P:chitin catabolic process IEA:InterPro.	IPR008965 Carb-bd_dom.//IPR001919 CBD2.//IPR012291 CBD_carb-bd_dom.//IPR011583 Chitinase_II.//IPR029070 Chitinase_insertion.//IPR001223 Glyco_hydro18_cat.//IPR013781 Glyco_hydro_catalytic_dom.//IPR017853 Glycoside_hydrolase_SF.	proteome {ECO:0000313|Proteomes:UP000001566}//{ECO:0000313|EMBL:CAK24494.1}//{ECO:0000313|EMBL:CAK24494.1}//proteome {ECO:0000313|Proteomes:UP000001566}.
gene2039	SYNWH7803_RS10220	WP_011933960.1	carbohydrate-binding protein	GO:0004553 F:hydrolase activity, hydrolyzing O-glycosyl compounds IEA:InterPro.//GO:0030247 F:polysaccharide binding IEA:InterPro.//GO:0005975 P:carbohydrate metabolic process IEA:InterPro.	IPR008965 Carb-bd_dom.//IPR001919 CBD2.//IPR012291 CBD_carb-bd_dom.//IPR011121 Trp-rich_dom.	proteome {ECO:0000313|Proteomes:UP000001566}//proteome {ECO:0000313|Proteomes:UP000001566}.
gene204	SYNWH7803_RS01030	WP_011932142.1	alpha/beta hydrolase	GO:0016787 F:hydrolase activity IEA:UniProtKB-KW.	IPR029058 AB_hydrolase.//IPR000073 AB_hydrolase_1.	proteome {ECO:0000313|Proteomes:UP000001566}//{ECO:0000313|EMBL:CAK22638.1}//proteome {ECO:0000313|Proteomes:UP000001566}.
gene2040	SYNWH7803_RS10225	WP_011933961.1	transcriptional regulator	GO:0003677 F:DNA binding IEA:UniProtKB-KW.//GO:0006355 P:regulation of transcription, DNA-templated IEA:UniProtKB-KW.//GO:0006351 P:transcription, DNA-templated IEA:UniProtKB-KW.	IPR016032 Sig_transdc_resp-reg_C-effctor.//IPR000792 Tscrpt_reg_LuxR_C.//IPR011991 WHTH_DNA-bd_dom.	proteome {ECO:0000313|Proteomes:UP000001566}//{ECO:0000256|RuleBase:RU000707,////proteome {ECO:0000313|Proteomes:UP000001566}//{ECO:0000256|RuleBase:RU000707}//regulation {ECO:0000256|RuleBase:RU000707}.
gene2041	SYNWH7803_RS10230	WP_041428675.1	hypothetical protein
gene2042	SYNWH7803_RS10235	WP_011933963.1	ABC transporter substrate-binding protein		IPR026358 Orph_peri_GRRM.//IPR001638 Solute-binding_3/MltF_N.	proteome {ECO:0000313|Proteomes:UP000001566}//proteome {ECO:0000313|Proteomes:UP000001566}//{ECO:0000256|SAM:SignalP}.
gene2043	SYNWH7803_RS10240	WP_011933964.1	hypothetical protein		IPR026356 Cyano_gly_rpt_prot.	proteome {ECO:0000313|Proteomes:UP000001566}//proteome {ECO:0000313|Proteomes:UP000001566}//{ECO:0000256|SAM:SignalP}.
gene2044	SYNWH7803_RS10245	WP_011933965.1	radical SAM protein	GO:0003824 F:catalytic activity IEA:InterPro.//GO:0051536 F:iron-sulfur cluster binding IEA:InterPro.	IPR013785 Aldolase_TIM.//IPR007197 rSAM.//IPR026357 rSAM/SPASM_prot_GRRM_system.	proteome {ECO:0000313|Proteomes:UP000001566}//proteome {ECO:0000313|Proteomes:UP000001566}.
gene2045	SYNWH7803_RS10250	WP_011933966.1	hypothetical protein			proteome {ECO:0000313|Proteomes:UP000001566}//proteome {ECO:0000313|Proteomes:UP000001566}//{ECO:0000256|SAM:SignalP}.
gene2046	SYNWH7803_RS10255	WP_011933967.1	ribosome maturation factor RimP
gene2047	SYNWH7803_RS10260	WP_011933968.1	transcription termination factor NusA	GO:0005737 C:cytoplasm IEA:UniProtKB-SubCell.//GO:0003700 F:transcription factor activity, sequence-specific DNA binding IEA:InterPro.//GO:0003746 F:translation elongation factor activity IEA:UniProtKB-KW.//GO:0006353 P:DNA-templated transcription, termination IEA:UniProtKB-HAMAP.//GO:0031564 P:transcription antitermination IEA:UniProtKB-HAMAP.	IPR004087 KH_dom.//IPR015946 KH_dom-like_a/b.//IPR025249 KH_dom_NusA-like.//IPR004088 KH_dom_type_1.//IPR009019 KH_prok-type.//IPR012340 NA-bd_OB-fold.//IPR030842 NusA_bac.//IPR013735 TF_NusA_N.//IPR010213 Tscrpt_termination_fac_NusA.	coil {ECO:0000256|SAM:Coils}//proteome {ECO:0000313|Proteomes:UP000001566}//{ECO:0000256|HAMAP-Rule:MF_00945}//factor {ECO:0000313|EMBL:CAK24503.1}//biosynthesis {ECO:0000313|EMBL:CAK24503.1}//proteome {ECO:0000313|Proteomes:UP000001566}//{ECO:0000256|HAMAP-Rule:MF_00945}//{ECO:0000256|HAMAP-Rule:MF_00945}//antitermination {ECO:0000256|HAMAP-Rule:MF_00945}//regulation {ECO:0000256|HAMAP-Rule:MF_0…
gene2048	SYNWH7803_RS10265	WP_011933969.1	DNA-binding protein		IPR007393 DUF448.	proteome {ECO:0000313|Proteomes:UP000001566}//proteome {ECO:0000313|Proteomes:UP000001566}.
gene2049	SYNWH7803_RS10270	WP_011933970.1	translation initiation factor IF-2
gene205	SYNWH7803_RS01035	WP_041428329.1	galactose mutarotase
gene2050	SYNWH7803_RS10275	WP_011933971.1	hypothetical protein	GO:0016021 C:integral component of membrane IEA:UniProtKB-KW.		proteome {ECO:0000313|Proteomes:UP000001566}//{ECO:0000256|SAM:Phobius}//proteome {ECO:0000313|Proteomes:UP000001566}//{ECO:0000256|SAM:Phobius}//helix {ECO:0000256|SAM:Phobius}.
gene2051	SYNWH7803_RS10280
gene2052	SYNWH7803_RS10285	WP_011933972.1	hypothetical protein	GO:0016021 C:integral component of membrane IEA:UniProtKB-KW.	IPR005240 DUF389.	proteome {ECO:0000313|Proteomes:UP000001566}//{ECO:0000256|SAM:Phobius}//proteome {ECO:0000313|Proteomes:UP000001566}//{ECO:0000256|SAM:Phobius}//helix {ECO:0000256|SAM:Phobius}.
gene2053	SYNWH7803_RS10290	WP_011933974.1	phosphohydrolase	GO:0016787 F:hydrolase activity IEA:UniProtKB-KW.	IPR004843 Calcineurin-like_PHP_apaH.//IPR029052 Metallo-depent_PP-like.//IPR006311 TAT_signal.	proteome {ECO:0000313|Proteomes:UP000001566}//{ECO:0000313|EMBL:CAK24509.1}//proteome {ECO:0000313|Proteomes:UP000001566}.
gene2054	SYNWH7803_RS10295	WP_006040880.1	photosystem II protein D1 1	GO:0016021 C:integral component of membrane IEA:UniProtKB-KW.//GO:0045156 F:electron transporter, transferring electrons within the cyclic electron transport pathway of photosynthesis activity IEA:InterPro.//GO:0009772 P:photosynthetic electron transport in photosystem II IEA:InterPro.	IPR000484 Photo_RC_L/M.//IPR005867 PSII_D1.	proteome {ECO:0000313|Proteomes:UP000001224}//{ECO:0000256|SAM:Phobius}//{ECO:0000256|SAM:Phobius}//helix {ECO:0000256|SAM:Phobius}.
gene2055	SYNWH7803_RS10300	WP_011933975.1	hypothetical protein			coil {ECO:0000256|SAM:Coils}//proteome {ECO:0000313|Proteomes:UP000001566}//proteome {ECO:0000313|Proteomes:UP000001566}//{ECO:0000256|SAM:SignalP}.
gene2056	SYNWH7803_RS10305	WP_050815943.1	hypothetical protein
gene2057	SYNWH7803_RS10310	WP_011933977.1	hypothetical protein			proteome {ECO:0000313|Proteomes:UP000001566}//proteome {ECO:0000313|Proteomes:UP000001566}//{ECO:0000256|SAM:SignalP}.
gene2058	SYNWH7803_RS10315	WP_041428676.1	aspartoacylase
gene2059	SYNWH7803_RS10320	WP_011933979.1	glutathione S-transferase	GO:0016740 F:transferase activity IEA:UniProtKB-KW.	IPR010987 Glutathione-S-Trfase_C-like.//IPR004045 Glutathione_S-Trfase_N.//IPR016639 GST.//IPR012336 Thioredoxin-like_fold.	proteome {ECO:0000313|Proteomes:UP000001566}//proteome {ECO:0000313|Proteomes:UP000001566}//{ECO:0000313|EMBL:CAK24515.1}.
gene206	SYNWH7803_RS01040	WP_011932144.1	glycolate oxidase	GO:0050660 F:flavin adenine dinucleotide binding IEA:InterPro.//GO:0052853 F:long-chain-(S)-2-hydroxy-long-chain-acid oxidase activity IEA:UniProtKB-EC.//GO:0052854 F:medium-chain-(S)-2-hydroxy-acid oxidase activity IEA:UniProtKB-EC.//GO:0052852 F:very-long-chain-(S)-2-hydroxy-acid oxidase activity IEA:UniProtKB-EC.	IPR016169 CO_DH_flavot_FAD-bd_sub2.//IPR016166 FAD-bd_2.//IPR016164 FAD-linked_Oxase-like_C.//IPR006094 Oxid_FAD_bind_N.	proteome {ECO:0000313|Proteomes:UP000001566}//{ECO:0000313|EMBL:CAK22640.1}//proteome {ECO:0000313|Proteomes:UP000001566}.
gene2060	SYNWH7803_RS10325	WP_011933980.1	membrane protein	GO:0016021 C:integral component of membrane IEA:UniProtKB-KW.	IPR019275 DUF2301.	proteome {ECO:0000313|Proteomes:UP000001566}//{ECO:0000256|SAM:Phobius}//proteome {ECO:0000313|Proteomes:UP000001566}//{ECO:0000256|SAM:Phobius}//helix {ECO:0000256|SAM:Phobius}.
gene2061	SYNWH7803_RS10330	WP_011933981.1	ABC transporter	GO:0005524 F:ATP binding IEA:UniProtKB-KW.//GO:0016887 F:ATPase activity IEA:InterPro.//GO:0003677 F:DNA binding IEA:InterPro.	IPR003593 AAA+_ATPase.//IPR032524 ABC_tran_C.//IPR032781 ABC_tran_Xtn.//IPR003439 ABC_transporter-like.//IPR017871 ABC_transporter_CS.//IPR027417 P-loop_NTPase.	{ECO:0000256|RuleBase:RU363012}//coil {ECO:0000256|SAM:Coils}//proteome {ECO:0000313|Proteomes:UP000001566}//{ECO:0000256|RuleBase:RU363012}//proteome {ECO:0000313|Proteomes:UP000001566}.
gene2062	SYNWH7803_RS10335	WP_011933982.1	hypothetical protein			proteome {ECO:0000313|Proteomes:UP000001566}//proteome {ECO:0000313|Proteomes:UP000001566}.
gene2063	SYNWH7803_RS10340	WP_011933983.1	hypothetical protein		IPR003823 DUF_CP12.	proteome {ECO:0000313|Proteomes:UP000001566}//proteome {ECO:0000313|Proteomes:UP000001566}.
gene2064	SYNWH7803_RS10345	WP_011933984.1	hypothetical protein			proteome {ECO:0000313|Proteomes:UP000001566}//proteome {ECO:0000313|Proteomes:UP000001566}.
gene2065	SYNWH7803_RS10350	WP_011933985.1	GTPase Obg
gene2066	SYNWH7803_RS10355	WP_011933986.1	sugar ABC transporter ATP-binding protein	GO:0043190 C:ATP-binding cassette (ABC) transporter complex IEA:InterPro.//GO:0005524 F:ATP binding IEA:UniProtKB-KW.//GO:0016887 F:ATPase activity IEA:InterPro.//GO:0016820 F:hydrolase activity, acting on acid anhydrides, catalyzing transmembrane movement of substances IEA:InterPro.//GO:0008643 P:carbohydrate transport IEA:UniProtKB-KW.	IPR003593 AAA+_ATPase.//IPR003439 ABC_transporter-like.//IPR017871 ABC_transporter_CS.//IPR008995 Mo/tungstate-bd_C_term_dom.//IPR012340 NA-bd_OB-fold.//IPR027417 P-loop_NTPase.//IPR013611 Transp-assoc_OB_typ2.	{ECO:0000256|RuleBase:RU363012,////proteome {ECO:0000313|Proteomes:UP000001566}//{ECO:0000256|RuleBase:RU363012,////proteome {ECO:0000313|Proteomes:UP000001566}//transport {ECO:0000313|EMBL:CAK24522.1}//{ECO:0000256|SAAS:SAAS00452289}.
gene2067	SYNWH7803_RS10360	WP_011933987.1	DNA mismatch repair protein	GO:0005524 F:ATP binding IEA:UniProtKB-HAMAP.//GO:0016887 F:ATPase activity IEA:InterPro.//GO:0004519 F:endonuclease activity IEA:UniProtKB-HAMAP.//GO:0030983 F:mismatched DNA binding IEA:InterPro.//GO:0006298 P:mismatch repair IEA:InterPro.//GO:0045910 P:negative regulation of DNA recombination IEA:InterPro.	IPR003593 AAA+_ATPase.//IPR000432 DNA_mismatch_repair_MutS_C.//IPR007696 DNA_mismatch_repair_MutS_core.//IPR005747 MutS2.//IPR027417 P-loop_NTPase.//IPR002625 Smr_dom.	{ECO:0000256|HAMAP-Rule:MF_00092,//Coiled coil {ECO:0000256|SAM:Coils}//proteome {ECO:0000313|Proteomes:UP000001566}//{ECO:0000256|HAMAP-Rule:MF_00092,////{ECO:0000256|HAMAP-Rule:MF_00092,////{ECO:0000256|HAMAP-Rule:MF_00092,////{ECO:0000256|HAMAP-Rule:MF_00092,////{ECO:0000256|HAMAP-Rule:MF_00092,////proteome {ECO:0000313|Proteomes:UP000001566}.
gene2068	SYNWH7803_RS10365	WP_011933988.1	lactoylglutathione lyase	GO:0004462 F:lactoylglutathione lyase activity IEA:InterPro.//GO:0046872 F:metal ion binding IEA:InterPro.	IPR029068 Glyas_Bleomycin-R_OHBP_Dase.//IPR004360 Glyas_Fos-R_dOase_dom.//IPR018146 Glyoxalase_1_CS.	proteome {ECO:0000313|Proteomes:UP000001566}//{ECO:0000313|EMBL:CAK24524.1}//proteome {ECO:0000313|Proteomes:UP000001566}.
gene2069	SYNWH7803_RS10370	WP_011933989.1	delta-aminolevulinic acid dehydratase	GO:0046872 F:metal ion binding IEA:UniProtKB-KW.//GO:0004655 F:porphobilinogen synthase activity IEA:UniProtKB-EC.//GO:0006779 P:porphyrin-containing compound biosynthetic process IEA:UniProtKB-KW.	IPR001731 ALAD.//IPR030656 ALAD_AS.//IPR013785 Aldolase_TIM.	proteome {ECO:0000313|Proteomes:UP000001566}//{ECO:0000256|RuleBase:RU000515, ECO:0000313|EMBL:CAK24525.1}//{ECO:0000256|PIRSR:PIRSR001415-5}//{ECO:0000256|PIRSR:PIRSR001415-5}//biosynthesis {ECO:0000256|RuleBase:RU000515}//proteome {ECO:0000313|Proteomes:UP000001566}.
gene207	SYNWH7803_RS01045	WP_011932145.1	hypothetical protein		IPR010737 DUF1537.//IPR031475 DUF1537_C.	coil {ECO:0000256|SAM:Coils}//proteome {ECO:0000313|Proteomes:UP000001566}//proteome {ECO:0000313|Proteomes:UP000001566}.
gene2070	SYNWH7803_RS10375	WP_011933990.1	molecular chaperone DnaJ	GO:0006457 P:protein folding IEA:InterPro.	IPR002939 DnaJ_C.//IPR001623 DnaJ_domain.//IPR018253 DnaJ_domain_CS.//IPR008971 HSP40/DnaJ_pept-bd.	proteome {ECO:0000313|Proteomes:UP000001566}//proteome {ECO:0000313|Proteomes:UP000001566}.
gene2071	SYNWH7803_RS10380	WP_011933991.1	hypothetical protein		IPR012336 Thioredoxin-like_fold.	proteome {ECO:0000313|Proteomes:UP000001566}//proteome {ECO:0000313|Proteomes:UP000001566}//{ECO:0000256|SAM:SignalP}.
gene2072	SYNWH7803_RS10385	WP_011933992.1	sulfate transporter	GO:0016021 C:integral component of membrane IEA:UniProtKB-KW.//GO:0008271 F:secondary active sulfate transmembrane transporter activity IEA:InterPro.	IPR011547 SLC26A/SulP_dom.//IPR001902 SLC26A/SulP_fam.//IPR002645 STAS_dom.	proteome {ECO:0000313|Proteomes:UP000001566}//{ECO:0000256|RuleBase:RU362052}//proteome {ECO:0000313|Proteomes:UP000001566}//{ECO:0000256|RuleBase:RU362052}//helix {ECO:0000256|RuleBase:RU362052}//{ECO:0000256|RuleBase:RU362052}.
gene2073	SYNWH7803_RS10390	WP_011933993.1	FMN reductase	GO:0016491 F:oxidoreductase activity IEA:InterPro.	IPR014063 Arsenate-R_ArsH.//IPR029039 Flavoprotein-like_dom.//IPR005025 FMN_Rdtase-like.	proteome {ECO:0000313|Proteomes:UP000001566}//proteome {ECO:0000313|Proteomes:UP000001566}.
gene2074	SYNWH7803_RS10395	WP_041428677.1	hypothetical protein
gene2075	SYNWH7803_RS10400	WP_011933994.1	hypothetical protein		IPR022240 DUF3764.	proteome {ECO:0000313|Proteomes:UP000001566}//proteome {ECO:0000313|Proteomes:UP000001566}.
gene2076	SYNWH7803_RS10405	WP_011933995.1	hypothetical protein			proteome {ECO:0000313|Proteomes:UP000001566}//proteome {ECO:0000313|Proteomes:UP000001566}.
gene2077	SYNWH7803_RS10410	WP_011933996.1	short-chain dehydrogenase/reductase	GO:0016491 F:oxidoreductase activity IEA:InterPro.	IPR002198 DH_sc/Rdtase_SDR.//IPR002347 Glc/ribitol_DH.//IPR016040 NAD(P)-bd_dom.//IPR020904 Sc_DH/Rdtase_CS.	proteome {ECO:0000313|Proteomes:UP000001566}//proteome {ECO:0000313|Proteomes:UP000001566}.
gene2078	SYNWH7803_RS10415	WP_041428678.1	hypothetical protein
gene2079	SYNWH7803_RS10420	WP_011933998.1	hypothetical protein			proteome {ECO:0000313|Proteomes:UP000001566}//proteome {ECO:0000313|Proteomes:UP000001566}//{ECO:0000256|SAM:SignalP}.
gene208	SYNWH7803_RS01050	WP_011932146.1	glycolate oxidase	GO:0051539 F:4 iron, 4 sulfur cluster binding IEA:UniProtKB-KW.//GO:0046872 F:metal ion binding IEA:UniProtKB-KW.//GO:0055114 P:oxidation-reduction process IEA:UniProtKB-KW.	IPR017896 4Fe4S_Fe-S-bd.//IPR017900 4Fe4S_Fe_S_CS.//IPR004017 Cys_rich_dom.//IPR012257 Glc_ox_4Fe-4S.//IPR009051 Helical_ferredxn.	{ECO:0000256|PIRNR:PIRNR000139}//proteome {ECO:0000313|Proteomes:UP000001566}//transport {ECO:0000256|PIRNR:PIRNR000139}//{ECO:0000256|PIRNR:PIRNR000139}//{ECO:0000256|PIRNR:PIRNR000139}//{ECO:0000256|PIRNR:PIRNR000139}//proteome {ECO:0000313|Proteomes:UP000001566}//{ECO:0000256|PIRNR:PIRNR000139}.
gene2080	SYNWH7803_RS10425	WP_041428679.1	hypothetical protein
gene2081	SYNWH7803_RS10430	WP_041428680.1	hypothetical protein
gene2082	SYNWH7803_RS10435	WP_011934008.1	hypothetical protein	GO:0016021 C:integral component of membrane IEA:UniProtKB-KW.		coil {ECO:0000256|SAM:Coils}//proteome {ECO:0000313|Proteomes:UP000001566}//{ECO:0000256|SAM:Phobius}//proteome {ECO:0000313|Proteomes:UP000001566}//{ECO:0000256|SAM:Phobius}//helix {ECO:0000256|SAM:Phobius}.
gene2083	ssrA
gene2084	SYNWH7803_RS10440	WP_011934010.1	RNA methyltransferase	GO:0008168 F:methyltransferase activity IEA:UniProtKB-KW.//GO:0003723 F:RNA binding IEA:InterPro.	IPR000241 RNA_methylase_dom.//IPR029063 SAM-dependent_MTases.//IPR004114 THUMP_dom.	proteome {ECO:0000313|Proteomes:UP000001566}//{ECO:0000256|SAAS:SAAS00463346,////proteome {ECO:0000313|Proteomes:UP000001566}//{ECO:0000256|SAAS:SAAS00463356}.
gene2085	SYNWH7803_RS10445	WP_011934011.1	membrane protein	GO:0016021 C:integral component of membrane IEA:UniProtKB-KW.	IPR009937 Phage_holin_3_6.	proteome {ECO:0000313|Proteomes:UP000001566}//{ECO:0000256|SAM:Phobius}//proteome {ECO:0000313|Proteomes:UP000001566}//{ECO:0000256|SAM:Phobius}//helix {ECO:0000256|SAM:Phobius}.
gene2086	SYNWH7803_RS10450	WP_041428951.1	hypothetical protein
gene2087	SYNWH7803_RS10455	WP_041428681.1	hypothetical protein
gene2088	SYNWH7803_RS10460	WP_011934014.1	chromosome segregation protein SMC	GO:0005694 C:chromosome IEA:InterPro.//GO:0005737 C:cytoplasm IEA:UniProtKB-SubCell.//GO:0005524 F:ATP binding IEA:UniProtKB-HAMAP.//GO:0003677 F:DNA binding IEA:UniProtKB-HAMAP.//GO:0030261 P:chromosome condensation IEA:InterPro.//GO:0006260 P:DNA replication IEA:UniProtKB-HAMAP.//GO:0007062 P:sister chromatid cohesion IEA:InterPro.	IPR027417 P-loop_NTPase.//IPR003395 RecF/RecN/SMC_N.//IPR024704 SMC.//IPR010935 SMC_hinge.//IPR011890 SMC_prok.	{ECO:0000256|HAMAP-Rule:MF_01894}//coil {ECO:0000256|HAMAP-Rule:MF_01894, ECO:0000256|SAM:Coils}//proteome {ECO:0000313|Proteomes:UP000001566}//{ECO:0000256|HAMAP-Rule:MF_01894}//{ECO:0000256|HAMAP-Rule:MF_01894}//{ECO:0000256|HAMAP-Rule:MF_01894}//proteome {ECO:0000313|Proteomes:UP000001566}.
gene2089	SYNWH7803_RS10465	WP_011934015.1	photosystem reaction center subunit H		IPR027275 PRC-brl_dom.//IPR011033 PRC_barrel-like.	proteome {ECO:0000313|Proteomes:UP000001566}//proteome {ECO:0000313|Proteomes:UP000001566}.
gene209	SYNWH7803_RS01055	WP_011932147.1	isocitrate dehydrogenase	GO:0004450 F:isocitrate dehydrogenase (NADP+) activity IEA:UniProtKB-EC.//GO:0000287 F:magnesium ion binding IEA:InterPro.//GO:0051287 F:NAD binding IEA:InterPro.//GO:0006097 P:glyoxylate cycle IEA:UniProtKB-KW.//GO:0006099 P:tricarboxylic acid cycle IEA:UniProtKB-KW.	IPR019818 IsoCit/isopropylmalate_DH_CS.//IPR001804 Isocitrate/isopropylmalate_DH.//IPR004439 Isocitrate_DH_NADP_dimer_prok.//IPR024084 IsoPropMal-DH-like_dom.	proteome {ECO:0000313|Proteomes:UP000001566}//bypass {ECO:0000256|RuleBase:RU004446}//{ECO:0000256|RuleBase:RU004446}//{ECO:0000256|RuleBase:RU004446}//{ECO:0000256|RuleBase:RU004446}//{ECO:0000256|RuleBase:RU004444,////proteome {ECO:0000313|Proteomes:UP000001566}//acid cycle {ECO:0000256|RuleBase:RU004446}.
gene2090	SYNWH7803_RS10470	WP_011934016.1	methionine sulfoxide reductase B	GO:0033743 F:peptide-methionine (R)-S-oxide reductase activity IEA:UniProtKB-HAMAP.//GO:0008270 F:zinc ion binding IEA:UniProtKB-HAMAP.//GO:0030091 P:protein repair IEA:InterPro.//GO:0006979 P:response to oxidative stress IEA:InterPro.	IPR028427 Met_Sox_Rdtase.//IPR002579 Met_Sox_Rdtase_MsrB.//IPR011057 Mss4-like.	proteome {ECO:0000313|Proteomes:UP000001566}//{ECO:0000256|HAMAP-Rule:MF_01400}//{ECO:0000256|HAMAP-Rule:MF_01400,//ECO:0000313|EMBL:CAK24552.1}//proteome {ECO:0000313|Proteomes:UP000001566}//{ECO:0000256|HAMAP-Rule:MF_01400}.
gene2091	SYNWH7803_RS10475	WP_011934017.1	glycosyltransferase	GO:0016740 F:transferase activity IEA:UniProtKB-KW.		proteome {ECO:0000313|Proteomes:UP000001566}//proteome {ECO:0000313|Proteomes:UP000001566}//{ECO:0000313|EMBL:CAK24553.1}.
gene2092	SYNWH7803_RS10480
gene2093	SYNWH7803_RS10485	WP_011934018.1	acetyl-CoA carboxylase biotin carboxylase subunit	GO:0003989 F:acetyl-CoA carboxylase activity IEA:UniProtKB-EC.//GO:0005524 F:ATP binding IEA:InterPro.//GO:0004075 F:biotin carboxylase activity IEA:UniProtKB-EC.//GO:0046872 F:metal ion binding IEA:InterPro.	IPR004549 Acetyl_CoA_COase_biotin_COase.//IPR011761 ATP-grasp.//IPR013815 ATP_grasp_subdomain_1.//IPR013816 ATP_grasp_subdomain_2.//IPR005481 BC-like_N.//IPR011764 Biotin_carboxylation_dom.//IPR005482 Biotin_COase_C.//IPR005479 CbamoylP_synth_lsu-like_ATP-bd.//IPR016185 PreATP-grasp_dom.//IPR011054 Rudment_hybrid_motif.	proteome {ECO:0000313|Proteomes:UP000001566}//{ECO:0000313|EMBL:CAK24554.1}//proteome {ECO:0000313|Proteomes:UP000001566}.
gene2094	SYNWH7803_RS10490	WP_011934019.1	hypothetical protein	GO:0016021 C:integral component of membrane IEA:UniProtKB-KW.	IPR003425 CCB3/YggT.	proteome {ECO:0000313|Proteomes:UP000001566}//{ECO:0000256|SAM:Phobius}//proteome {ECO:0000313|Proteomes:UP000001566}//{ECO:0000256|SAM:Phobius}//helix {ECO:0000256|SAM:Phobius}.
gene2095	SYNWH7803_RS10495	WP_006043150.1	photosystem II reaction center X protein
gene2096	SYNWH7803_RS10500	WP_011934020.1	hypothetical protein	GO:0016021 C:integral component of membrane IEA:UniProtKB-KW.	IPR010004 Uncharacterised_Ycf66.	proteome {ECO:0000313|Proteomes:UP000001566}//{ECO:0000256|SAM:Phobius}//proteome {ECO:0000313|Proteomes:UP000001566}//{ECO:0000256|SAM:Phobius}//helix {ECO:0000256|SAM:Phobius}.
gene2097	SYNWH7803_RS10505	WP_041428682.1	Tol biopolymer transport system periplasmic protein
gene2098	SYNWH7803_RS10510	WP_011934022.1	hypothetical protein		IPR011042 6-blade_b-propeller_TolB-like.	proteome {ECO:0000313|Proteomes:UP000001566}//proteome {ECO:0000313|Proteomes:UP000001566}.
gene2099	SYNWH7803_RS10515	WP_011934023.1	high light inducible protein		IPR022796 Chloroa_b-bind.//IPR023329 Chlorophyll_a/b-bd_dom.	proteome {ECO:0000313|Proteomes:UP000001566}//proteome {ECO:0000313|Proteomes:UP000001566}.
gene21	SYNWH7803_RS00125	WP_011931957.1	protein GrpE
gene210	SYNWH7803_RS01060	WP_011932148.1	glycosyl transferase	GO:0016021 C:integral component of membrane IEA:UniProtKB-KW.//GO:0016740 F:transferase activity IEA:UniProtKB-KW.	IPR001173 Glyco_trans_2-like.//IPR029044 Nucleotide-diphossugar_trans.	proteome {ECO:0000313|Proteomes:UP000001566}//{ECO:0000256|SAM:Phobius}//proteome {ECO:0000313|Proteomes:UP000001566}//{ECO:0000313|EMBL:CAK22644.1}//{ECO:0000256|SAM:Phobius}//helix {ECO:0000256|SAM:Phobius}.
gene2100	SYNWH7803_RS10520	WP_011934024.1	ABC transporter ATP-binding protein	GO:0016021 C:integral component of membrane IEA:UniProtKB-KW.//GO:0005524 F:ATP binding IEA:UniProtKB-KW.//GO:0042626 F:ATPase activity, coupled to transmembrane movement of substances IEA:InterPro.	IPR003593 AAA+_ATPase.//IPR011527 ABC1_TM_dom.//IPR003439 ABC_transporter-like.//IPR017871 ABC_transporter_CS.//IPR027417 P-loop_NTPase.	{ECO:0000256|RuleBase:RU363012}//proteome {ECO:0000313|Proteomes:UP000001566}//{ECO:0000256|SAM:Phobius}//{ECO:0000256|RuleBase:RU363012}//proteome {ECO:0000313|Proteomes:UP000001566}//{ECO:0000256|SAM:Phobius}//helix {ECO:0000256|SAM:Phobius}.
gene2101	SYNWH7803_RS10525	WP_011934025.1	zinc-binding protein	GO:0016787 F:hydrolase activity IEA:UniProtKB-KW.	IPR019808 Histidine_triad_CS.//IPR001310 Histidine_triad_HIT.//IPR011146 HIT-like.	proteome {ECO:0000313|Proteomes:UP000001566}//{ECO:0000313|EMBL:CAK24562.1}//proteome {ECO:0000313|Proteomes:UP000001566}.
gene2102	SYNWH7803_RS10530	WP_011934026.1	ATPase AAA	GO:0005524 F:ATP binding IEA:InterPro.//GO:0003677 F:DNA binding IEA:InterPro.//GO:0006260 P:DNA replication IEA:InterPro.	IPR003593 AAA+_ATPase.//IPR001208 MCM_dom.//IPR004482 Mg_chelat-rel.//IPR025158 Mg_chelat-rel_C.//IPR000523 Mg_chelatse_chII_dom.//IPR027417 P-loop_NTPase.//IPR020568 Ribosomal_S5_D2-typ_fold.//IPR014721 Ribosomal_S5_D2-typ_fold_subgr.	proteome {ECO:0000313|Proteomes:UP000001566}//proteome {ECO:0000313|Proteomes:UP000001566}.
gene2103	SYNWH7803_RS10535	WP_006043142.1	30S ribosomal protein S21	GO:0005840 C:ribosome IEA:UniProtKB-KW.//GO:0003735 F:structural constituent of ribosome IEA:InterPro.//GO:0006412 P:translation IEA:UniProtKB-HAMAP.//GO:0005840 C:ribosome IEA:UniProtKB-KW.//GO:0003735 F:structural constituent of ribosome IEA:InterPro.//GO:0006412 P:translation IEA:UniProtKB-HAMAP.//GO:0005840 C:ribosome IEA:UniProtKB-KW.//GO:0003735 F:structural constituent of ribosome IEA:Inte…	IPR001911 Ribosomal_S21.//IPR018278 Ribosomal_S21_CS.//IPR001911 Ribosomal_S21.//IPR018278 Ribosomal_S21_CS.//IPR001911 Ribosomal_S21.//IPR018278 Ribosomal_S21_CS.//IPR001911 Ribosomal_S21.//IPR018278 Ribosomal_S21_CS.//IPR001911 Ribosomal_S21.//IPR018278 Ribosomal_S21_CS.	coil {ECO:0000256|SAM:Coils}//proteome {ECO:0000313|Proteomes:UP000005593}//proteome {ECO:0000313|Proteomes:UP000005593}//{ECO:0000256|HAMAP-Rule:MF_00358,//ECO:0000256|SAAS:SAAS00472975}//protein {ECO:0000256|HAMAP-Rule:MF_00358,//ECO:0000256|SAAS:SAAS00472968,////coil {ECO:0000256|SAM:Coils}//proteome {ECO:0000313|Proteomes:UP000004972}//proteome {ECO:0000313|Proteomes:UP000004972}//{ECO:000025…
gene2104	SYNWH7803_RS10540	WP_011934027.1	hypothetical protein		IPR022222 DUF3747.	proteome {ECO:0000313|Proteomes:UP000001566}//proteome {ECO:0000313|Proteomes:UP000001566}//{ECO:0000256|SAM:SignalP}.
gene2105	SYNWH7803_RS10545	WP_011934028.1	hypothetical protein	GO:0016021 C:integral component of membrane IEA:UniProtKB-KW.		proteome {ECO:0000313|Proteomes:UP000001566}//{ECO:0000256|SAM:Phobius}//proteome {ECO:0000313|Proteomes:UP000001566}//{ECO:0000256|SAM:Phobius}//helix {ECO:0000256|SAM:Phobius}.
gene2106	SYNWH7803_RS10550	WP_011934029.1	peptide deformylase	GO:0005506 F:iron ion binding IEA:InterPro.//GO:0042586 F:peptide deformylase activity IEA:UniProtKB-HAMAP.//GO:0006412 P:translation IEA:UniProtKB-HAMAP.	IPR000181 Fmet_deformylase.//IPR023635 Peptide_deformylase.	proteome {ECO:0000313|Proteomes:UP000001566}//{ECO:0000256|HAMAP-Rule:MF_00163,//ECO:0000313|EMBL:CAK24567.1}//{ECO:0000256|HAMAP-Rule:MF_00163}//{ECO:0000256|HAMAP-Rule:MF_00163,////biosynthesis {ECO:0000256|HAMAP-Rule:MF_00163,////proteome {ECO:0000313|Proteomes:UP000001566}.
gene2107	SYNWH7803_RS10555	WP_011934030.1	peptidase S9	GO:0004177 F:aminopeptidase activity IEA:UniProtKB-KW.//GO:0008236 F:serine-type peptidase activity IEA:InterPro.	IPR011042 6-blade_b-propeller_TolB-like.//IPR029058 AB_hydrolase.//IPR001375 Peptidase_S9.	{ECO:0000313|EMBL:CAK24568.1}//proteome {ECO:0000313|Proteomes:UP000001566}//{ECO:0000313|EMBL:CAK24568.1}//{ECO:0000313|EMBL:CAK24568.1}//proteome {ECO:0000313|Proteomes:UP000001566}.
gene2108	SYNWH7803_RS10560	WP_011934031.1	fuculose phosphate aldolase	GO:0008738 F:L-fuculose-phosphate aldolase activity IEA:UniProtKB-EC.	IPR001303 Aldolase_II/adducin_N.	proteome {ECO:0000313|Proteomes:UP000001566}//{ECO:0000313|EMBL:CAK24569.1}//proteome {ECO:0000313|Proteomes:UP000001566}.
gene2109	SYNWH7803_RS10565	WP_011934032.1	methylthioribose-1-phosphate isomerase	GO:0046523 F:S-methyl-5-thioribose-1-phosphate isomerase activity IEA:UniProtKB-HAMAP.//GO:0003743 F:translation initiation factor activity IEA:UniProtKB-KW.//GO:0019509 P:L-methionine biosynthetic process from methylthioadenosine IEA:UniProtKB-UniPathway.//GO:0019284 P:L-methionine biosynthetic process from S-adenosylmethionine IEA:UniProtKB-HAMAP.	IPR000649 IF-2B-related.//IPR005251 IF-M1Pi.//IPR011559 Initiation_fac_2B_a/b/d.//IPR027363 M1Pi_N.	biosynthesis {ECO:0000256|HAMAP-Rule:MF_01678}//proteome {ECO:0000313|Proteomes:UP000001566}//factor {ECO:0000313|EMBL:CAK24570.1}//{ECO:0000256|HAMAP-Rule:MF_01678}//biosynthesis {ECO:0000256|HAMAP-Rule:MF_01678}//biosynthesis {ECO:0000313|EMBL:CAK24570.1}//proteome {ECO:0000313|Proteomes:UP000001566}.
gene211	SYNWH7803_RS01065	WP_011932149.1	hypothetical protein	GO:0016021 C:integral component of membrane IEA:UniProtKB-KW.//GO:0016810 F:hydrolase activity, acting on carbon-nitrogen (but not peptide) bonds IEA:InterPro.//GO:0046872 F:metal ion binding IEA:UniProtKB-KW.//GO:0000271 P:polysaccharide biosynthetic process IEA:InterPro.//GO:0006810 P:transport IEA:InterPro.	IPR006879 ChbG-like.//IPR011330 Glyco_hydro/deAcase_b/a-brl.//IPR007267 GtrA.//IPR002509 NODB_dom.	metabolism {ECO:0000256|SAAS:SAAS00447397}//proteome {ECO:0000313|Proteomes:UP000001566}//{ECO:0000256|SAAS:SAAS00447485}//{ECO:0000256|SAAS:SAAS00447676}//{ECO:0000256|SAM:Phobius}//{ECO:0000256|SAAS:SAAS00447444}//proteome {ECO:0000313|Proteomes:UP000001566}//{ECO:0000256|SAM:Phobius}//helix {ECO:0000256|SAM:Phobius}.
gene2110	SYNWH7803_RS10570	WP_011934033.1	sodium:solute symporter	GO:0016021 C:integral component of membrane IEA:UniProtKB-KW.//GO:0015501 F:glutamate:sodium symporter activity IEA:InterPro.	IPR004445 Glt_symport.	proteome {ECO:0000313|Proteomes:UP000001566}//{ECO:0000256|SAM:Phobius}//proteome {ECO:0000313|Proteomes:UP000001566}//{ECO:0000256|SAM:Phobius}//helix {ECO:0000256|SAM:Phobius}.
gene2111	SYNWH7803_RS10575	WP_011934034.1	SAM-dependent methyltransferase	GO:0008168 F:methyltransferase activity IEA:UniProtKB-KW.	IPR013217 Methyltransf_12.//IPR029063 SAM-dependent_MTases.	proteome {ECO:0000313|Proteomes:UP000001566}//{ECO:0000313|EMBL:CAK24572.1}//proteome {ECO:0000313|Proteomes:UP000001566}//{ECO:0000313|EMBL:CAK24572.1}.
gene2112	SYNWH7803_RS10580	WP_011934035.1	cysteine desulfurase	GO:0031071 F:cysteine desulfurase activity IEA:UniProtKB-EC.//GO:0016829 F:lyase activity IEA:UniProtKB-KW.//GO:0030170 F:pyridoxal phosphate binding IEA:InterPro.//GO:0006534 P:cysteine metabolic process IEA:InterPro.	IPR000192 Aminotrans_V_dom.//IPR020578 Aminotrans_V_PyrdxlP_BS.//IPR010970 Cys_dSase_SufS.//IPR016454 Cysteine_dSase.//IPR015424 PyrdxlP-dep_Trfase.//IPR015421 PyrdxlP-dep_Trfase_major_sub1.//IPR015422 PyrdxlP-dep_Trfase_major_sub2.	proteome {ECO:0000313|Proteomes:UP000001566}//{ECO:0000313|EMBL:CAK24573.1}//phosphate {ECO:0000256|RuleBase:RU004506,////proteome {ECO:0000313|Proteomes:UP000001566}//{ECO:0000256|RuleBase:RU004506,//
gene2113	SYNWH7803_RS10585	WP_011934036.1	ABC transporter permease	GO:0016226 P:iron-sulfur cluster assembly IEA:InterPro.	IPR000825 SUF_FeS_clus_asmbl_SufBD.	proteome {ECO:0000313|Proteomes:UP000001566}//proteome {ECO:0000313|Proteomes:UP000001566}.
gene2114	SYNWH7803_RS10590	WP_011934037.1	Fe-S cluster assembly ATPase SufC	GO:0005524 F:ATP binding IEA:UniProtKB-KW.//GO:0016887 F:ATPase activity IEA:InterPro.//GO:0006810 P:transport IEA:InterPro.	IPR003593 AAA+_ATPase.//IPR003439 ABC_transporter-like.//IPR017871 ABC_transporter_CS.//IPR010230 FeS-cluster_ATPase_SufC.//IPR027417 P-loop_NTPase.	{ECO:0000256|RuleBase:RU363012}//proteome {ECO:0000313|Proteomes:UP000001566}//{ECO:0000256|RuleBase:RU363012}//proteome {ECO:0000313|Proteomes:UP000001566}.
gene2115	SYNWH7803_RS10595	WP_011934038.1	cysteine desulfurase activator complex subunit SufB	GO:0016226 P:iron-sulfur cluster assembly IEA:InterPro.	IPR010231 SUF_FeS_clus_asmbl_SufB.//IPR000825 SUF_FeS_clus_asmbl_SufBD.	proteome {ECO:0000313|Proteomes:UP000001566}//proteome {ECO:0000313|Proteomes:UP000001566}.
gene2116	SYNWH7803_RS10600	WP_011934039.1	ferredoxin thioredoxin reductase	GO:0051539 F:4 iron, 4 sulfur cluster binding IEA:UniProtKB-KW.//GO:0046872 F:metal ion binding IEA:UniProtKB-KW.//GO:0016730 F:oxidoreductase activity, acting on iron-sulfur proteins as donors IEA:InterPro.	IPR024707 FTR_bsu_Cyano.//IPR004209 FTR_bsu_dom.	{ECO:0000256|PIRNR:PIRNR000260, ECO:0000256|PIRSR:PIRSR000260-//Complete proteome {ECO:0000313|Proteomes:UP000001566}//bond {ECO:0000256|PIRSR:PIRSR000260-4}//{ECO:0000256|PIRNR:PIRNR000260, ECO:0000256|PIRSR:PIRSR000260-2}//{ECO:0000256|PIRNR:PIRNR000260,////{ECO:0000256|PIRNR:PIRNR000260,////{ECO:0000256|PIRNR:PIRNR000260,////proteome {ECO:0000313|Proteomes:UP000001566}.
gene2117	SYNWH7803_RS10605	WP_011934040.1	fructose-bisphosphate aldolase	GO:0004332 F:fructose-bisphosphate aldolase activity IEA:UniProtKB-EC.	IPR013785 Aldolase_TIM.//IPR002915 DeoC/FbaB/lacD_aldolase.	proteome {ECO:0000313|Proteomes:UP000001566}//{ECO:0000313|EMBL:CAK24578.1}//proteome {ECO:0000313|Proteomes:UP000001566}.
gene2118	SYNWH7803_RS10610	WP_011934041.1	Fe-S cluster assembly transcriptional regulator SufR		IPR014075 SUF_FeS_clus_asmb_SufR_cyano.//IPR011991 WHTH_DNA-bd_dom.	proteome {ECO:0000313|Proteomes:UP000001566}//proteome {ECO:0000313|Proteomes:UP000001566}.
gene2119	SYNWH7803_RS10615	WP_011934042.1	hypothetical protein			proteome {ECO:0000313|Proteomes:UP000001566}//proteome {ECO:0000313|Proteomes:UP000001566}.
gene212	SYNWH7803_RS01070	WP_041428330.1	hypothetical protein
gene2120	SYNWH7803_RS10620	WP_011934043.1	chorismate-binding protein	GO:0016829 F:lyase activity IEA:UniProtKB-KW.//GO:0017009 P:protein-phycocyanobilin linkage IEA:InterPro.	IPR012674 Calycin.//IPR018536 CpcS/CpeS.	proteome {ECO:0000313|Proteomes:UP000001566}//{ECO:0000256|HAMAP-Rule:MF_01459}//proteome {ECO:0000313|Proteomes:UP000001566}.
gene2121	SYNWH7803_RS10625	WP_011934044.1	phycobilisome rod-core linker polypeptide cpcG (L-RC 27.8)	GO:0030089 C:phycobilisome IEA:InterPro.//GO:0015979 P:photosynthesis IEA:InterPro.	IPR001297 PBS_linker_dom.	proteome {ECO:0000313|Proteomes:UP000001566}//proteome {ECO:0000313|Proteomes:UP000001566}.
gene2122	SYNWH7803_RS10630	WP_011934045.1	hypothetical protein	GO:0006353 P:DNA-templated transcription, termination IEA:InterPro.	IPR032585 DUF4912.//IPR012340 NA-bd_OB-fold.//IPR011112 Rho_N.	proteome {ECO:0000313|Proteomes:UP000001566}//proteome {ECO:0000313|Proteomes:UP000001566}.
gene2123	SYNWH7803_RS10635	WP_011934046.1	membrane protein	GO:0016021 C:integral component of membrane IEA:UniProtKB-KW.		proteome {ECO:0000313|Proteomes:UP000001566}//{ECO:0000256|SAM:Phobius}//proteome {ECO:0000313|Proteomes:UP000001566}//{ECO:0000256|SAM:Phobius}//helix {ECO:0000256|SAM:Phobius}.
gene2124	SYNWH7803_RS10640	WP_011934047.1	phospholipase	GO:0003824 F:catalytic activity IEA:InterPro.	IPR025202 PLD-like_dom.//IPR001736 PLipase_D/transphosphatidylase.	proteome {ECO:0000313|Proteomes:UP000001566}//proteome {ECO:0000313|Proteomes:UP000001566}.
gene2125	SYNWH7803_RS10645	WP_011934048.1	hypothetical protein	GO:0016021 C:integral component of membrane IEA:UniProtKB-KW.		proteome {ECO:0000313|Proteomes:UP000001566}//{ECO:0000256|SAM:Phobius}//proteome {ECO:0000313|Proteomes:UP000001566}//{ECO:0000256|SAM:Phobius}//helix {ECO:0000256|SAM:Phobius}.
gene2126	SYNWH7803_RS10650	WP_041428683.1	hypothetical protein
gene2127	SYNWH7803_RS12640	WP_050815896.1	hypothetical protein
gene2128	SYNWH7803_RS10660	WP_041428953.1	hypothetical protein
gene2129	SYNWH7803_RS10665	WP_011934051.1	hypothetical protein			proteome {ECO:0000313|Proteomes:UP000001566}//proteome {ECO:0000313|Proteomes:UP000001566}.
gene213	SYNWH7803_RS01075	WP_011932151.1	heme oxygenase	GO:0004392 F:heme oxygenase (decyclizing) activity IEA:UniProtKB-EC.//GO:0046872 F:metal ion binding IEA:UniProtKB-KW.//GO:0006788 P:heme oxidation IEA:InterPro.	IPR002051 Haem_Oase.//IPR016053 Haem_Oase-like.//IPR016084 Haem_Oase-like_multi-hlx.	proteome {ECO:0000313|Proteomes:UP000001566}//{ECO:0000256|PIRSR:PIRSR000343-2}//{ECO:0000256|PIRSR:PIRSR000343-2}//{ECO:0000313|EMBL:CAK22647.1}//proteome {ECO:0000313|Proteomes:UP000001566}.
gene2130	SYNWH7803_RS10670	WP_011934052.1	phosphoglucomutase	GO:0000287 F:magnesium ion binding IEA:InterPro.//GO:0004614 F:phosphoglucomutase activity IEA:UniProtKB-EC.//GO:0005975 P:carbohydrate metabolic process IEA:InterPro.	IPR005844 A-D-PHexomutase_a/b/a-I.//IPR016055 A-D-PHexomutase_a/b/a-I/II/III.//IPR005845 A-D-PHexomutase_a/b/a-II.//IPR005846 A-D-PHexomutase_a/b/a-III.//IPR005843 A-D-PHexomutase_C.//IPR016066 A-D-PHexomutase_CS.//IPR005841 Alpha-D-phosphohexomutase_SF.	proteome {ECO:0000313|Proteomes:UP000001566}//{ECO:0000313|EMBL:CAK24590.1}//{ECO:0000256|RuleBase:RU004326,////{ECO:0000256|RuleBase:RU004326,////proteome {ECO:0000313|Proteomes:UP000001566}.
gene2131	SYNWH7803_RS10675	WP_011934053.1	hypothetical protein	GO:0016021 C:integral component of membrane IEA:UniProtKB-KW.		proteome {ECO:0000313|Proteomes:UP000001566}//{ECO:0000256|SAM:Phobius}//proteome {ECO:0000313|Proteomes:UP000001566}//{ECO:0000256|SAM:Phobius}//helix {ECO:0000256|SAM:Phobius}.
gene2132	SYNWH7803_RS10680	WP_011934054.1	RND transporter	GO:0016021 C:integral component of membrane IEA:UniProtKB-KW.//GO:0005215 F:transporter activity IEA:InterPro.	IPR027463 AcrB_DN_DC_subdom.//IPR001036 Acrflvin-R.	proteome {ECO:0000313|Proteomes:UP000001566}//{ECO:0000256|SAM:Phobius}//proteome {ECO:0000313|Proteomes:UP000001566}//{ECO:0000256|SAM:Phobius}//helix {ECO:0000256|SAM:Phobius}.
gene2133	SYNWH7803_RS10685	WP_041428684.1	RND transporter
gene2134	SYNWH7803_RS10690	WP_011934056.1	ATPase AAA	GO:0003677 F:DNA binding IEA:InterPro.//GO:0009378 F:four-way junction helicase activity IEA:InterPro.//GO:0006310 P:DNA recombination IEA:InterPro.//GO:0006281 P:DNA repair IEA:InterPro.//GO:0006260 P:DNA replication IEA:InterPro.	IPR003593 AAA+_ATPase.//IPR032423 AAA_assoc_2.//IPR008921 DNA_pol3_clamp-load_cplx_C.//IPR021886 MgsA_C.//IPR027417 P-loop_NTPase.//IPR008824 RuvB_N.	{ECO:0000313|EMBL:CAK24594.1}//coil {ECO:0000256|SAM:Coils}//proteome {ECO:0000313|Proteomes:UP000001566}//{ECO:0000313|EMBL:CAK24594.1}//{ECO:0000313|EMBL:CAK24594.1}//{ECO:0000313|EMBL:CAK24594.1}//proteome {ECO:0000313|Proteomes:UP000001566}.
gene2135	SYNWH7803_RS10695	WP_011934057.1	protein phosphatase		IPR010802 DUF1400.	proteome {ECO:0000313|Proteomes:UP000001566}//proteome {ECO:0000313|Proteomes:UP000001566}//{ECO:0000256|SAM:SignalP}.
gene2136	SYNWH7803_RS10700	WP_011934058.1	thymidylate synthase			proteome {ECO:0000313|Proteomes:UP000001566}//proteome {ECO:0000313|Proteomes:UP000001566}//{ECO:0000256|SAM:SignalP}.
gene2137	SYNWH7803_RS10705	WP_011934059.1	4'-phosphopantetheinyl transferase	GO:0008897 F:holo-[acyl-carrier-protein] synthase activity IEA:InterPro.//GO:0000287 F:magnesium ion binding IEA:InterPro.	IPR008278 4-PPantetheinyl_Trfase_SF.	proteome {ECO:0000313|Proteomes:UP000001566}//proteome {ECO:0000313|Proteomes:UP000001566}//{ECO:0000256|SAAS:SAAS00451600,//
gene2138	SYNWH7803_RS10710	WP_011934060.1	peroxiredoxin	GO:0016209 F:antioxidant activity IEA:InterPro.//GO:0016491 F:oxidoreductase activity IEA:InterPro.	IPR000866 AhpC/TSA.//IPR024706 Peroxiredoxin_AhpC-typ.//IPR012336 Thioredoxin-like_fold.	proteome {ECO:0000313|Proteomes:UP000001566}//proteome {ECO:0000313|Proteomes:UP000001566}.
gene2139	SYNWH7803_RS10715	WP_050815897.1	transcriptional regulator
[truncated: 1,236 more rows]
