# Supplementary material for: Marine Synechococcus sp. Strain WH7803 Shows Specific Adaptative Responses to Assimilate Nanomolar Concentrations of Nitrate
Source: Microbiol Spectr. 2022 Jul 19;10(4):e00187-22. doi: 10.1128/spectrum.00187-22 (PMC9430850; doi:10.1128/spectrum.00187-22)
Supplement: Supplemental file 3 — Table S4. Download spectrum.00187-22-s0003.xlsx, XLSX file, 0.1 MB [file spectrum.00187-22-s0003.xlsx]

## Sheet: Sheet1
Gene_Name	FoldChange	padj	Gene_Name	Gene_Name_2	Gene_Description	Gene_Ontology	Interpro
gene1980	1.98901	3.27511e-07	SYNWH7803_RS09925	SynWH7803_2010	alanine dehydrogenase	GO:0000286 F:alanine dehydrogenase activity IEA:UniProtKB-EC.//GO:0042853 P:L-alanine catabolic process IEA:UniProtKB-UniPathway.	IPR008141 Ala_DH.//IPR007886 AlaDH/PNT_N.//IPR007698 AlaDH/PNT_NAD(H)-bd.//IPR016040 NAD(P)-bd_dom.
gene270	1.6323	1.38108e-10	SYNWH7803_RS01360	SynWH7803_0278	phosphomannomutase	GO:0000287 F:magnesium ion binding IEA:InterPro.//GO:0004615 F:phosphomannomutase activity IEA:UniProtKB-EC.//GO:0005975 P:carbohydrate metabolic process IEA:InterPro.	IPR005844 A-D-PHexomutase_a/b/a-I.//IPR016055 A-D-PHexomutase_a/b/a-I/II/III.//IPR005845 A-D-PHexomutase_a/b/a-II.//IPR005846 A-D-PHexomutase_a/b/a-III.//IPR005843 A-D-PHexomutase_C.//IPR016066 A-D-PHexomutase_CS.//IPR005841 Alpha-D-phosphohexomutase_SF.
gene273	1.55113	0.000261748	SYNWH7803_RS01375	SynWH7803_0281	orotate phosphoribosyltransferase	GO:0000287 F:magnesium ion binding IEA:UniProtKB-HAMAP.//GO:0004588 F:orotate phosphoribosyltransferase activity IEA:UniProtKB-HAMAP.//GO:0044205 P:'de novo' UMP biosynthetic process IEA:UniProtKB-UniPathway.	IPR023031 OPRT.//IPR004467 Or_phspho_trans_dom.//IPR029057 PRTase-like.
gene1368	1.75546	8.64821e-10	SYNWH7803_RS06865	SynWH7803_1394	hypothetical protein	GO:0000917 P:barrier septum assembly IEA:InterPro.	IPR007561 Cell_div_SepF/SepF-rel.
gene271	1.62873	3.36417e-08	SYNWH7803_RS01365	SynWH7803_0279	nuclease	GO:0003676 F:nucleic acid binding IEA:InterPro.	IPR019993 RecB_nuclease_TM0106_put.//IPR012337 RNaseH-like_dom.
gene2229	-2.5775	2.31223e-08	SYNWH7803_RS11165	SynWH7803_2257	RNA-binding protein	GO:0003676 F:nucleic acid binding IEA:InterPro.//GO:0000166 F:nucleotide binding IEA:InterPro.	IPR012677 Nucleotide-bd_a/b_plait.//IPR000504 RRM_dom.
gene1485	1.52426	0.000463916	SYNWH7803_RS07455	SynWH7803_1514	RNA-binding protein	GO:0003676 F:nucleic acid binding IEA:InterPro.//GO:0000166 F:nucleotide binding IEA:InterPro.	IPR012677 Nucleotide-bd_a/b_plait.//IPR000504 RRM_dom.
gene13	1.80285	0.000467974	SYNWH7803_RS00085	SynWH7803_0014	RNA-binding protein	GO:0003676 F:nucleic acid binding IEA:InterPro.//GO:0000166 F:nucleotide binding IEA:InterPro.	IPR012677 Nucleotide-bd_a/b_plait.//IPR000504 RRM_dom.
gene738	-2.05439	2.14216e-16	SYNWH7803_RS03705	SynWH7803_0733	hypothetical protein	GO:0003677 F:DNA binding IEA:InterPro.	IPR027360 AbrB-like.//IPR007159 SpoVT-AbrB_dom.
gene1250	-1.53058	0.000228269	SYNWH7803_RS06270	SynWH7803_1273	phosphoesterase	GO:0003677 F:DNA binding IEA:InterPro.//GO:0003887 F:DNA-directed DNA polymerase activity IEA:InterPro.//GO:0016787 F:hydrolase activity IEA:UniProtKB-KW.//GO:0006260 P:DNA replication IEA:InterPro.	IPR004013 PHP_dom.//IPR003141 Pol/His_phosphatase_N.//IPR016195 Pol/histidinol_Pase-like.
gene647	-1.74909	0.00106842	SYNWH7803_RS03250	SynWH7803_0643	integrase	GO:0003677 F:DNA binding IEA:InterPro.//GO:0015074 P:DNA integration IEA:InterPro.//GO:0006310 P:DNA recombination IEA:InterPro.	IPR011010 DNA_brk_join_enz.//IPR013762 Integrase-like_cat.//IPR002104 Integrase_catalytic.
gene1061	2.09679	0.00095579	SYNWH7803_RS05325	SynWH7803_1081	SOS-regulated protein	GO:0003677 F:DNA binding IEA:InterPro.//GO:0016787 F:hydrolase activity IEA:UniProtKB-KW.//GO:0006281 P:DNA repair IEA:UniProtKB-KW.//GO:0006355 P:regulation of transcription, DNA-templated IEA:InterPro.//GO:0009432 P:SOS response IEA:UniProtKB-KW.	IPR028360 Peptidase_S24/S26_b-rbn.//IPR006197 Peptidase_S24_LexA.//IPR019759 Peptidase_S24_S26.//IPR015927 Peptidase_S24_S26A/B/C.
gene1917	2.10674	0.000100127	SYNWH7803_RS09610	SynWH7803_1948	LuxR family transcriptional regulator	GO:0003677 F:DNA binding IEA:UniProtKB-KW.//GO:0006355 P:regulation of transcription, DNA-templated IEA:UniProtKB-KW.//GO:0006351 P:transcription, DNA-templated IEA:UniProtKB-KW.	IPR016032 Sig_transdc_resp-reg_C-effctor.//IPR000792 Tscrpt_reg_LuxR_C.//IPR011991 WHTH_DNA-bd_dom.
gene2040	2.88044	7.39826e-05	SYNWH7803_RS10225	SynWH7803_2070	transcriptional regulator	GO:0003677 F:DNA binding IEA:UniProtKB-KW.//GO:0006355 P:regulation of transcription, DNA-templated IEA:UniProtKB-KW.//GO:0006351 P:transcription, DNA-templated IEA:UniProtKB-KW.	IPR016032 Sig_transdc_resp-reg_C-effctor.//IPR000792 Tscrpt_reg_LuxR_C.//IPR011991 WHTH_DNA-bd_dom.
gene1515	1.78583	0.00521963	SYNWH7803_RS07605	SynWH7803_1544	RNA polymerase sigma factor	GO:0003677 F:DNA binding IEA:UniProtKB-KW.//GO:0016987 F:sigma factor activity IEA:UniProtKB-KW.//GO:0003700 F:transcription factor activity, sequence-specific DNA binding IEA:InterPro.//GO:0006352 P:DNA-templated transcription, initiation IEA:InterPro.	IPR014284 RNA_pol_sigma-70_dom.//IPR000943 RNA_pol_sigma70.//IPR009042 RNA_pol_sigma70_r1_2.//IPR007627 RNA_pol_sigma70_r2.//IPR007624 RNA_pol_sigma70_r3.//IPR007630 RNA_pol_sigma70_r4.//IPR013325 RNA_pol_sigma_r2.//IPR013324 RNA_pol_sigma_r3_r4.//IPR017848 RNA_pol_sigma_RpoD_cyanobac.//IPR011991 WHTH_DNA-bd_dom.
gene1702	2.87944	2.10311e-44	SYNWH7803_RS08540	SynWH7803_1736	RNA polymerase sigma factor RpoD	GO:0003677 F:DNA binding IEA:UniProtKB-KW.//GO:0016987 F:sigma factor activity IEA:UniProtKB-KW.//GO:0003700 F:transcription factor activity, sequence-specific DNA binding IEA:InterPro.//GO:0006352 P:DNA-templated transcription, initiation IEA:InterPro.	IPR014284 RNA_pol_sigma-70_dom.//IPR000943 RNA_pol_sigma70.//IPR009042 RNA_pol_sigma70_r1_2.//IPR007627 RNA_pol_sigma70_r2.//IPR007624 RNA_pol_sigma70_r3.//IPR007630 RNA_pol_sigma70_r4.//IPR013325 RNA_pol_sigma_r2.//IPR013324 RNA_pol_sigma_r3_r4.//IPR017848 RNA_pol_sigma_RpoD_cyanobac.//IPR011991 WHTH_DNA-bd_dom.
gene1896	-2.00969	1.15456e-08	SYNWH7803_RS09505	SynWH7803_1928	DNA-binding protein	GO:0003677 F:DNA binding IEA:UniProtKB-KW.//GO:0030261 P:chromosome condensation IEA:UniProtKB-KW.//GO:0003677 F:DNA binding IEA:UniProtKB-KW.//GO:0030261 P:chromosome condensation IEA:UniProtKB-KW.//GO:0003677 F:DNA binding IEA:UniProtKB-KW.//GO:0030261 P:chromosome condensation IEA:UniProtKB-KW.//GO:0003677 F:DNA binding IEA:UniProtKB-KW.//GO:0030261 P:chromosome condensation IEA:UniProtKB-KW.	IPR000119 Hist_DNA-bd.//IPR020816 Histone-like_DNA-bd_CS.//IPR010992 IHF-like_DNA-bd_dom.//IPR000119 Hist_DNA-bd.//IPR020816 Histone-like_DNA-bd_CS.//IPR010992 IHF-like_DNA-bd_dom.//IPR000119 Hist_DNA-bd.//IPR020816 Histone-like_DNA-bd_CS.//IPR010992 IHF-like_DNA-bd_dom.//IPR000119 Hist_DNA-bd.//IPR020816 Histone-like_DNA-bd_CS.//IPR010992 IHF-like_DNA-bd_dom.
gene1060	1.74335	3.20927e-05	SYNWH7803_RS05320	SynWH7803_1080	nucleotidyltransferase	GO:0003684 F:damaged DNA binding IEA:InterPro.//GO:0006281 P:DNA repair IEA:InterPro.	IPR017961 DNA_pol_Y-fam_little_finger.//IPR025188 DUF4113.//IPR001126 UmuC.
gene539	-2.16865	4.00903e-08	SYNWH7803_RS02710	SynWH7803_0539	formamidopyrimidine-DNA glycosylase	GO:0003684 F:damaged DNA binding IEA:InterPro.//GO:0008534 F:oxidized purine nucleobase lesion DNA N-glycosylase activity IEA:UniProtKB-HAMAP.//GO:0008270 F:zinc ion binding IEA:UniProtKB-HAMAP.//GO:0006284 P:base-excision repair IEA:InterPro.//GO:0006289 P:nucleotide-excision repair IEA:InterPro.	IPR015886 DNA_glyclase/AP_lyase_DNA-bd.//IPR015887 DNA_glyclase_Znf_dom_DNA_BS.//IPR020629 Formamido-pyr_DNA_Glyclase.//IPR012319 FPG_cat.//IPR010979 Ribosomal_S13-like_H2TH.//IPR000214 Znf_DNA_glyclase/AP_lyase.//IPR010663 Znf_FPG/IleRS.
gene160	2.27165	6.47786e-22	SYNWH7803_RS00820	SynWH7803_0171	single-stranded DNA-binding protein	GO:0003697 F:single-stranded DNA binding IEA:UniProtKB-HAMAP.//GO:0006260 P:DNA replication IEA:InterPro.	IPR012340 NA-bd_OB-fold.//IPR000424 Primosome_PriB/ssb.//IPR011344 ssDNA-bd.
gene1752	1.84945	3.16276e-05	SYNWH7803_RS08785	SynWH7803_1782	RNA methyltransferase	GO:0003723 F:RNA binding IEA:InterPro.//GO:0009020 F:tRNA (guanosine-2'-O-)-methyltransferase activity IEA:UniProtKB-EC.	IPR029028 Alpha/beta_knot_MTases.//IPR022724 rRNA_MeTrfase_SpoU_C.//IPR001537 SpoU_MeTrfase.//IPR029026 tRNA_m1G_MTases_N.
gene2422	1.60313	6.03729e-06	SYNWH7803_RS12130	SynWH7803_2451	peptidyl-tRNA hydrolase	GO:0003747 F:translation release factor activity IEA:InterPro.	IPR000352 Pep_chain_release_fac_I_II.
gene1707	2.08191	2.59616e-07	SYNWH7803_RS08565	SynWH7803_1741	peptidyl-prolyl cis-trans isomerase	GO:0003755 F:peptidyl-prolyl cis-trans isomerase activity IEA:UniProtKB-KW.//GO:0006457 P:protein folding IEA:InterPro.	IPR023566 PPIase_FKBP.//IPR001179 PPIase_FKBP_dom.
gene76	1.84963	0.0200931	SYNWH7803_RS00400	SynWH7803_0077	hypothetical protein	GO:0003824 F:catalytic activity IEA:InterPro.	IPR013785 Aldolase_TIM.//IPR007570 Uncharacterised_Ycf23.
gene840	2.4996	0.0003728	SYNWH7803_RS04215	SynWH7803_0841	hypothetical protein	GO:0003824 F:catalytic activity IEA:InterPro.//GO:0005975 P:carbohydrate metabolic process IEA:InterPro.	IPR011330 Glyco_hydro/deAcase_b/a-brl.//IPR027291 Glyco_hydro_38/57_N.
gene1724	2.58322	7.18725e-10	SYNWH7803_RS08650	SynWH7803_1754	L-Ala-DL-Glu epimerase	GO:0003824 F:catalytic activity IEA:InterPro.//GO:0009063 P:cellular amino acid catabolic process IEA:InterPro.	IPR029065 Enolase_C-like.//IPR029017 Enolase_N-like.//IPR018110 Mandel_Rmase/mucon_lact_enz_CS.//IPR013342 Mandelate_racemase_C.//IPR013341 Mandelate_racemase_N_dom.//IPR001354 MR/MLE/MAL.
gene2179	1.66442	0.000154882	SYNWH7803_RS10915	SynWH7803_2208	radical SAM protein	GO:0003824 F:catalytic activity IEA:InterPro.//GO:0031419 F:cobalamin binding IEA:InterPro.//GO:0051536 F:iron-sulfur cluster binding IEA:InterPro.//GO:0046872 F:metal ion binding IEA:InterPro.	IPR006158 Cobalamin-bd.//IPR025274 DUF4070.//IPR006638 Elp3/MiaB/NifB.//IPR023970 MeThioTfrase/rSAM.//IPR007197 rSAM.//IPR023404 rSAM_horseshoe.
gene1145	-1.84074	4.74503e-08	SYNWH7803_RS05745	SynWH7803_1164	NAD dependent epimerase/dehydratase	GO:0003824 F:catalytic activity IEA:InterPro.//GO:0050662 F:coenzyme binding IEA:InterPro.	IPR001509 Epimerase_deHydtase_N.//IPR016040 NAD(P)-bd_dom.
gene758	-2.86223	1.34808e-20	SYNWH7803_RS03805	SynWH7803_0754	NAD-dependent epimerase	GO:0003824 F:catalytic activity IEA:InterPro.//GO:0050662 F:coenzyme binding IEA:InterPro.	IPR001509 Epimerase_deHydtase_N.//IPR016040 NAD(P)-bd_dom.
gene360	1.99731	1.18793e-06	SYNWH7803_RS01810	SynWH7803_0367	radical SAM protein	GO:0003824 F:catalytic activity IEA:InterPro.//GO:0051536 F:iron-sulfur cluster binding IEA:InterPro.	IPR006638 Elp3/MiaB/NifB.//IPR023970 MeThioTfrase/rSAM.//IPR007197 rSAM.//IPR023404 rSAM_horseshoe.
gene2044	-1.5844	0.00199861	SYNWH7803_RS10245	SynWH7803_2074	radical SAM protein	GO:0003824 F:catalytic activity IEA:InterPro.//GO:0051536 F:iron-sulfur cluster binding IEA:InterPro.	IPR013785 Aldolase_TIM.//IPR007197 rSAM.//IPR026357 rSAM/SPASM_prot_GRRM_system.
gene860	1.81079	2.26196e-06	SYNWH7803_RS04315	SynWH7803_0866	gamma-glutamyltransferase	GO:0003840 F:gamma-glutamyltransferase activity IEA:UniProtKB-EC.//GO:0006749 P:glutathione metabolic process IEA:InterPro.	IPR000101 GGT_peptidase.//IPR029055 Ntn_hydrolases_N.
gene300	1.61246	0.000400035	SYNWH7803_RS01510	SynWH7803_0307	isopropylmalate isomerase	GO:0003861 F:3-isopropylmalate dehydratase activity IEA:UniProtKB-EC.	IPR015937 Acoase/IPM_deHydtase.//IPR015928 Aconitase/3IPM_dehydase_swvl.//IPR000573 AconitaseA/IPMdHydase_ssu_swvl.
gene752	2.5788	0.0285778	SYNWH7803_RS03775	SynWH7803_0747	6-pyruvoyl tetrahydropterin synthase	GO:0003874 F:6-pyruvoyltetrahydropterin synthase activity IEA:UniProtKB-EC.	IPR007115 6-PTP_synth/QueD.
gene640	1.72929	4.45124e-05	SYNWH7803_RS03215	SynWH7803_0636	deoxyribodipyrimidine photolyase	GO:0003904 F:deoxyribodipyrimidine photo-lyase activity IEA:UniProtKB-EC.	IPR005101 Cryptochr/Photolyase_FAD-bd.//IPR006050 DNA_photolyase_N.//IPR014729 Rossmann-like_a/b/a_fold.
gene338	2.33604	5.73002e-22	SYNWH7803_RS01700	SynWH7803_0345	N-acetylglucosamine-1-phosphate uridyltransferase	GO:0003954 F:NADH dehydrogenase activity IEA:UniProtKB-EC.	IPR023753 FAD/NAD-binding_dom.
gene1381	1.57602	0.000331322	SYNWH7803_RS06930	SynWH7803_1407	O-acetylhomoserine aminocarboxypropyltransferase	GO:0003961 F:O-acetylhomoserine aminocarboxypropyltransferase activity IEA:UniProtKB-EC.//GO:0030170 F:pyridoxal phosphate binding IEA:InterPro.	IPR000277 Cys/Met-Metab_PyrdxlP-dep_enz.//IPR006235 OAc-hSer/O-AcSer_sulfhydrylase.//IPR015424 PyrdxlP-dep_Trfase.//IPR015421 PyrdxlP-dep_Trfase_major_sub1.//IPR015422 PyrdxlP-dep_Trfase_major_sub2.
gene234	2.21461	8.3851e-11	SYNWH7803_RS01180	SynWH7803_0242	UDP-glucose 4-epimerase	GO:0003978 F:UDP-glucose 4-epimerase activity IEA:UniProtKB-EC.//GO:0006012 P:galactose metabolic process IEA:InterPro.	IPR005886 GalE.//IPR016040 NAD(P)-bd_dom.
gene2093	-2.20153	1.04446e-10	SYNWH7803_RS10485	SynWH7803_2128	acetyl-CoA carboxylase biotin carboxylase subunit	GO:0003989 F:acetyl-CoA carboxylase activity IEA:UniProtKB-EC.//GO:0005524 F:ATP binding IEA:InterPro.//GO:0004075 F:biotin carboxylase activity IEA:UniProtKB-EC.//GO:0046872 F:metal ion binding IEA:InterPro.	IPR004549 Acetyl_CoA_COase_biotin_COase.//IPR011761 ATP-grasp.//IPR013815 ATP_grasp_subdomain_1.//IPR013816 ATP_grasp_subdomain_2.//IPR005481 BC-like_N.//IPR011764 Biotin_carboxylation_dom.//IPR005482 Biotin_COase_C.//IPR005479 CbamoylP_synth_lsu-like_ATP-bd.//IPR016185 PreATP-grasp_dom.//IPR011054 Rudment_hybrid_motif.
gene1771	1.56245	0.0015805	SYNWH7803_RS08880		putative phosphodiesterase/alkaline phosphatase D	GO:0004035 F:alkaline phosphatase activity IEA:UniProtKB-EC.	IPR018946 Alk_phosphatase_PhoD-like.//IPR029052 Metallo-depent_PP-like.//IPR032093 PhoD_N.
gene2468	92.273	0	SYNWH7803_RS12360	SynWH7803_2497	hypothetical protein	GO:0004048 F:anthranilate phosphoribosyltransferase activity IEA:UniProtKB-EC.	IPR000312 Glycosyl_Trfase_fam3.//IPR017459 Glycosyl_Trfase_fam3_N_dom.
gene451	-2.53249	5.16215e-12	SYNWH7803_RS02265	SynWH7803_0456	anthranilate synthase	GO:0004049 F:anthranilate synthase activity IEA:UniProtKB-EC.//GO:0009058 P:biosynthetic process IEA:InterPro.	IPR005801 ADC_synthase.//IPR019999 Anth_synth_I-like.//IPR006805 Anth_synth_I_N.//IPR015890 Chorismate_C.
gene2440	1.58262	0.0286185	SYNWH7803_RS12220	SynWH7803_2470	p-aminobenzoate synthetase	GO:0004049 F:anthranilate synthase activity IEA:UniProtKB-EC.//GO:0009058 P:biosynthetic process IEA:InterPro.	IPR005801 ADC_synthase.//IPR019999 Anth_synth_I-like.//IPR015890 Chorismate_C.
gene1866	-1.93345	6.81415e-07	SYNWH7803_RS09355	SynWH7803_1896	chorismate mutase	GO:0004106 F:chorismate mutase activity IEA:UniProtKB-EC.	IPR008243 Chorismate_mutase_AroH.//IPR013813 Endoribo_LPSP/chorism_mut-like.
gene1411	-2.10485	4.67401e-06	SYNWH7803_RS07080	SynWH7803_1436	dihydropteroate synthase	GO:0004156 F:dihydropteroate synthase activity IEA:UniProtKB-EC.//GO:0046872 F:metal ion binding IEA:UniProtKB-KW.//GO:0046656 P:folic acid biosynthetic process IEA:UniProtKB-KW.//GO:0046654 P:tetrahydrofolate biosynthetic process IEA:UniProtKB-UniPathway.	IPR006390 DHP_synth.//IPR011005 Dihydropteroate_synth-like.//IPR000489 Pterin-binding_dom.
gene2107	1.60919	1.71268e-05	SYNWH7803_RS10555	SynWH7803_2142	peptidase S9	GO:0004177 F:aminopeptidase activity IEA:UniProtKB-KW.//GO:0008236 F:serine-type peptidase activity IEA:InterPro.	IPR011042 6-blade_b-propeller_TolB-like.//IPR029058 AB_hydrolase.//IPR001375 Peptidase_S9.
gene1526	3.50883	5.21365e-09	SYNWH7803_RS07660	SynWH7803_1555	aminopeptidase N	GO:0004177 F:aminopeptidase activity IEA:UniProtKB-KW.//GO:0008237 F:metallopeptidase activity IEA:InterPro.//GO:0008270 F:zinc ion binding IEA:InterPro.	IPR001930 Peptidase_M1.//IPR014782 Peptidase_M1_N.//IPR012779 Peptidase_M1_pepN.//IPR024601 Peptidase_M1_pepN_C.
gene1975	1.64643	1.54118e-11	SYNWH7803_RS09900	SynWH7803_2005	proline aminopeptidase P II	GO:0004177 F:aminopeptidase activity IEA:UniProtKB-KW.//GO:0030145 F:manganese ion binding IEA:InterPro.	IPR007865 Aminopep_P_N.//IPR029149 Creatin/AminoP/Spt16_NTD.//IPR028980 Creatinase/Aminopeptidase_P_N.//IPR000994 Pept_M24_structural-domain.//IPR001131 Peptidase_M24B_aminopep-P_CS.
gene705	1.53937	7.81302e-07	SYNWH7803_RS03540	SynWH7803_0701	serine protease	GO:0004252 F:serine-type endopeptidase activity IEA:InterPro.	IPR001478 PDZ.//IPR009003 Peptidase_S1_PA.//IPR001940 Peptidase_S1C.
gene2153	1.68476	0.00230038	SYNWH7803_RS10785	SynWH7803_2187	serine protease	GO:0004252 F:serine-type endopeptidase activity IEA:InterPro.	IPR001478 PDZ.//IPR009003 Peptidase_S1_PA.//IPR001940 Peptidase_S1C.
gene1541	-1.64387	1.82491e-05	SYNWH7803_RS07735	SynWH7803_1569	farnesyl-diphosphate synthase	GO:0004311 F:farnesyltranstransferase activity IEA:UniProtKB-EC.//GO:0008299 P:isoprenoid biosynthetic process IEA:UniProtKB-KW.	IPR008949 Isoprenoid_synthase_dom.//IPR000092 Polyprenyl_synt.//IPR017446 Polyprenyl_synth-rel.
gene1433	1.67448	1.12176e-05	SYNWH7803_RS07195	SynWH7803_1458	glutamine synthetase	GO:0004356 F:glutamate-ammonia ligase activity IEA:InterPro.//GO:0006807 P:nitrogen compound metabolic process IEA:InterPro.	IPR014746 Gln_synth/guanido_kin_cat_dom.//IPR008146 Gln_synth_cat_dom.//IPR027303 Gln_synth_gly_rich_site.//IPR022147 GSIII_N.
gene450	-2.84167	1.65406e-30	SYNWH7803_RS02260	SynWH7803_0455	glutamate--cysteine ligase	GO:0004357 F:glutamate-cysteine ligase activity IEA:InterPro.//GO:0042398 P:cellular modified amino acid biosynthetic process IEA:InterPro.	IPR006336 GCS2.//IPR011792 GshA_cyano.
gene1539	-1.68358	3.0275e-05	SYNWH7803_RS07725	SynWH7803_1567	DNA damage-inducible protein	GO:0004386 F:helicase activity IEA:UniProtKB-KW.	IPR027417 P-loop_NTPase.//IPR027785 UvrD-like_helicase_C.
gene436	2.06669	1.44964e-13	SYNWH7803_RS02190	SynWH7803_0442	helicase	GO:0004386 F:helicase activity IEA:UniProtKB-KW.
gene2035	1.66671	0.0385071	SYNWH7803_RS10200	SynWH7803_2065	histidinol dehydrogenase	GO:0004399 F:histidinol dehydrogenase activity IEA:UniProtKB-HAMAP.//GO:0051287 F:NAD binding IEA:InterPro.//GO:0008270 F:zinc ion binding IEA:UniProtKB-HAMAP.//GO:0000105 P:histidine biosynthetic process IEA:UniProtKB-HAMAP.	IPR016161 Ald_DH/histidinol_DH.//IPR001692 Histidinol_DH_CS.//IPR022695 Histidinol_DH_monofunct.//IPR012131 Hstdl_DH.
gene2301	1.72307	8.56379e-07	SYNWH7803_RS11525	SynWH7803_2331	histidinol-phosphate aminotransferase	GO:0004400 F:histidinol-phosphate transaminase activity IEA:UniProtKB-EC.//GO:0080130 F:L-phenylalanine:2-oxoglutarate aminotransferase activity IEA:UniProtKB-EC.//GO:0030170 F:pyridoxal phosphate binding IEA:InterPro.//GO:0009058 P:biosynthetic process IEA:InterPro.	IPR004839 Aminotransferase_I/II.//IPR004838 NHTrfase_class1_PyrdxlP-BS.//IPR015424 PyrdxlP-dep_Trfase.//IPR015421 PyrdxlP-dep_Trfase_major_sub1.//IPR015422 PyrdxlP-dep_Trfase_major_sub2.
gene2068	1.78828	3.85262e-12	SYNWH7803_RS10365	SynWH7803_2098	lactoylglutathione lyase	GO:0004462 F:lactoylglutathione lyase activity IEA:InterPro.//GO:0046872 F:metal ion binding IEA:InterPro.	IPR029068 Glyas_Bleomycin-R_OHBP_Dase.//IPR004360 Glyas_Fos-R_dOase_dom.//IPR018146 Glyoxalase_1_CS.
gene585	1.55908	1.59597e-07	SYNWH7803_RS02940	SynWH7803_0580	long-chain fatty acid--CoA ligase	GO:0004467 F:long-chain fatty acid-CoA ligase activity IEA:UniProtKB-EC.	IPR020845 AMP-binding_CS.//IPR000873 AMP-dep_Synth/Lig.
gene398	1.61077	1.30074e-07	SYNWH7803_RS02000	SynWH7803_0404	HNH endonuclease	GO:0004519 F:endonuclease activity IEA:InterPro.//GO:0003676 F:nucleic acid binding IEA:InterPro.	IPR002711 HNH.//IPR003615 HNH_nuc.
gene1176	2.40091	9.4227e-06	SYNWH7803_RS05900	SynWH7803_1196	RNA processing exonuclease	GO:0004527 F:exonuclease activity IEA:UniProtKB-KW.	IPR001279 Metallo-B-lactamas.//IPR026360 Xnuc_lig_assoc.
gene1375	-1.68215	3.29161e-06	SYNWH7803_RS06900	SynWH7803_1401	serine/threonine protein phosphatase	GO:0004527 F:exonuclease activity IEA:UniProtKB-KW.	IPR004843 Calcineurin-like_PHP_apaH.//IPR029052 Metallo-depent_PP-like.//IPR014577 UCP033093_metalloPase.
gene365	1.77117	0.00520452	SYNWH7803_RS01835	SynWH7803_0372	ribonuclease E	GO:0004540 F:ribonuclease activity IEA:InterPro.//GO:0003723 F:RNA binding IEA:InterPro.//GO:0006396 P:RNA processing IEA:InterPro.	IPR012340 NA-bd_OB-fold.//IPR019307 RNA-bd_AU-1/RNase_E/G.//IPR004659 RNase_E/G.//IPR022967 S1_dom.//IPR003029 S1_domain.
gene141	-1.82775	9.45628e-11	SYNWH7803_RS00725	SynWH7803_0151	glutathione peroxidase	GO:0004602 F:glutathione peroxidase activity IEA:InterPro.//GO:0006979 P:response to oxidative stress IEA:InterPro.	IPR000889 Glutathione_peroxidase.//IPR029759 GPX_AS.//IPR012336 Thioredoxin-like_fold.
gene2424	1.671	0.000592727	SYNWH7803_RS12140	SynWH7803_2453	spermidine synthase	GO:0004766 F:spermidine synthase activity IEA:UniProtKB-EC.	IPR030374 PABS.//IPR030373 PABS_CS.//IPR029063 SAM-dependent_MTases.//IPR001045 Spermi_synthase.
gene347	-1.6412	2.77531e-06	SYNWH7803_RS01745	SynWH7803_0354	sulfate adenylyltransferase	GO:0004781 F:sulfate adenylyltransferase (ATP) activity IEA:UniProtKB-EC.//GO:0000103 P:sulfate assimilation IEA:InterPro.	IPR025980 ATP-Sase_PUA-like_dom.//IPR015947 PUA-like_domain.//IPR014729 Rossmann-like_a/b/a_fold.//IPR024951 Sulfurylase_cat_dom.//IPR002650 Sulphate_adenylyltransferase.
gene1202	1.51412	0.000223112	SYNWH7803_RS06030	SynWH7803_1222	threonine dehydratase	GO:0004794 F:L-threonine ammonia-lyase activity IEA:UniProtKB-EC.//GO:0030170 F:pyridoxal phosphate binding IEA:InterPro.//GO:0009097 P:isoleucine biosynthetic process IEA:UniProtKB-UniPathway.	IPR001721 ACT-like_dom.//IPR000634 Ser/Thr_deHydtase_PyrdxlP-BS.//IPR005787 Thr_deHydtase_biosynth.//IPR001926 TrpB-like_PLP-dep.
gene737	-2.29635	6.37647e-09	SYNWH7803_RS03700	SynWH7803_0732	tryptophan synthase subunit alpha	GO:0004834 F:tryptophan synthase activity IEA:UniProtKB-HAMAP.	IPR013785 Aldolase_TIM.//IPR011060 RibuloseP-bd_barrel.//IPR018204 Trp_synthase_alpha_AS.//IPR002028 Trp_synthase_suA.
gene1662	2.26654	0.000151933	SYNWH7803_RS08340	SynWH7803_1694	hypothetical protein	GO:0004848 F:ureidoglycolate hydrolase activity IEA:InterPro.	IPR011051 RmlC_Cupin.//IPR024060 Ureidoglycolate_lyase_dom.
gene155	1.73649	1.73634e-06	SYNWH7803_RS00795	SynWH7803_0166	xylulose kinase	GO:0004856 F:xylulokinase activity IEA:UniProtKB-EC.//GO:0005997 P:xylulose metabolic process IEA:InterPro.	IPR000577 Carb_kinase_FGGY.//IPR018485 Carb_kinase_FGGY_C.//IPR018483 Carb_kinase_FGGY_CS.//IPR018484 Carb_kinase_FGGY_N.//IPR006000 Xylulokinase.
gene357	-2.04872	4.31356e-09	SYNWH7803_RS01795	SynWH7803_0364	glycine/betaine ABC transporter substrate-binding protein	GO:0005215 F:transporter activity IEA:InterPro.	IPR007210 ABC_Gly_betaine_transp_sub-bd.
gene2240	-2.78489	5.27675e-09	SYNWH7803_RS11220	SynWH7803_2268	outer membrane efflux protein	GO:0005215 F:transporter activity IEA:InterPro.	IPR003423 OMP_efflux.
gene1211	-2.54805	1.37542e-14	SYNWH7803_RS06075	SynWH7803_1234	sugar ABC transporter substrate-binding protein	GO:0005215 F:transporter activity IEA:InterPro.//GO:0008643 P:carbohydrate transport IEA:UniProtKB-KW.	IPR006059 SBP_1_dom.
gene2106	1.51636	0.000120143	SYNWH7803_RS10550	SynWH7803_2141	peptide deformylase	GO:0005506 F:iron ion binding IEA:InterPro.//GO:0042586 F:peptide deformylase activity IEA:UniProtKB-HAMAP.//GO:0006412 P:translation IEA:UniProtKB-HAMAP.	IPR000181 Fmet_deformylase.//IPR023635 Peptide_deformylase.
gene757	-1.67318	0.000233372	SYNWH7803_RS03800	SynWH7803_0753	plastocyanin	GO:0005507 F:copper ion binding IEA:UniProtKB-HAMAP.//GO:0009055 F:electron carrier activity IEA:UniProtKB-HAMAP.//GO:0055114 P:oxidation-reduction process IEA:UniProtKB-HAMAP.	IPR000923 BlueCu_1.//IPR028871 BlueCu_1_BS.//IPR001235 Copper_blue_Plastocyanin.//IPR008972 Cupredoxin.//IPR002387 Plastocyanin.//IPR023511 Plastocyanin_cyanobac.
gene1424	3.8458	9.88576e-09	SYNWH7803_RS07145	SynWH7803_1448	hypothetical protein	GO:0005509 F:calcium ion binding IEA:InterPro.	IPR011992 EF-hand-dom_pair.//IPR018247 EF_Hand_1_Ca_BS.//IPR002048 EF_hand_dom.
gene693	-1.75541	6.37661e-05	SYNWH7803_RS03480	SynWH7803_0689	rubsico expression protein CbbX	GO:0005524 F:ATP binding IEA:InterPro.	IPR003593 AAA+_ATPase.//IPR003959 ATPase_AAA_core.//IPR000641 CbxX_CfqX.//IPR000470 CbxX_CfqX_mono.//IPR027417 P-loop_NTPase.
gene2102	3.09254	5.15064e-08	SYNWH7803_RS10530	SynWH7803_2137	ATPase AAA	GO:0005524 F:ATP binding IEA:InterPro.//GO:0003677 F:DNA binding IEA:InterPro.//GO:0006260 P:DNA replication IEA:InterPro.	IPR003593 AAA+_ATPase.//IPR001208 MCM_dom.//IPR004482 Mg_chelat-rel.//IPR025158 Mg_chelat-rel_C.//IPR000523 Mg_chelatse_chII_dom.//IPR027417 P-loop_NTPase.//IPR020568 Ribosomal_S5_D2-typ_fold.//IPR014721 Ribosomal_S5_D2-typ_fold_subgr.
gene2502	2.01376	3.90753e-08	SYNWH7803_RS12530	SynWH7803_2531	hypothetical protein	GO:0005524 F:ATP binding IEA:InterPro.//GO:0004672 F:protein kinase activity IEA:InterPro.	IPR011009 Kinase-like_dom.//IPR000719 Prot_kinase_dom.//IPR004147 UbiB_dom.
gene2501	-1.73882	3.39307e-06	SYNWH7803_RS12525	SynWH7803_2530	DNA repair protein RecN	GO:0005524 F:ATP binding IEA:InterPro.//GO:0006310 P:DNA recombination IEA:InterPro.//GO:0006281 P:DNA repair IEA:UniProtKB-KW.	IPR004604 DNA_recomb/repair_RecN.//IPR027417 P-loop_NTPase.//IPR003395 RecF/RecN/SMC_N.
gene1215	1.85567	0.0463707	SYNWH7803_RS06095	SynWH7803_1238	heat-shock protein Hsp90	GO:0005524 F:ATP binding IEA:InterPro.//GO:0006457 P:protein folding IEA:InterPro.//GO:0006950 P:response to stress IEA:InterPro.	IPR003594 HATPase_C.//IPR001404 Hsp90_fam.//IPR020575 Hsp90_N.//IPR020568 Ribosomal_S5_D2-typ_fold.
gene233	1.98859	0.000199171	SYNWH7803_RS01175	SynWH7803_0241	selenophosphate synthase	GO:0005524 F:ATP binding IEA:InterPro.//GO:0016491 F:oxidoreductase activity IEA:InterPro.	IPR010918 AIR_synth_C_dom.//IPR023753 FAD/NAD-binding_dom.//IPR030805 Oxidorec-SedlD_fusion.//IPR016188 PurM-like_N.//IPR004536 SPS/SelD.
gene1931	1.71396	1.5257e-09	SYNWH7803_RS09680	SynWH7803_1962	phosphoribosylamine--glycine ligase	GO:0005524 F:ATP binding IEA:UniProtKB-HAMAP.//GO:0000287 F:magnesium ion binding IEA:UniProtKB-HAMAP.//GO:0030145 F:manganese ion binding IEA:UniProtKB-HAMAP.//GO:0004637 F:phosphoribosylamine-glycine ligase activity IEA:UniProtKB-HAMAP.//GO:0006189 P:'de novo' IMP biosynthetic process IEA:UniProtKB-HAMAP.//GO:0009113 P:purine nucleobase biosynthetic process IEA:InterPro.	IPR011761 ATP-grasp.//IPR013815 ATP_grasp_subdomain_1.//IPR013816 ATP_grasp_subdomain_2.//IPR016185 PreATP-grasp_dom.//IPR020561 PRibGlycinamid_synth_ATP-grasp.//IPR000115 PRibGlycinamide_synth.//IPR020560 PRibGlycinamide_synth_C-dom.//IPR020559 PRibGlycinamide_synth_CS.//IPR020562 PRibGlycinamide_synth_N.//IPR011054 Rudment_hybrid_motif.
gene2485	2.36208	1.1374e-05	SYNWH7803_RS12445	SynWH7803_2514	molecular chaperone DnaK	GO:0005524 F:ATP binding IEA:UniProtKB-HAMAP.//GO:0006457 P:protein folding IEA:InterPro.	IPR012725 Chaperone_DnaK.//IPR018181 Heat_shock_70_CS.//IPR029048 HSP70_C.//IPR029047 HSP70_peptide-bd.//IPR013126 Hsp_70_fam.
gene2067	1.55524	0.00181504	SYNWH7803_RS10360	SynWH7803_2097	DNA mismatch repair protein	GO:0005524 F:ATP binding IEA:UniProtKB-HAMAP.//GO:0016887 F:ATPase activity IEA:InterPro.//GO:0004519 F:endonuclease activity IEA:UniProtKB-HAMAP.//GO:0030983 F:mismatched DNA binding IEA:InterPro.//GO:0006298 P:mismatch repair IEA:InterPro.//GO:0045910 P:negative regulation of DNA recombination IEA:InterPro.	IPR003593 AAA+_ATPase.//IPR000432 DNA_mismatch_repair_MutS_C.//IPR007696 DNA_mismatch_repair_MutS_core.//IPR005747 MutS2.//IPR027417 P-loop_NTPase.//IPR002625 Smr_dom.
gene1132	-2.06058	3.1014e-12	SYNWH7803_RS05680	SynWH7803_1151	phosphoribulokinase	GO:0005524 F:ATP binding IEA:UniProtKB-KW.//GO:0008974 F:phosphoribulokinase activity IEA:UniProtKB-EC.//GO:0005975 P:carbohydrate metabolic process IEA:InterPro.	IPR027417 P-loop_NTPase.//IPR006082 PRK.//IPR006083 PRK/URK.
gene2233	-3.29844	5.00678e-18	SYNWH7803_RS11185	SynWH7803_2261	ABC transporter	GO:0005524 F:ATP binding IEA:UniProtKB-KW.//GO:0016887 F:ATPase activity IEA:InterPro.	IPR003593 AAA+_ATPase.//IPR014324 ABC_heterocyst_DevA.//IPR003439 ABC_transporter-like.//IPR017871 ABC_transporter_CS.//IPR027417 P-loop_NTPase.
gene2409	-1.69479	0.00073878	SYNWH7803_RS12065	SynWH7803_2439	ABC transporter	GO:0005524 F:ATP binding IEA:UniProtKB-KW.//GO:0016887 F:ATPase activity IEA:InterPro.	IPR003593 AAA+_ATPase.//IPR003439 ABC_transporter-like.//IPR017871 ABC_transporter_CS.//IPR027417 P-loop_NTPase.
gene2313	1.95374	1.5257e-09	SYNWH7803_RS11585	SynWH7803_2343	ABC transporter ATP-binding protein	GO:0005524 F:ATP binding IEA:UniProtKB-KW.//GO:0016887 F:ATPase activity IEA:InterPro.	IPR003593 AAA+_ATPase.//IPR003439 ABC_transporter-like.//IPR017871 ABC_transporter_CS.//IPR027417 P-loop_NTPase.
gene1855	-1.6071	0.00504389	SYNWH7803_RS09300	SynWH7803_1885	macrolide ABC transporter ATP-binding protein	GO:0005524 F:ATP binding IEA:UniProtKB-KW.//GO:0016887 F:ATPase activity IEA:InterPro.	IPR003593 AAA+_ATPase.//IPR003439 ABC_transporter-like.//IPR017871 ABC_transporter_CS.//IPR027417 P-loop_NTPase.
gene1288	-2.27551	2.18315e-07	SYNWH7803_RS06460	SynWH7803_1314	GTP-binding protein	GO:0005525 F:GTP binding IEA:UniProtKB-KW.//GO:0003924 F:GTPase activity IEA:InterPro.	IPR009022 EFG_III-V.//IPR000640 EFG_V.//IPR031157 G_TR_CS.//IPR027417 P-loop_NTPase.//IPR005225 Small_GTP-bd_dom.//IPR000795 TF_GTP-bd_dom.//IPR009000 Transl_B-barrel.//IPR004161 Transl_elong_EFTu/EF1A_2.//IPR006298 TypA_GTP-bd.
gene2243	-1.87693	0.00126173	SYNWH7803_RS11235	SynWH7803_2271	chemotaxis protein CheY	GO:0005622 C:intracellular IEA:GOC.//GO:0000160 P:phosphorelay signal transduction system IEA:InterPro.	IPR011006 CheY-like_superfamily.//IPR001789 Sig_transdc_resp-reg_receiver.
gene312	13.8437	1.06183e-145	SYNWH7803_RS01570	SynWH7803_0319	global nitrogen regulator	GO:0005622 C:intracellular IEA:InterPro.//GO:0003677 F:DNA binding IEA:UniProtKB-KW.//GO:0003700 F:transcription factor activity, sequence-specific DNA binding IEA:InterPro.//GO:0006351 P:transcription, DNA-templated IEA:UniProtKB-KW.	IPR018490 cNMP-bd-like.//IPR000595 cNMP-bd_dom.//IPR012318 HTH_CRP.//IPR014710 RmlC-like_jellyroll.//IPR018335 Tscrpt_reg_HTH_Crp-type_CS.//IPR022299 Tscrpt_reg_NtcA.//IPR011991 WHTH_DNA-bd_dom.
gene1254	1.57442	0.00136963	SYNWH7803_RS06290	SynWH7803_1277	methionine synthase	GO:0005622 C:intracellular IEA:InterPro.//GO:0031419 F:cobalamin binding IEA:InterPro.//GO:0008705 F:methionine synthase activity IEA:UniProtKB-EC.//GO:0008898 F:S-adenosylmethionine-homocysteine S-methyltransferase activity IEA:InterPro.//GO:0008270 F:zinc ion binding IEA:InterPro.//GO:0042558 P:pteridine-containing compound metabolic process IEA:InterPro.	IPR003759 Cbl-bd_cap.//IPR006158 Cobalamin-bd.//IPR011005 Dihydropteroate_synth-like.//IPR003726 HCY_dom.//IPR011822 MetH.//IPR000489 Pterin-binding_dom.//IPR004223 VitB12-dep_Met_synth_activ_dom.
gene2431	2.30941	1.28368e-11	SYNWH7803_RS12175	SynWH7803_2460	hypothetical protein	GO:0005623 C:cell IEA:GOC.//GO:0003677 F:DNA binding IEA:UniProtKB-KW.//GO:0008199 F:ferric iron binding IEA:InterPro.//GO:0016722 F:oxidoreductase activity, oxidizing metal ions IEA:InterPro.//GO:0006879 P:cellular iron ion homeostasis IEA:InterPro.//GO:0006950 P:response to stress IEA:InterPro.	IPR002177 DPS_DNA-bd.//IPR023188 DPS_DNA-bd_CS.//IPR009078 Ferritin-like_SF.//IPR012347 Ferritin-rel.//IPR008331 Ferritin_DPS_dom.
gene1156	-2.02688	4.02583e-08	SYNWH7803_RS05800	SynWH7803_1175	glutaredoxin	GO:0005623 C:cell IEA:GOC.//GO:0003677 F:DNA binding IEA:UniProtKB-KW.//GO:0009055 F:electron carrier activity IEA:InterPro.//GO:0015035 F:protein disulfide oxidoreductase activity IEA:InterPro.//GO:0045454 P:cell redox homeostasis IEA:InterPro.	IPR011767 GLR_AS.//IPR002109 Glutaredoxin.//IPR014025 Glutaredoxin_subgr.//IPR005175 PPC_dom.//IPR012336 Thioredoxin-like_fold.
gene1860	1.54936	3.54878e-06	SYNWH7803_RS09325	SynWH7803_1890	thioredoxin	GO:0005623 C:cell IEA:GOC.//GO:0015035 F:protein disulfide oxidoreductase activity IEA:InterPro.//GO:0045454 P:cell redox homeostasis IEA:InterPro.//GO:0006662 P:glycerol ether metabolic process IEA:InterPro.	IPR005746 Thioredoxin.//IPR012336 Thioredoxin-like_fold.//IPR017937 Thioredoxin_CS.//IPR013766 Thioredoxin_domain.
gene1918	1.58797	0.0123507	SYNWH7803_RS09615	SynWH7803_1949	hypothetical protein	GO:0005623 C:cell IEA:GOC.//GO:0016021 C:integral component of membrane IEA:InterPro.//GO:0009306 P:protein secretion IEA:InterPro.	IPR005628 GspK.//IPR010994 RuvA_2-like.
gene710	1.60571	1.19051e-05	SYNWH7803_RS03565	SynWH7803_0706	glutathione reductase	GO:0005623 C:cell IEA:GOC.//GO:0050660 F:flavin adenine dinucleotide binding IEA:InterPro.//GO:0004362 F:glutathione-disulfide reductase activity IEA:UniProtKB-EC.//GO:0045454 P:cell redox homeostasis IEA:InterPro.	IPR023753 FAD/NAD-binding_dom.//IPR016156 FAD/NAD-linked_Rdtase_dimer.//IPR004099 Pyr_nucl-diS_OxRdtase_dimer.//IPR012999 Pyr_OxRdtase_I_AS.
gene2088	-1.83377	2.95133e-10	SYNWH7803_RS10460	SynWH7803_2124	chromosome segregation protein SMC	GO:0005694 C:chromosome IEA:InterPro.//GO:0005737 C:cytoplasm IEA:UniProtKB-SubCell.//GO:0005524 F:ATP binding IEA:UniProtKB-HAMAP.//GO:0003677 F:DNA binding IEA:UniProtKB-HAMAP.//GO:0030261 P:chromosome condensation IEA:InterPro.//GO:0006260 P:DNA replication IEA:UniProtKB-HAMAP.//GO:0007062 P:sister chromatid cohesion IEA:InterPro.	IPR027417 P-loop_NTPase.//IPR003395 RecF/RecN/SMC_N.//IPR024704 SMC.//IPR010935 SMC_hinge.//IPR011890 SMC_prok.
gene609	-3.20838	9.59327e-28	SYNWH7803_RS03060	SynWH7803_0605	inorganic pyrophosphatase	GO:0005737 C:cytoplasm IEA:InterPro.//GO:0004427 F:inorganic diphosphatase activity IEA:UniProtKB-EC.//GO:0000287 F:magnesium ion binding IEA:InterPro.//GO:0006796 P:phosphate-containing compound metabolic process IEA:InterPro.	IPR008162 Pyrophosphatase.
gene1604	2.41142	0.000770382	SYNWH7803_RS08050	SynWH7803_1634	thioredoxin	GO:0005737 C:cytoplasm IEA:InterPro.//GO:0004791 F:thioredoxin-disulfide reductase activity IEA:UniProtKB-EC.//GO:0045454 P:cell redox homeostasis IEA:InterPro.//GO:0019430 P:removal of superoxide radicals IEA:InterPro.	IPR023753 FAD/NAD-binding_dom.//IPR008255 Pyr_nucl-diS_OxRdtase_2_AS.//IPR000103 Pyridine_nuc-diS_OxRdtase_2.//IPR005982 Thioredox_Rdtase.//IPR012336 Thioredoxin-like_fold.//IPR013766 Thioredoxin_domain.
gene1109	-2.22991	1.84077e-06	SYNWH7803_RS05565	SynWH7803_1128	methionyl-tRNA synthetase	GO:0005737 C:cytoplasm IEA:InterPro.//GO:0005524 F:ATP binding IEA:InterPro.//GO:0004825 F:methionine-tRNA ligase activity IEA:UniProtKB-EC.//GO:0006431 P:methionyl-tRNA aminoacylation IEA:InterPro.	IPR002300 aa-tRNA-synth_Ia.//IPR014758 Met-tRNA_synth.//IPR023457 Met-tRNA_synth_2.//IPR015413 Methionyl/Leucyl_tRNA_Synth.//IPR014729 Rossmann-like_a/b/a_fold.//IPR009080 tRNAsynth_1a_anticodon-bd.
gene1317	2.09594	0.000151209	SYNWH7803_RS06605	SynWH7803_1347	glutamine synthetase	GO:0005737 C:cytoplasm IEA:InterPro.//GO:0005524 F:ATP binding IEA:UniProtKB-KW.//GO:0004356 F:glutamate-ammonia ligase activity IEA:UniProtKB-EC.//GO:0006542 P:glutamine biosynthetic process IEA:InterPro.//GO:0009399 P:nitrogen fixation IEA:InterPro.	IPR008147 Gln_synt_b-grasp.//IPR014746 Gln_synth/guanido_kin_cat_dom.//IPR008146 Gln_synth_cat_dom.//IPR027303 Gln_synth_gly_rich_site.//IPR004809 Gln_synth_I.//IPR027302 Gln_synth_N_conserv_site.
gene2338	1.8875	0.000118775	SYNWH7803_RS11710	SynWH7803_2368	dihydroorotate dehydrogenase	GO:0005737 C:cytoplasm IEA:InterPro.//GO:0005886 C:plasma membrane IEA:UniProtKB-SubCell.//GO:0004152 F:dihydroorotate dehydrogenase activity IEA:UniProtKB-HAMAP.//GO:0006207 P:'de novo' pyrimidine nucleobase biosynthetic process IEA:InterPro.//GO:0044205 P:'de novo' UMP biosynthetic process IEA:UniProtKB-UniPathway.	IPR013785 Aldolase_TIM.//IPR005720 Dihydroorotate_DH.//IPR005719 Dihydroorotate_DH_2.//IPR001295 Dihydroorotate_DH_CS.
gene1965	1.79816	7.47229e-07	SYNWH7803_RS09850	SynWH7803_1995	phosphoglyceromutase	GO:0005737 C:cytoplasm IEA:InterPro.//GO:0046537 F:2,3-bisphosphoglycerate-independent phosphoglycerate mutase activity IEA:UniProtKB-HAMAP.//GO:0030145 F:manganese ion binding IEA:UniProtKB-HAMAP.//GO:0006007 P:glucose catabolic process IEA:InterPro.//GO:0006096 P:glycolytic process IEA:UniProtKB-HAMAP.	IPR017849 Alkaline_Pase-like_a/b/a.//IPR017850 Alkaline_phosphatase_core.//IPR011258 BPG-indep_PGM_N.//IPR006124 Metalloenzyme.//IPR005995 Pgm_bpd_ind.
gene538	-2.14157	1.36094e-11	SYNWH7803_RS02705	SynWH7803_0538	sugar aldolase	GO:0005737 C:cytoplasm IEA:InterPro.//GO:0046570 F:methylthioribulose 1-phosphate dehydratase activity IEA:UniProtKB-HAMAP.//GO:0008270 F:zinc ion binding IEA:UniProtKB-HAMAP.//GO:0019509 P:L-methionine biosynthetic process from methylthioadenosine IEA:UniProtKB-UniPathway.//GO:0019284 P:L-methionine biosynthetic process from S-adenosylmethionine IEA:UniProtKB-HAMAP.	IPR001303 Aldolase_II/adducin_N.//IPR017714 MethylthioRu-1-P_deHdtase_MtnB.
gene2263	-1.52633	0.000139926	SYNWH7803_RS11335	SynWH7803_2292	citrate synthase	GO:0005737 C:cytoplasm IEA:InterPro.//GO:0046912 F:transferase activity, transferring acyl groups, acyl groups converted into alkyl on transfer IEA:InterPro.	IPR011278 2-MeCitrate/Citrate_synth_II.//IPR016142 Citrate_synth-like_lrg_a-sub.//IPR016143 Citrate_synth-like_sm_a-sub.//IPR002020 Citrate_synthase.//IPR024176 Citrate_synthase_bac-typ.
gene2443	3.0298	3.94172e-13	SYNWH7803_RS12235	SynWH7803_2473	mannosyl-3-phosphoglycerate phosphatase	GO:0005737 C:cytoplasm IEA:InterPro.//GO:0050531 F:mannosyl-3-phosphoglycerate phosphatase activity IEA:InterPro.//GO:0051479 P:mannosylglycerate biosynthetic process IEA:InterPro.	IPR023214 HAD-like_dom.//IPR006379 HAD-SF_hydro_IIB.//IPR006381 HAD-SF_hydro_IIB_YedP.//IPR006380 Sucrose-P_synthase.
gene186	-2.78155	5.54817e-16	SYNWH7803_RS00950	SynWH7803_0197	acyl carrier protein	GO:0005737 C:cytoplasm IEA:UniProtKB-SubCell.//GO:0000036 F:ACP phosphopantetheine attachment site binding involved in fatty acid biosynthetic process IEA:UniProtKB-HAMAP.//GO:0031177 F:phosphopantetheine binding IEA:InterPro.//GO:0005737 C:cytoplasm IEA:UniProtKB-SubCell.//GO:0000036 F:ACP phosphopantetheine attachment site binding involved in fatty acid biosynthetic process IEA:UniProtKB-HAMAP.…	IPR003231 Acyl_carrier.//IPR009081 Acyl_carrier_prot-like.//IPR020806 PKS_PP-bd.//IPR006162 Ppantetheine_attach_site.//IPR003231 Acyl_carrier.//IPR009081 Acyl_carrier_prot-like.//IPR020806 PKS_PP-bd.//IPR006162 Ppantetheine_attach_site.//IPR003231 Acyl_carrier.//IPR009081 Acyl_carrier_prot-like.//IPR006162 Ppantetheine_attach_site.//IPR003231 Acyl_carrier.//IPR009081 Acyl_carrier_prot-like.//IPR0…
gene615	1.82173	9.32978e-06	SYNWH7803_RS03090	SynWH7803_0611	RNA polymerase sigma factor RpoD	GO:0005737 C:cytoplasm IEA:UniProtKB-SubCell.//GO:0003677 F:DNA binding IEA:UniProtKB-HAMAP.//GO:0016987 F:sigma factor activity IEA:UniProtKB-HAMAP.//GO:0003700 F:transcription factor activity, sequence-specific DNA binding IEA:InterPro.//GO:0001123 P:transcription initiation from bacterial-type RNA polymerase promoter IEA:UniProtKB-HAMAP.	IPR014284 RNA_pol_sigma-70_dom.//IPR000943 RNA_pol_sigma70.//IPR009042 RNA_pol_sigma70_r1_2.//IPR007627 RNA_pol_sigma70_r2.//IPR007624 RNA_pol_sigma70_r3.//IPR007630 RNA_pol_sigma70_r4.//IPR013325 RNA_pol_sigma_r2.//IPR013324 RNA_pol_sigma_r3_r4.//IPR012760 RNA_pol_sigma_RpoD_C.//IPR017848 RNA_pol_sigma_RpoD_cyanobac.//IPR028630 Sigma70_RpoD.//IPR011991 WHTH_DNA-bd_dom.
gene1102	-2.65193	6.48842e-07	SYNWH7803_RS05530	SynWH7803_1121	rRNA methyltransferase	GO:0005737 C:cytoplasm IEA:UniProtKB-SubCell.//GO:0003723 F:RNA binding IEA:InterPro.//GO:0008757 F:S-adenosylmethionine-dependent methyltransferase activity IEA:UniProtKB-HAMAP.//GO:0008175 F:tRNA methyltransferase activity IEA:UniProtKB-HAMAP.	IPR029028 Alpha/beta_knot_MTases.//IPR001537 SpoU_MeTrfase.//IPR016914 tRNA_cyt/urid_MeTfrase.//IPR029026 tRNA_m1G_MTases_N.
gene69	1.5786	0.00130918	SYNWH7803_RS00365	SynWH7803_0070	ATP-dependent Clp protease proteolytic subunit	GO:0005737 C:cytoplasm IEA:UniProtKB-SubCell.//GO:0004252 F:serine-type endopeptidase activity IEA:UniProtKB-HAMAP.	IPR001907 ClpP.//IPR029045 ClpP/crotonase-like_dom.//IPR023562 ClpP/TepA.//IPR018215 ClpP_AS.
gene1194	1.50875	0.0027523	SYNWH7803_RS05990	SynWH7803_1214	ATP-dependent Clp protease proteolytic subunit	GO:0005737 C:cytoplasm IEA:UniProtKB-SubCell.//GO:0004252 F:serine-type endopeptidase activity IEA:UniProtKB-HAMAP.	IPR001907 ClpP.//IPR029045 ClpP/crotonase-like_dom.//IPR023562 ClpP/TepA.//IPR018215 ClpP_AS.
gene1733	1.55108	0.0342091	SYNWH7803_RS08690	SynWH7803_1763	peptidase S14	GO:0005737 C:cytoplasm IEA:UniProtKB-SubCell.//GO:0004252 F:serine-type endopeptidase activity IEA:UniProtKB-HAMAP.	IPR001907 ClpP.//IPR029045 ClpP/crotonase-like_dom.//IPR023562 ClpP/TepA.
gene2297	1.79353	4.52788e-08	SYNWH7803_RS11505	SynWH7803_2327	16S rRNA maturation RNase YbeY	GO:0005737 C:cytoplasm IEA:UniProtKB-SubCell.//GO:0004521 F:endoribonuclease activity IEA:UniProtKB-HAMAP.//GO:0004222 F:metalloendopeptidase activity IEA:InterPro.//GO:0008270 F:zinc ion binding IEA:UniProtKB-HAMAP.//GO:0006364 P:rRNA processing IEA:UniProtKB-HAMAP.	IPR023091 MetalPrtase_cat_dom_prd.//IPR002036 YbeY.//IPR020549 YbeY_CS.
gene1267	-1.79781	2.48326e-07	SYNWH7803_RS06355	SynWH7803_1290	phenylalanine--tRNA ligase subunit beta	GO:0005737 C:cytoplasm IEA:UniProtKB-SubCell.//GO:0005524 F:ATP binding IEA:UniProtKB-HAMAP.//GO:0000287 F:magnesium ion binding IEA:UniProtKB-HAMAP.//GO:0004826 F:phenylalanine-tRNA ligase activity IEA:UniProtKB-HAMAP.//GO:0000049 F:tRNA binding IEA:UniProtKB-HAMAP.//GO:0006432 P:phenylalanyl-tRNA aminoacylation IEA:UniProtKB-HAMAP.//GO:0008033 P:tRNA processing IEA:InterPro.	IPR005146 B3/B4_tRNA-bd.//IPR009061 DNA-bd_dom_put.//IPR012340 NA-bd_OB-fold.//IPR004532 Phe-tRNA-ligase_IIc_bsu.//IPR020825 Phe-tRNA_synthase_B3/B4.//IPR005121 PheS_beta_Fdx_antiC-bd.//IPR002547 tRNA-bd_dom.//IPR005147 tRNA_synthase_B5-dom.
gene1915	1.92158	5.94071e-07	SYNWH7803_RS09600	SynWH7803_1946	tyrosyl-tRNA synthetase	GO:0005737 C:cytoplasm IEA:UniProtKB-SubCell.//GO:0005524 F:ATP binding IEA:UniProtKB-HAMAP.//GO:0003723 F:RNA binding IEA:UniProtKB-KW.//GO:0004831 F:tyrosine-tRNA ligase activity IEA:UniProtKB-HAMAP.//GO:0006437 P:tyrosyl-tRNA aminoacylation IEA:UniProtKB-HAMAP.	IPR002305 aa-tRNA-synth_Ic.//IPR014729 Rossmann-like_a/b/a_fold.//IPR002942 S4_RNA-bd.//IPR002307 Tyr-tRNA-ligase.//IPR024088 Tyr-tRNA-ligase_bac-type.//IPR024108 Tyr-tRNA-ligase_bac_2.
gene2354	1.78587	3.51297e-07	SYNWH7803_RS11790	SynWH7803_2384	dephospho-CoA kinase	GO:0005737 C:cytoplasm IEA:UniProtKB-SubCell.//GO:0005524 F:ATP binding IEA:UniProtKB-HAMAP.//GO:0004140 F:dephospho-CoA kinase activity IEA:UniProtKB-HAMAP.//GO:0015937 P:coenzyme A biosynthetic process IEA:UniProtKB-HAMAP.	IPR001977 Depp_CoAkinase.//IPR027417 P-loop_NTPase.
gene1954	-2.37871	1.41843e-09	SYNWH7803_RS09795	SynWH7803_1984	UDP-N-acetylmuramoylalanine--D-glutamate ligase	GO:0005737 C:cytoplasm IEA:UniProtKB-SubCell.//GO:0005524 F:ATP binding IEA:UniProtKB-HAMAP.//GO:0004326 F:tetrahydrofolylpolyglutamate synthase activity IEA:InterPro.//GO:0008764 F:UDP-N-acetylmuramoylalanine-D-glutamate ligase activity IEA:UniProtKB-HAMAP.//GO:0007049 P:cell cycle IEA:UniProtKB-KW.//GO:0051301 P:cell division IEA:UniProtKB-KW.//GO:0071555 P:cell wall organization IEA:UniProtKB-…	IPR018109 Folylpolyglutamate_synth_CS.//IPR004101 Mur_ligase_C.//IPR013221 Mur_ligase_cen.//IPR016040 NAD(P)-bd_dom.//IPR005762 UDP-N-AcMur-Glu_ligase.
gene2358	-2.53422	3.22425e-11	SYNWH7803_RS11810	SynWH7803_2388	nucleoside diphosphate kinase	GO:0005737 C:cytoplasm IEA:UniProtKB-SubCell.//GO:0005524 F:ATP binding IEA:UniProtKB-HAMAP.//GO:0046872 F:metal ion binding IEA:UniProtKB-KW.//GO:0004550 F:nucleoside diphosphate kinase activity IEA:UniProtKB-HAMAP.//GO:0006241 P:CTP biosynthetic process IEA:UniProtKB-HAMAP.//GO:0006183 P:GTP biosynthetic process IEA:UniProtKB-HAMAP.//GO:0006228 P:UTP biosynthetic process IEA:UniProtKB-HAMAP.	IPR001564 Nucleoside_diP_kinase.//IPR023005 Nucleoside_diP_kinase_AS.
gene751	2.30292	0.0477373	SYNWH7803_RS03770	SynWH7803_0746	bifunctional phosphoribosyl-AMP cyclohydrolase/phosphoribosyl-ATP pyrophosphatase	GO:0005737 C:cytoplasm IEA:UniProtKB-SubCell.//GO:0005524 F:ATP binding IEA:UniProtKB-KW.//GO:0004635 F:phosphoribosyl-AMP cyclohydrolase activity IEA:UniProtKB-HAMAP.//GO:0004636 F:phosphoribosyl-ATP diphosphatase activity IEA:UniProtKB-HAMAP.//GO:0000105 P:histidine biosynthetic process IEA:UniProtKB-HAMAP.	IPR023019 His_synth_HisIE.//IPR026660 PRA-CH.//IPR008179 PRib-ATP_PPHydrolase.//IPR021130 PRib-ATP_PPHydrolase-like.//IPR002496 PRib_AMP_CycHydrolase_dom.
gene1467	3.24958	7.82035e-08	SYNWH7803_RS07365	SynWH7803_1493	peptide chain release factor 3	GO:0005737 C:cytoplasm IEA:UniProtKB-SubCell.//GO:0005525 F:GTP binding IEA:UniProtKB-HAMAP.//GO:0003924 F:GTPase activity IEA:InterPro.//GO:0016149 F:translation release factor activity, codon specific IEA:UniProtKB-HAMAP.//GO:0006449 P:regulation of translational termination IEA:UniProtKB-HAMAP.	IPR009022 EFG_III-V.//IPR031157 G_TR_CS.//IPR027417 P-loop_NTPase.//IPR004548 PrfC.//IPR032090 RF3_C.//IPR005225 Small_GTP-bd_dom.//IPR000795 TF_GTP-bd_dom.//IPR009000 Transl_B-barrel.
gene225	-1.5208	0.000241711	SYNWH7803_RS01135	SynWH7803_0233	3-deoxy-manno-octulosonate cytidylyltransferase	GO:0005737 C:cytoplasm IEA:UniProtKB-SubCell.//GO:0008690 F:3-deoxy-manno-octulosonate cytidylyltransferase activity IEA:UniProtKB-EC.//GO:0033468 P:CMP-keto-3-deoxy-D-manno-octulosonic acid biosynthetic process IEA:UniProtKB-UniPathway.//GO:0009103 P:lipopolysaccharide biosynthetic process IEA:UniProtKB-UniPathway.	IPR003329 Cytidylyl_trans.//IPR004528 KdsB.//IPR029044 Nucleotide-diphossugar_trans.
gene1714	-1.70974	0.00169817	SYNWH7803_RS08600	SynWH7803_1746	UDP-N-acetylglucosamine 1-carboxyvinyltransferase	GO:0005737 C:cytoplasm IEA:UniProtKB-SubCell.//GO:0008760 F:UDP-N-acetylglucosamine 1-carboxyvinyltransferase activity IEA:UniProtKB-HAMAP.//GO:0007049 P:cell cycle IEA:UniProtKB-KW.//GO:0051301 P:cell division IEA:UniProtKB-KW.//GO:0071555 P:cell wall organization IEA:UniProtKB-KW.//GO:0009252 P:peptidoglycan biosynthetic process IEA:UniProtKB-HAMAP.//GO:0008360 P:regulation of cell shape IEA:Un…	IPR001986 Enolpyruvate_Tfrase_dom.//IPR013792 RNA3'P_cycl/enolpyr_Trfase_a/b.//IPR005750 UDP_GlcNAc_COvinyl_MurA.
gene1239	1.53085	4.3786e-05	SYNWH7803_RS06215	SynWH7803_1262	diaminopimelate epimerase	GO:0005737 C:cytoplasm IEA:UniProtKB-SubCell.//GO:0008837 F:diaminopimelate epimerase activity IEA:UniProtKB-HAMAP.//GO:0009089 P:lysine biosynthetic process via diaminopimelate IEA:UniProtKB-HAMAP.	IPR018510 DAP_epimerase_AS.//IPR001653 DAP_epimerase_DapF.
gene1246	1.66391	0.0069137	SYNWH7803_RS06250	SynWH7803_1269	excinuclease ABC subunit C	GO:0005737 C:cytoplasm IEA:UniProtKB-SubCell.//GO:0009380 C:excinuclease repair complex IEA:InterPro.//GO:0003677 F:DNA binding IEA:UniProtKB-HAMAP.//GO:0009381 F:excinuclease ABC activity IEA:UniProtKB-HAMAP.//GO:0006289 P:nucleotide-excision repair IEA:UniProtKB-HAMAP.//GO:0009432 P:SOS response IEA:UniProtKB-HAMAP.	IPR027299 GIY-YIG_dom.//IPR000305 GIY-YIG_SF.//IPR003583 Hlx-hairpin-Hlx_DNA-bd_motif.//IPR010994 RuvA_2-like.//IPR001943 UVR_dom.//IPR004791 UvrC.//IPR001162 UvrC_homol_region.
gene404	-2.14817	5.07101e-05	SYNWH7803_RS02030	SynWH7803_0410	50S ribosomal protein L17	GO:0005840 C:ribosome IEA:UniProtKB-KW.//GO:0003735 F:structural constituent of ribosome IEA:InterPro.//GO:0006412 P:translation IEA:UniProtKB-HAMAP.	IPR000456 Ribosomal_L17.
gene406	-1.5442	0.0229087	SYNWH7803_RS02040	SynWH7803_0412	30S ribosomal protein S11	GO:0005840 C:ribosome IEA:UniProtKB-KW.//GO:0019843 F:rRNA binding IEA:UniProtKB-HAMAP.//GO:0003735 F:structural constituent of ribosome IEA:InterPro.//GO:0006412 P:translation IEA:UniProtKB-HAMAP.	IPR001971 Ribosomal_S11.//IPR019981 Ribosomal_S11_bac-type.//IPR018102 Ribosomal_S11_CS.
gene414	-2.31512	8.42054e-11	SYNWH7803_RS02080	SynWH7803_0421	30S ribosomal protein S8	GO:0005840 C:ribosome IEA:UniProtKB-KW.//GO:0019843 F:rRNA binding IEA:UniProtKB-HAMAP.//GO:0003735 F:structural constituent of ribosome IEA:InterPro.//GO:0006412 P:translation IEA:UniProtKB-HAMAP.	IPR000630 Ribosomal_S8.
gene1221	-2.23879	1.9359e-07	SYNWH7803_RS06125	SynWH7803_1244	phosphate ABC transporter permease	GO:0005887 C:integral component of plasma membrane IEA:InterPro.//GO:0005315 F:inorganic phosphate transmembrane transporter activity IEA:InterPro.//GO:0035435 P:phosphate ion transmembrane transport IEA:InterPro.	IPR000515 MetI-like.//IPR005672 Phosphate_PstA.
gene2122	4.18001	2.37062e-27	SYNWH7803_RS10630	SynWH7803_2157	hypothetical protein	GO:0006353 P:DNA-templated transcription, termination IEA:InterPro.	IPR032585 DUF4912.//IPR012340 NA-bd_OB-fold.//IPR011112 Rho_N.
gene2345	-1.63625	0.000446157	SYNWH7803_RS11745	SynWH7803_2375	transcription termination/antitermination factor NusG	GO:0006354 P:DNA-templated transcription, elongation IEA:UniProtKB-HAMAP.//GO:0006353 P:DNA-templated transcription, termination IEA:UniProtKB-HAMAP.//GO:0032784 P:regulation of DNA-templated transcription, elongation IEA:InterPro.//GO:0031564 P:transcription antitermination IEA:UniProtKB-HAMAP.	IPR005824 KOW.//IPR006645 NGN_dom.//IPR014722 Rib_L2_dom2.//IPR001062 Transcrpt_antiterm_NusG.//IPR015869 Transcrpt_antiterm_NusG_bac_CS.//IPR008991 Translation_prot_SH3-like.
gene1042	-1.77508	2.26955e-07	SYNWH7803_RS05230	SynWH7803_1062	sulfate transporter	GO:0006355 P:regulation of transcription, DNA-templated IEA:InterPro.	IPR003658 Anti-sigma_ant.//IPR002645 STAS_dom.
gene2070	2.98259	1.08249e-07	SYNWH7803_RS10375	SynWH7803_2100	molecular chaperone DnaJ	GO:0006457 P:protein folding IEA:InterPro.	IPR002939 DnaJ_C.//IPR001623 DnaJ_domain.//IPR018253 DnaJ_domain_CS.//IPR008971 HSP40/DnaJ_pept-bd.
gene68	1.60882	4.08349e-13	SYNWH7803_RS00360	SynWH7803_0069	hypothetical protein	GO:0006744 P:ubiquinone biosynthetic process IEA:InterPro.	IPR007715 Coq4.
gene789	-3.1433	4.70668e-10	SYNWH7803_RS03960		hypothetical protein	GO:0006744 P:ubiquinone biosynthetic process IEA:InterPro.	IPR007715 Coq4.
gene1282	-1.77393	5.8346e-05	SYNWH7803_RS06430	SynWH7803_1307	hypothetical protein	GO:0006744 P:ubiquinone biosynthetic process IEA:InterPro.	IPR007715 Coq4.
gene516	-1.73505	5.09116e-06	SYNWH7803_RS02595	SynWH7803_0521	universal stress protein	GO:0006950 P:response to stress IEA:InterPro.	IPR014729 Rossmann-like_a/b/a_fold.//IPR006015 Universal_stress_UspA.//IPR006016 UspA.
gene2320	2.04616	2.63879e-05	SYNWH7803_RS11620	SynWH7803_2350	universal stress protein	GO:0006950 P:response to stress IEA:InterPro.	IPR014729 Rossmann-like_a/b/a_fold.//IPR006015 Universal_stress_UspA.//IPR006016 UspA.
gene2469	4.06941	1.76053e-21	SYNWH7803_RS12365	SynWH7803_2498	acetyltransferase	GO:0008080 F:N-acetyltransferase activity IEA:InterPro.	IPR016181 Acyl_CoA_acyltransferase.//IPR000182 GNAT_dom.
gene2111	3.20862	7.86544e-10	SYNWH7803_RS10575	SynWH7803_2146	SAM-dependent methyltransferase	GO:0008168 F:methyltransferase activity IEA:UniProtKB-KW.	IPR013217 Methyltransf_12.//IPR029063 SAM-dependent_MTases.
gene1939	-1.51452	0.000950952	SYNWH7803_RS09720	SynWH7803_1970	SAM-dependent methyltransferase	GO:0008168 F:methyltransferase activity IEA:UniProtKB-KW.	IPR013216 Methyltransf_11.//IPR029063 SAM-dependent_MTases.
gene1608	1.54853	0.0202768	SYNWH7803_RS08070	SynWH7803_1638	SAM-dependent methyltransferase	GO:0008168 F:methyltransferase activity IEA:UniProtKB-KW.	IPR025714 Methyltranfer_dom.//IPR029063 SAM-dependent_MTases.
gene1010	-1.9219	1.86563e-05	SYNWH7803_RS05065	SynWH7803_1031	SAM-dependent methyltransferase	GO:0008168 F:methyltransferase activity IEA:UniProtKB-KW.//GO:0016645 F:oxidoreductase activity, acting on the CH-NH group of donors IEA:InterPro.	IPR008471 MnmC-like_methylTransf.//IPR029063 SAM-dependent_MTases.
gene200	2.05615	9.05685e-07	SYNWH7803_RS01010	SynWH7803_0208	glycogen phosphorylase	GO:0008184 F:glycogen phosphorylase activity IEA:InterPro.//GO:0030170 F:pyridoxal phosphate binding IEA:InterPro.//GO:0005975 P:carbohydrate metabolic process IEA:UniProtKB-KW.	IPR011833 Glycg_phsphrylas.//IPR000811 Glyco_trans_35.
gene1190	-1.50852	0.0100447	SYNWH7803_RS05970	SynWH7803_1210	ATP-dependent Clp protease ClpS	GO:0008233 F:peptidase activity IEA:UniProtKB-KW.//GO:0030163 P:protein catabolic process IEA:InterPro.	IPR003769 ClpS_core.//IPR014719 Ribosomal_L7/12_C/ClpS-like.
gene1451	1.83291	0.00130731	SYNWH7803_RS07285	SynWH7803_1476	peptidase S41	GO:0008236 F:serine-type peptidase activity IEA:UniProtKB-KW.	IPR029045 ClpP/crotonase-like_dom.//IPR001478 PDZ.//IPR004447 Peptidase_S41A.//IPR005151 Tail-specific_protease.
gene749	1.84326	0.00126088	SYNWH7803_RS03760	SynWH7803_0744	peptidase	GO:0008237 F:metallopeptidase activity IEA:InterPro.//GO:0008270 F:zinc ion binding IEA:InterPro.	IPR024079 MetalloPept_cat_dom.//IPR006026 Peptidase_Metallo.
gene2371	1.5291	0.0244706	SYNWH7803_RS11875	SynWH7803_2401	hypothetical protein	GO:0008270 F:zinc ion binding IEA:InterPro.	IPR007527 Znf_SWIM.
gene181	-1.89243	1.41477e-06	SYNWH7803_RS00925	SynWH7803_0192	NAD-dependent dehydratase	GO:0008460 F:dTDP-glucose 4,6-dehydratase activity IEA:UniProtKB-EC.	IPR016040 NAD(P)-bd_dom.
gene98	-1.81681	3.10649e-09	SYNWH7803_RS00510	SynWH7803_0107	dTDP-glucose 4,6-dehydratase	GO:0008460 F:dTDP-glucose 4,6-dehydratase activity IEA:UniProtKB-EC.//GO:0009225 P:nucleotide-sugar metabolic process IEA:InterPro.	IPR005888 dTDP_Gluc_deHydtase.//IPR016040 NAD(P)-bd_dom.
gene637	-2.6374	3.01274e-16	SYNWH7803_RS03200	SynWH7803_0633	cell division protein FtsI	GO:0008658 F:penicillin binding IEA:InterPro.//GO:0008955 F:peptidoglycan glycosyltransferase activity IEA:UniProtKB-EC.	IPR012338 Beta-lactam/transpept-like.//IPR005311 PBP_dimer.//IPR001460 PCN-bd_Tpept.
gene1748	-2.29336	6.44202e-07	SYNWH7803_RS08765	SynWH7803_1777	carboxypeptidase	GO:0008658 F:penicillin binding IEA:InterPro.//GO:0016740 F:transferase activity IEA:UniProtKB-KW.	IPR012338 Beta-lactam/transpept-like.//IPR001264 Glyco_trans_51.//IPR023346 Lysozyme-like_dom.//IPR001460 PCN-bd_Tpept.
gene1660	1.86636	0.0206576	SYNWH7803_RS08330	SynWH7803_1692	5-amino-6-(5-phosphoribosylamino)uracil reductase	GO:0008703 F:5-amino-6-(5-phosphoribosylamino)uracil reductase activity IEA:InterPro.//GO:0008835 F:diaminohydroxyphosphoribosylaminopyrimidine deaminase activity IEA:InterPro.//GO:0050661 F:NADP binding IEA:InterPro.//GO:0008270 F:zinc ion binding IEA:InterPro.//GO:0009231 P:riboflavin biosynthetic process IEA:UniProtKB-UniPathway.	IPR016192 APOBEC/CMP_deaminase_Zn-bd.//IPR002125 CMP_dCMP_Zn-bd.//IPR016193 Cytidine_deaminase-like.//IPR024072 DHFR-like_dom.//IPR004794 Eubact_RibD.//IPR011549 RibD_C.//IPR002734 RibDG_C.
gene2013	1.8273	6.48707e-06	SYNWH7803_RS10090	SynWH7803_2042	8-amino-7-oxononanoate synthase	GO:0008710 F:8-amino-7-oxononanoate synthase activity IEA:UniProtKB-EC.//GO:0030170 F:pyridoxal phosphate binding IEA:InterPro.//GO:0009058 P:biosynthetic process IEA:InterPro.	IPR001917 Aminotrans_II_pyridoxalP_BS.//IPR004839 Aminotransferase_I/II.//IPR015424 PyrdxlP-dep_Trfase.//IPR015421 PyrdxlP-dep_Trfase_major_sub1.//IPR015422 PyrdxlP-dep_Trfase_major_sub2.
gene94	-1.51702	7.68997e-05	SYNWH7803_RS00490	SynWH7803_0103	dTDP-4-dehydrorhamnose 3,5-epimerase	GO:0008830 F:dTDP-4-dehydrorhamnose 3,5-epimerase activity IEA:UniProtKB-EC.	IPR000888 dTDP_sugar_isom.//IPR014710 RmlC-like_jellyroll.//IPR011051 RmlC_Cupin.
gene1016	-2.44576	5.10439e-08	SYNWH7803_RS05095	SynWH7803_1037	glutamate racemase	GO:0008881 F:glutamate racemase activity IEA:UniProtKB-HAMAP.//GO:0071555 P:cell wall organization IEA:UniProtKB-KW.//GO:0009252 P:peptidoglycan biosynthetic process IEA:UniProtKB-HAMAP.//GO:0008360 P:regulation of cell shape IEA:UniProtKB-KW.	IPR015942 Asp/Glu/hydantoin_racemase.//IPR001920 Asp/Glu_race.//IPR018187 Asp/Glu_racemase_AS.//IPR004391 Glu_race.
gene1001	1.52237	0.00077553	SYNWH7803_RS05020	SynWH7803_1022	dihydroxynaphthoic acid synthetase	GO:0008935 F:1,4-dihydroxy-2-naphthoyl-CoA synthase activity IEA:UniProtKB-HAMAP.//GO:0009234 P:menaquinone biosynthetic process IEA:InterPro.//GO:0042372 P:phylloquinone biosynthetic process IEA:UniProtKB-HAMAP.	IPR029045 ClpP/crotonase-like_dom.//IPR014748 Crontonase_C.//IPR001753 Crotonase_core_superfam.//IPR010198 DHNA-CoA_synthase_MenB.//IPR018376 Enoyl-CoA_hyd/isom_CS.
gene1427	-1.66277	3.95742e-09	SYNWH7803_RS07160	SynWH7803_1451	polyphosphate kinase	GO:0008976 F:polyphosphate kinase activity IEA:InterPro.	IPR027417 P-loop_NTPase.//IPR016898 Polyphosphate_kinase-2.//IPR022488 PPK2-related.//IPR022486 PPK2_PA0141.
gene2376	1.50113	0.0100231	SYNWH7803_RS11900	SynWH7803_2406	flavin oxidoreductase	GO:0009055 F:electron carrier activity IEA:InterPro.//GO:0010181 F:FMN binding IEA:InterPro.//GO:0016491 F:oxidoreductase activity IEA:UniProtKB-KW.	IPR002563 Flavin_Rdtase-like_dom.//IPR008254 Flavodoxin/NO_synth.//IPR001226 Flavodoxin_CS.//IPR029039 Flavoprotein-like_dom.//IPR001279 Metallo-B-lactamas.//IPR012349 Split_barrel_FMN-bd.
gene2334	-3.30515	1.13565e-17	SYNWH7803_RS11690	SynWH7803_2364	type II secretion pathway protein GspD	GO:0009279 C:cell outer membrane IEA:UniProtKB-SubCell.//GO:0009306 P:protein secretion IEA:InterPro.	IPR005644 NolW-like.//IPR004846 T2SS/T3SS.
gene518	1.78045	3.56246e-07	SYNWH7803_RS02605	SynWH7803_0523	DNA-binding protein	GO:0009294 P:DNA mediated transformation IEA:InterPro.	IPR003488 DNA_Rcmb-mediator_pA.
gene61	1.65133	2.15584e-08	SYNWH7803_RS00325	SynWH7803_0062	DNA polymerase III subunit gamma/tau	GO:0009360 C:DNA polymerase III complex IEA:InterPro.//GO:0005524 F:ATP binding IEA:InterPro.//GO:0003677 F:DNA binding IEA:InterPro.//GO:0003887 F:DNA-directed DNA polymerase activity IEA:UniProtKB-EC.//GO:0006260 P:DNA replication IEA:InterPro.	IPR003593 AAA+_ATPase.//IPR008921 DNA_pol3_clamp-load_cplx_C.//IPR022754 DNA_pol_III_gamma-3.//IPR012763 DNA_pol_III_sug/sutau.//IPR027417 P-loop_NTPase.
gene187	-1.55344	1.23237e-06	SYNWH7803_RS00955	SynWH7803_0198	photosystem I iron-sulfur center	GO:0009522 C:photosystem I IEA:UniProtKB-KW.//GO:0042651 C:thylakoid membrane IEA:UniProtKB-SubCell.//GO:0051539 F:4 iron, 4 sulfur cluster binding IEA:UniProtKB-KW.//GO:0009055 F:electron carrier activity IEA:UniProtKB-HAMAP.//GO:0046872 F:metal ion binding IEA:UniProtKB-KW.//GO:0016491 F:oxidoreductase activity IEA:UniProtKB-KW.//GO:0009773 P:photosynthetic electron transport in photosystem I I…	IPR017896 4Fe4S_Fe-S-bd.//IPR017900 4Fe4S_Fe_S_CS.//IPR017491 PSI_PsaC.//IPR017896 4Fe4S_Fe-S-bd.//IPR017900 4Fe4S_Fe_S_CS.//IPR017491 PSI_PsaC.
gene452	-1.81558	3.06205e-06	SYNWH7803_RS02270	SynWH7803_0457	photosystem I reaction center subunit II	GO:0009538 C:photosystem I reaction center IEA:InterPro.//GO:0015979 P:photosynthesis IEA:InterPro.	IPR003685 PsaD.
gene1329	3.47396	3.44277e-09	SYNWH7803_RS06665	SynWH7803_1358	diguanylate cyclase	GO:0010181 F:FMN binding IEA:InterPro.//GO:0016491 F:oxidoreductase activity IEA:InterPro.	IPR002563 Flavin_Rdtase-like_dom.//IPR012349 Split_barrel_FMN-bd.
gene2375	1.68976	1.57543e-05	SYNWH7803_RS11895	SynWH7803_2405	diflavin flavoprotein A	GO:0010181 F:FMN binding IEA:InterPro.//GO:0016491 F:oxidoreductase activity IEA:UniProtKB-KW.	IPR002563 Flavin_Rdtase-like_dom.//IPR008254 Flavodoxin/NO_synth.//IPR029039 Flavoprotein-like_dom.//IPR001279 Metallo-B-lactamas.//IPR012349 Split_barrel_FMN-bd.
gene417	-1.94628	3.40827e-08	SYNWH7803_RS02095	SynWH7803_0424	50S ribosomal protein L14	GO:0015934 C:large ribosomal subunit IEA:InterPro.//GO:0019843 F:rRNA binding IEA:UniProtKB-HAMAP.//GO:0003735 F:structural constituent of ribosome IEA:InterPro.//GO:0006412 P:translation IEA:UniProtKB-HAMAP.	IPR005745 Ribosomal_L14_bac-type.//IPR023571 Ribosomal_L14_dom.//IPR000218 Ribosomal_L14b/L23e.
gene422	-1.57964	0.000108243	SYNWH7803_RS02120	SynWH7803_0429	50S ribosomal protein L22	GO:0015934 C:large ribosomal subunit IEA:InterPro.//GO:0019843 F:rRNA binding IEA:UniProtKB-HAMAP.//GO:0003735 F:structural constituent of ribosome IEA:InterPro.//GO:0006412 P:translation IEA:UniProtKB-HAMAP.	IPR001063 Ribosomal_L22.//IPR018260 Ribosomal_L22/L17_CS.//IPR005727 Ribosomal_L22_bac/chlpt-type.
gene411	-1.82158	5.09166e-05	SYNWH7803_RS02065	SynWH7803_0418	30S ribosomal protein S5	GO:0015935 C:small ribosomal subunit IEA:InterPro.//GO:0019843 F:rRNA binding IEA:UniProtKB-HAMAP.//GO:0003735 F:structural constituent of ribosome IEA:UniProtKB-HAMAP.//GO:0006412 P:translation IEA:UniProtKB-HAMAP.	IPR014720 dsRBD_dom.//IPR000851 Ribosomal_S5.//IPR005712 Ribosomal_S5_bac-type.//IPR005324 Ribosomal_S5_C.//IPR020568 Ribosomal_S5_D2-typ_fold.//IPR014721 Ribosomal_S5_D2-typ_fold_subgr.//IPR013810 Ribosomal_S5_N.//IPR018192 Ribosomal_S5_N_CS.
gene355	-1.54288	1.17181e-05	SYNWH7803_RS01785	SynWH7803_0362	glycine/betaine ABC transporter ATP-binding protein	GO:0016020 C:membrane IEA:InterPro.//GO:0005524 F:ATP binding IEA:UniProtKB-KW.//GO:0016887 F:ATPase activity IEA:InterPro.//GO:0031460 P:glycine betaine transport IEA:InterPro.	IPR003593 AAA+_ATPase.//IPR003439 ABC_transporter-like.//IPR017871 ABC_transporter_CS.//IPR005892 Gly-betaine_transp_ATP-bd.//IPR027417 P-loop_NTPase.
gene836	1.7849	3.22915e-05	SYNWH7803_RS04195	SynWH7803_0834	hypothetical protein	GO:0016020 C:membrane IEA:InterPro.//GO:0008233 F:peptidase activity IEA:UniProtKB-KW.	IPR001107 Band_7.//IPR000163 Prohibitin.//IPR001972 Stomatin_fam.
gene1663	-1.817	7.77994e-16	SYNWH7803_RS08345	SynWH7803_1695	hypothetical protein	GO:0016021 C:integral component of membrane IEA:InterPro.//GO:0004348 F:glucosylceramidase activity IEA:InterPro.//GO:0006680 P:glucosylceramide catabolic process IEA:InterPro.	IPR008928 6-hairpin_glycosidase-like.//IPR014551 B_Glucosidase_GBA2-typ.//IPR024462 GBA2_N.//IPR006775 Glucosylceramidase.
gene2207	6.60896	9.85687e-48	SYNWH7803_RS11055	SynWH7803_2236	porin	GO:0016021 C:integral component of membrane IEA:InterPro.//GO:0005215 F:transporter activity IEA:InterPro.	IPR007049 Carb-sel_porin_OprB.//IPR001119 SLH_dom.
gene2206	-2.70812	4.87283e-07	SYNWH7803_RS11050	SynWH7803_2235	porin	GO:0016021 C:integral component of membrane IEA:InterPro.//GO:0005215 F:transporter activity IEA:InterPro.	IPR007049 Carb-sel_porin_OprB.//IPR001119 SLH_dom.
gene1993	-6.57339	5.01781e-54	SYNWH7803_RS09990	SynWH7803_2023	ATP synthase	GO:0016021 C:integral component of membrane IEA:UniProtKB-KW.
gene2231	-1.79264	9.80249e-06	SYNWH7803_RS11175	SynWH7803_2259	DevB secretion protein	GO:0016021 C:integral component of membrane IEA:UniProtKB-KW.
gene1030	-2.06471	1.87466e-06	SYNWH7803_RS05165	SynWH7803_1051	DMT family permease	GO:0016021 C:integral component of membrane IEA:UniProtKB-KW.	IPR000620 EamA_dom.
gene2391	2.10131	8.2527e-08	SYNWH7803_RS11975	SynWH7803_2421	DNA polymerase III subunit beta	GO:0016021 C:integral component of membrane IEA:UniProtKB-KW.
gene990	-1.74379	0.0055727	SYNWH7803_RS04965	SynWH7803_1009	fumarate reductase	GO:0016021 C:integral component of membrane IEA:UniProtKB-KW.
gene53	-2.82712	1.35884e-09	SYNWH7803_RS00285	SynWH7803_0054	high light inducible protein	GO:0016021 C:integral component of membrane IEA:UniProtKB-KW.
gene947	2.38004	1.37051e-23	SYNWH7803_RS04750	SynWH7803_0963	hypothetical protein	GO:0016021 C:integral component of membrane IEA:UniProtKB-KW.
gene2283	-3.05109	7.96858e-14	SYNWH7803_RS11435	SynWH7803_2312	hypothetical protein	GO:0016021 C:integral component of membrane IEA:UniProtKB-KW.
gene1029	-2.44486	9.25584e-12	SYNWH7803_RS05160	SynWH7803_1050	hypothetical protein	GO:0016021 C:integral component of membrane IEA:UniProtKB-KW.
gene636	-3.39361	2.39705e-11	SYNWH7803_RS03195	SynWH7803_0632	hypothetical protein	GO:0016021 C:integral component of membrane IEA:UniProtKB-KW.
gene1845	-2.23755	4.07216e-11	SYNWH7803_RS09250	SynWH7803_1875	hypothetical protein	GO:0016021 C:integral component of membrane IEA:UniProtKB-KW.	IPR005325 DUF308_memb.
gene843	3.75223	1.58131e-10	SYNWH7803_RS04230	SynWH7803_0844	hypothetical protein	GO:0016021 C:integral component of membrane IEA:UniProtKB-KW.
gene942	2.01752	1.59104e-10	SYNWH7803_RS04725	SynWH7803_0958	hypothetical protein	GO:0016021 C:integral component of membrane IEA:UniProtKB-KW.
gene943	2.19149	7.53872e-10	SYNWH7803_RS04730	SynWH7803_0959	hypothetical protein	GO:0016021 C:integral component of membrane IEA:UniProtKB-KW.
gene2335	-2.22297	1.10953e-08	SYNWH7803_RS11695	SynWH7803_2365	hypothetical protein	GO:0016021 C:integral component of membrane IEA:UniProtKB-KW.	IPR014717 Transl_elong_EF1B/ribosomal_S6.
gene1686	1.97727	5.75748e-08	SYNWH7803_RS08460	SynWH7803_1718	hypothetical protein	GO:0016021 C:integral component of membrane IEA:UniProtKB-KW.	IPR010903 DUF1517.
gene1083	-2.0168	1.9927e-07	SYNWH7803_RS05435	SynWH7803_1104	hypothetical protein	GO:0016021 C:integral component of membrane IEA:UniProtKB-KW.
gene458	1.90321	2.00005e-07	SYNWH7803_RS02300	SynWH7803_0463	hypothetical protein	GO:0016021 C:integral component of membrane IEA:UniProtKB-KW.	IPR021919 CCB1.
gene1921	2.19822	3.44421e-07	SYNWH7803_RS09630	SynWH7803_1952	hypothetical protein	GO:0016021 C:integral component of membrane IEA:UniProtKB-KW.
gene67	1.66848	3.72583e-07	SYNWH7803_RS00355	SynWH7803_0068	hypothetical protein	GO:0016021 C:integral component of membrane IEA:UniProtKB-KW.	IPR020846 MFS_dom.
gene1456	-1.7313	6.95259e-07	SYNWH7803_RS07310	SynWH7803_1482	hypothetical protein	GO:0016021 C:integral component of membrane IEA:UniProtKB-KW.	IPR005134 UPF0114.
gene2352	1.71082	7.38387e-07	SYNWH7803_RS11780	SynWH7803_2382	hypothetical protein	GO:0016021 C:integral component of membrane IEA:UniProtKB-KW.
gene2131	-1.89341	1.24232e-06	SYNWH7803_RS10675	SynWH7803_2165	hypothetical protein	GO:0016021 C:integral component of membrane IEA:UniProtKB-KW.
gene859	-2.01666	3.13418e-06	SYNWH7803_RS04310	SynWH7803_0864	hypothetical protein	GO:0016021 C:integral component of membrane IEA:UniProtKB-KW.	IPR032808 DoxX.
gene318	1.95079	5.01006e-06	SYNWH7803_RS01600	SynWH7803_0325	hypothetical protein	GO:0016021 C:integral component of membrane IEA:UniProtKB-KW.
gene1087	-1.87896	1.00151e-05	SYNWH7803_RS05455	SynWH7803_1108	hypothetical protein	GO:0016021 C:integral component of membrane IEA:UniProtKB-KW.	IPR001727 UPF0016.
gene1206	-1.63761	1.07364e-05	SYNWH7803_RS06050	SynWH7803_1226	hypothetical protein	GO:0016021 C:integral component of membrane IEA:UniProtKB-KW.	IPR019634 Uncharacterised_Ycf49.
gene2269	-2.01911	1.26404e-05	SYNWH7803_RS11365	SynWH7803_2298	hypothetical protein	GO:0016021 C:integral component of membrane IEA:UniProtKB-KW.
gene2294	-1.65319	1.87125e-05	SYNWH7803_RS11490	SynWH7803_2323	hypothetical protein	GO:0016021 C:integral component of membrane IEA:UniProtKB-KW.
gene773	-1.50812	4.74235e-05	SYNWH7803_RS03880	SynWH7803_0769	hypothetical protein	GO:0016021 C:integral component of membrane IEA:UniProtKB-KW.	IPR029058 AB_hydrolase.
gene771	-1.52508	4.87175e-05	SYNWH7803_RS03870	SynWH7803_0767	hypothetical protein	GO:0016021 C:integral component of membrane IEA:UniProtKB-KW.
gene339	-1.80798	7.22641e-05	SYNWH7803_RS01705	SynWH7803_0346	hypothetical protein	GO:0016021 C:integral component of membrane IEA:UniProtKB-KW.	IPR007572 Uncharacterised_Ycf20.
gene1665	-1.89352	0.000154882	SYNWH7803_RS08355	SynWH7803_1697	hypothetical protein	GO:0016021 C:integral component of membrane IEA:UniProtKB-KW.
gene1754	1.60672	0.000249072	SYNWH7803_RS08795	SynWH7803_1784	hypothetical protein	GO:0016021 C:integral component of membrane IEA:UniProtKB-KW.
gene992	-2.37665	0.000317246	SYNWH7803_RS04975	SynWH7803_1011	hypothetical protein	GO:0016021 C:integral component of membrane IEA:UniProtKB-KW.
gene1882	2.0384	0.000318119	SYNWH7803_RS09435	SynWH7803_1914	hypothetical protein	GO:0016021 C:integral component of membrane IEA:UniProtKB-KW.
gene765	1.60613	0.000397749	SYNWH7803_RS03840	SynWH7803_0761	hypothetical protein	GO:0016021 C:integral component of membrane IEA:UniProtKB-KW.	IPR019664 Uncharacterised_Ycf51.
gene2161	2.42107	0.000531169	SYNWH7803_RS10825	SynWH7803_2196	hypothetical protein	GO:0016021 C:integral component of membrane IEA:UniProtKB-KW.
gene1086	-1.74395	0.00086359	SYNWH7803_RS05450	SynWH7803_1107	hypothetical protein	GO:0016021 C:integral component of membrane IEA:UniProtKB-KW.	IPR001727 UPF0016.
gene798	2.03151	0.00091138	SYNWH7803_RS04005	SynWH7803_0795	hypothetical protein	GO:0016021 C:integral component of membrane IEA:UniProtKB-KW.
gene149	-1.64221	0.00138551	SYNWH7803_RS00765	SynWH7803_0160	hypothetical protein	GO:0016021 C:integral component of membrane IEA:UniProtKB-KW.	IPR020846 MFS_dom.
gene1330	-1.74462	0.00191573	SYNWH7803_RS06670	SynWH7803_1359	hypothetical protein	GO:0016021 C:integral component of membrane IEA:UniProtKB-KW.
gene1006	1.84154	0.00191986	SYNWH7803_RS05045	SynWH7803_1027	hypothetical protein	GO:0016021 C:integral component of membrane IEA:UniProtKB-KW.
gene1744	1.69881	0.00268146	SYNWH7803_RS08745	SynWH7803_1773	hypothetical protein	GO:0016021 C:integral component of membrane IEA:UniProtKB-KW.
gene981	3.00454	0.0047226	SYNWH7803_RS04920	SynWH7803_1000	hypothetical protein	GO:0016021 C:integral component of membrane IEA:UniProtKB-KW.	IPR021355 Phage_Syn9_Gp224.
gene1938	-1.57081	0.00618816	SYNWH7803_RS09715	SynWH7803_1969	hypothetical protein	GO:0016021 C:integral component of membrane IEA:UniProtKB-KW.	IPR021125 DUF2127.
gene2369	-1.80379	0.0162333	SYNWH7803_RS11865	SynWH7803_2399	hypothetical protein	GO:0016021 C:integral component of membrane IEA:UniProtKB-KW.
gene1304	1.5744	0.00785832	SYNWH7803_RS06540	SynWH7803_1334	lipid ABC transporter permease	GO:0016021 C:integral component of membrane IEA:UniProtKB-KW.	IPR014315 ABC_heterocyst_DevB.
gene2123	2.47529	8.65159e-13	SYNWH7803_RS10635	SynWH7803_2158	membrane protein	GO:0016021 C:integral component of membrane IEA:UniProtKB-KW.
gene1694	3.13209	8.19271e-12	SYNWH7803_RS08500	SynWH7803_1728	membrane protein	GO:0016021 C:integral component of membrane IEA:UniProtKB-KW.	IPR006214 Bax_inhibitor_1-related.
gene1073	1.7604	4.45587e-07	SYNWH7803_RS05385	SynWH7803_1094	membrane protein	GO:0016021 C:integral component of membrane IEA:UniProtKB-KW.	IPR022493 CHP03716_TM_YkoY.//IPR005496 Integral_membrane_TerC.
gene1458	1.64654	8.61499e-06	SYNWH7803_RS07320	SynWH7803_1484	membrane protein	GO:0016021 C:integral component of membrane IEA:UniProtKB-KW.	IPR002794 DUF92_TMEM19.
gene2060	1.52337	0.000257072	SYNWH7803_RS10325	SynWH7803_2090	membrane protein	GO:0016021 C:integral component of membrane IEA:UniProtKB-KW.	IPR019275 DUF2301.
gene602	1.52982	0.00238546	SYNWH7803_RS03025	SynWH7803_0598	membrane protein	GO:0016021 C:integral component of membrane IEA:UniProtKB-KW.	IPR025067 DUF4079.
gene2397	-1.60663	0.00432538	SYNWH7803_RS12005	SynWH7803_2427	membrane protein	GO:0016021 C:integral component of membrane IEA:UniProtKB-KW.
gene2177	-1.9203	2.3282e-13	SYNWH7803_RS10905	SynWH7803_2207	MFS transporter	GO:0016021 C:integral component of membrane IEA:UniProtKB-KW.	IPR020846 MFS_dom.//IPR010290 TM_effector.
gene1465	1.65933	0.0041061	SYNWH7803_RS07355	SynWH7803_1491	molecular chaperone DnaJ	GO:0016021 C:integral component of membrane IEA:UniProtKB-KW.	IPR021788 CPP1-like.//IPR001623 DnaJ_domain.
gene2020	1.58532	0.0175734	SYNWH7803_RS10125	SynWH7803_2050	molecular chaperone DnaJ	GO:0016021 C:integral component of membrane IEA:UniProtKB-KW.	IPR001623 DnaJ_domain.//IPR018253 DnaJ_domain_CS.
gene1801	-1.5911	0.00265929	SYNWH7803_RS09030	SynWH7803_1833	peptidase	GO:0016021 C:integral component of membrane IEA:UniProtKB-KW.
gene1284	-3.44846	9.72272e-20	SYNWH7803_RS06440	SynWH7803_1310	permease	GO:0016021 C:integral component of membrane IEA:UniProtKB-KW.	IPR005495 LptG/LptF_permease.
gene1328	2.74659	0.000106435	SYNWH7803_RS06660	SynWH7803_1357	permease	GO:0016021 C:integral component of membrane IEA:UniProtKB-KW.	IPR002549 AI-2E-like.
gene1766	-2.4535	9.38498e-06	SYNWH7803_RS12630	SynWH7803_1796	pili subunit superfamily protein	GO:0016021 C:integral component of membrane IEA:UniProtKB-KW.	IPR012902 N_methyl_site.
gene1869	1.50235	4.20308e-06	SYNWH7803_RS09370	SynWH7803_1900	ribonuclease P	GO:0016021 C:integral component of membrane IEA:UniProtKB-KW.	IPR005182 DUF304.
gene36	1.50566	0.0180592	SYNWH7803_RS00200	SynWH7803_0037	serine protease inhibitor	GO:0016021 C:integral component of membrane IEA:UniProtKB-KW.
gene980	2.37785	0.0211859	SYNWH7803_RS04915	SynWH7803_0999	steroid 5-alpha reductase	GO:0016021 C:integral component of membrane IEA:UniProtKB-KW.	IPR010721 DUF1295.
gene2175	1.9945	3.30431e-11	SYNWH7803_RS10895	SynWH7803_2205	thioredoxin	GO:0016021 C:integral component of membrane IEA:UniProtKB-KW.	IPR012336 Thioredoxin-like_fold.//IPR012932 VKOR.
gene1475	-1.6007	0.00600705	SYNWH7803_RS07405	SynWH7803_1502	tRNA synthetase	GO:0016021 C:integral component of membrane IEA:UniProtKB-KW.	IPR025698 2TM_dom.
gene265	-2.05112	1.28733e-12	SYNWH7803_RS01335	SynWH7803_0273	BCCT family transporter	GO:0016021 C:integral component of membrane IEA:UniProtKB-KW.//GO:0005215 F:transporter activity IEA:InterPro.	IPR000060 BCCT_transptr.
gene2464	55.8653	9.03085e-131	SYNWH7803_RS12340	SynWH7803_2493	nitrite transporter	GO:0016021 C:integral component of membrane IEA:UniProtKB-KW.//GO:0005215 F:transporter activity IEA:InterPro.	IPR023271 Aquaporin-like.//IPR000292 For/NO2_transpt.
gene2132	-1.65575	0.000109468	SYNWH7803_RS10680	SynWH7803_2166	RND transporter	GO:0016021 C:integral component of membrane IEA:UniProtKB-KW.//GO:0005215 F:transporter activity IEA:InterPro.	IPR027463 AcrB_DN_DC_subdom.//IPR001036 Acrflvin-R.
gene2235	-1.55669	0.00629878	SYNWH7803_RS11195	SynWH7803_2263	tetracycline resistance MFS efflux pump	GO:0016021 C:integral component of membrane IEA:UniProtKB-KW.//GO:0005215 F:transporter activity IEA:InterPro.//GO:0055085 P:transmembrane transport IEA:InterPro.	IPR011701 MFS.//IPR020846 MFS_dom.//IPR005829 Sugar_transporter_CS.//IPR001958 Tet-R_TetA/multi-R_MdtG.
gene1631	1.54135	0.0168858	SYNWH7803_RS08185	SynWH7803_1660	chloride channel protein	GO:0016021 C:integral component of membrane IEA:UniProtKB-KW.//GO:0005247 F:voltage-gated chloride channel activity IEA:InterPro.	IPR014743 Cl-channel_core.//IPR001807 Cl-channel_volt-gated.//IPR006311 TAT_signal.
gene2100	1.63905	8.63074e-05	SYNWH7803_RS10520	SynWH7803_2135	ABC transporter ATP-binding protein	GO:0016021 C:integral component of membrane IEA:UniProtKB-KW.//GO:0005524 F:ATP binding IEA:UniProtKB-KW.//GO:0042626 F:ATPase activity, coupled to transmembrane movement of substances IEA:InterPro.	IPR003593 AAA+_ATPase.//IPR011527 ABC1_TM_dom.//IPR003439 ABC_transporter-like.//IPR017871 ABC_transporter_CS.//IPR027417 P-loop_NTPase.
gene215	-2.2517	4.96338e-08	SYNWH7803_RS01085	SynWH7803_0223	multidrug ABC transporter ATP-binding protein	GO:0016021 C:integral component of membrane IEA:UniProtKB-KW.//GO:0005524 F:ATP binding IEA:UniProtKB-KW.//GO:0042626 F:ATPase activity, coupled to transmembrane movement of substances IEA:InterPro.	IPR003593 AAA+_ATPase.//IPR011527 ABC1_TM_dom.//IPR003439 ABC_transporter-like.//IPR017871 ABC_transporter_CS.//IPR027417 P-loop_NTPase.
gene1756	1.55577	6.19432e-05	SYNWH7803_RS08805	SynWH7803_1786	two-component system sensor histidine kinase	GO:0016021 C:integral component of membrane IEA:UniProtKB-KW.//GO:0005622 C:intracellular IEA:GOC.//GO:0005524 F:ATP binding IEA:UniProtKB-KW.//GO:0000155 F:phosphorelay sensor kinase activity IEA:InterPro.	IPR003660 HAMP_dom.//IPR003594 HATPase_C.//IPR005467 His_kinase_dom.//IPR003661 HisK_dim/P.//IPR004358 Sig_transdc_His_kin-like_C.
gene1333	-2.05491	3.28864e-09	SYNWH7803_RS06685	SynWH7803_1362	preprotein translocase subunit SecD	GO:0016021 C:integral component of membrane IEA:UniProtKB-KW.//GO:0005622 C:intracellular IEA:GOC.//GO:0005886 C:plasma membrane IEA:UniProtKB-SubCell.//GO:0015450 F:P-P-bond-hydrolysis-driven protein transmembrane transporter activity IEA:InterPro.//GO:0065002 P:intracellular protein transmembrane transport IEA:UniProtKB-HAMAP.//GO:0006605 P:protein targeting IEA:UniProtKB-HAMAP.//GO:0043952 P:p…	IPR001036 Acrflvin-R.//IPR005791 SecD.//IPR022813 SecD/SecF_arch_bac.//IPR022645 SecD/SecF_bac.//IPR022646 SecD/SecF_CS.
gene1332	-2.28125	2.0577e-14	SYNWH7803_RS06680	SynWH7803_1361	preprotein translocase subunit SecF	GO:0016021 C:integral component of membrane IEA:UniProtKB-KW.//GO:0005622 C:intracellular IEA:GOC.//GO:0005886 C:plasma membrane IEA:UniProtKB-SubCell.//GO:0015450 F:P-P-bond-hydrolysis-driven protein transmembrane transporter activity IEA:InterPro.//GO:0065002 P:intracellular protein transmembrane transport IEA:UniProtKB-HAMAP.//GO:0006605 P:protein targeting IEA:UniProtKB-HAMAP.//GO:0043952 P:p…	IPR022813 SecD/SecF_arch_bac.//IPR022645 SecD/SecF_bac.//IPR022646 SecD/SecF_CS.//IPR005665 SecF_bac.
gene1309	-1.56195	0.00773844	SYNWH7803_RS06565	SynWH7803_1339	hypothetical protein	GO:0016021 C:integral component of membrane IEA:UniProtKB-KW.//GO:0005886 C:plasma membrane IEA:InterPro.//GO:0015225 F:biotin transporter activity IEA:InterPro.	IPR003784 BioY.
gene2232	-2.98751	1.2925e-19	SYNWH7803_RS11180	SynWH7803_2260	ABC transporter permease	GO:0016021 C:integral component of membrane IEA:UniProtKB-KW.//GO:0005886 C:plasma membrane IEA:UniProtKB-KW.	IPR003838 ABC_permease_dom.//IPR005891 DevC.//IPR025857 MacB_PCD.
gene1197	-1.89653	2.39994e-09	SYNWH7803_RS06005	SynWH7803_1217	ABC transporter permease	GO:0016021 C:integral component of membrane IEA:UniProtKB-KW.//GO:0005886 C:plasma membrane IEA:UniProtKB-KW.	IPR003838 ABC_permease_dom.//IPR025857 MacB_PCD.
gene1208	-2.61117	3.4812e-08	SYNWH7803_RS06060	SynWH7803_1229	cation transporter	GO:0016021 C:integral component of membrane IEA:UniProtKB-KW.//GO:0005886 C:plasma membrane IEA:UniProtKB-KW.//GO:0015087 F:cobalt ion transmembrane transporter activity IEA:InterPro.//GO:0015095 F:magnesium ion transmembrane transporter activity IEA:InterPro.//GO:0015693 P:magnesium ion transport IEA:InterPro.	IPR004488 Mg/Co-transport_prot_CorA.//IPR002523 MgTranspt_CorA/ZnTranspt_ZntB.
gene612	-1.53387	1.24949e-05	SYNWH7803_RS03075	SynWH7803_0608	hypothetical protein	GO:0016021 C:integral component of membrane IEA:UniProtKB-KW.//GO:0005886 C:plasma membrane IEA:UniProtKB-SubCell.	IPR002771 Multi_antbiot-R_MarC.
gene717	-1.77019	1.34281e-05	SYNWH7803_RS03600	SynWH7803_0713	cytochrome B6	GO:0016021 C:integral component of membrane IEA:UniProtKB-KW.//GO:0005886 C:plasma membrane IEA:UniProtKB-SubCell.//GO:0004129 F:cytochrome-c oxidase activity IEA:UniProtKB-EC.//GO:0019646 P:aerobic electron transport chain IEA:InterPro.	IPR024791 Cyt_c/ubiquinol_Oxase_su3.//IPR013833 Cyt_c_oxidase_su3_a-hlx.//IPR000298 Cyt_c_oxidase_su3_dom.
gene1310	-1.95522	6.26039e-08	SYNWH7803_RS06570	SynWH7803_1340	signal peptidase II	GO:0016021 C:integral component of membrane IEA:UniProtKB-KW.//GO:0005886 C:plasma membrane IEA:UniProtKB-SubCell.//GO:0004190 F:aspartic-type endopeptidase activity IEA:UniProtKB-HAMAP.	IPR001872 Peptidase_A8.
gene1391	-1.69206	4.75693e-08	SYNWH7803_RS06980	SynWH7803_1417	amino acid ABC transporter permease	GO:0016021 C:integral component of membrane IEA:UniProtKB-KW.//GO:0005886 C:plasma membrane IEA:UniProtKB-SubCell.//GO:0005215 F:transporter activity IEA:InterPro.	IPR010065 AA_ABC_transptr_permease_3TM.//IPR000515 MetI-like.
gene356	-1.85359	2.20334e-06	SYNWH7803_RS01790	SynWH7803_0363	glycine/betaine ABC transporter permease	GO:0016021 C:integral component of membrane IEA:UniProtKB-KW.//GO:0005886 C:plasma membrane IEA:UniProtKB-SubCell.//GO:0006810 P:transport IEA:UniProtKB-KW.	IPR000515 MetI-like.
gene1557	1.71298	0.0388443	SYNWH7803_RS07815	SynWH7803_1585	lactose ABC transporter permease	GO:0016021 C:integral component of membrane IEA:UniProtKB-KW.//GO:0005886 C:plasma membrane IEA:UniProtKB-SubCell.//GO:0008643 P:carbohydrate transport IEA:UniProtKB-KW.	IPR000515 MetI-like.
gene1210	-3.21927	7.85109e-24	SYNWH7803_RS06070	SynWH7803_1233	sugar ABC transporter permease	GO:0016021 C:integral component of membrane IEA:UniProtKB-KW.//GO:0005886 C:plasma membrane IEA:UniProtKB-SubCell.//GO:0008643 P:carbohydrate transport IEA:UniProtKB-KW.	IPR000515 MetI-like.
gene1822	-1.98465	1.81278e-13	SYNWH7803_RS09135	SynWH7803_1852	prolipoprotein diacylglyceryl transferase	GO:0016021 C:integral component of membrane IEA:UniProtKB-KW.//GO:0005886 C:plasma membrane IEA:UniProtKB-SubCell.//GO:0008961 F:phosphatidylglycerol-prolipoprotein diacylglyceryl transferase activity IEA:UniProtKB-HAMAP.//GO:0042158 P:lipoprotein biosynthetic process IEA:UniProtKB-HAMAP.//GO:0009249 P:protein lipoylation IEA:InterPro.	IPR001640 Prolipoprot_diAcglycer_Trfase.
gene409	-2.004	2.97276e-09	SYNWH7803_RS02055	SynWH7803_0416	preprotein translocase subunit SecY	GO:0016021 C:integral component of membrane IEA:UniProtKB-KW.//GO:0005886 C:plasma membrane IEA:UniProtKB-SubCell.//GO:0042651 C:thylakoid membrane IEA:UniProtKB-SubCell.//GO:0065002 P:intracellular protein transmembrane transport IEA:UniProtKB-HAMAP.//GO:0006605 P:protein targeting IEA:UniProtKB-HAMAP.//GO:0043952 P:protein transport by the Sec complex IEA:UniProtKB-HAMAP.	IPR026593 SecY.//IPR002208 SecY/SEC61-alpha.//IPR030659 SecY_CS.//IPR023201 SecY_su_dom.
gene1444	-1.58986	0.000318426	SYNWH7803_RS07250	SynWH7803_1469	phosphonate ABC transporter	GO:0016021 C:integral component of membrane IEA:UniProtKB-KW.//GO:0006810 P:transport IEA:InterPro.	IPR000515 MetI-like.
gene2260	-1.63227	0.00151138	SYNWH7803_RS11320	SynWH7803_2289	NADH:ubiquinone oxidoreductase subunit J	GO:0016021 C:integral component of membrane IEA:UniProtKB-KW.//GO:0008137 F:NADH dehydrogenase (ubiquinone) activity IEA:UniProtKB-EC.	IPR001457 NADH_UbQ/plastoQ_OxRdtase_su6.
gene689	-2.6171	4.9591e-23	SYNWH7803_RS03460	SynWH7803_0685	oxidoreductase	GO:0016021 C:integral component of membrane IEA:UniProtKB-KW.//GO:0008137 F:NADH dehydrogenase (ubiquinone) activity IEA:UniProtKB-EC.//GO:0048038 F:quinone binding IEA:UniProtKB-KW.	IPR010217 NADP_DH_NdhF3_su.//IPR001750 ND/Mrp_mem.//IPR001516 Proton_antipo_N.
gene690	-2.57874	4.13573e-21	SYNWH7803_RS03465	SynWH7803_0686	NAD(P)H-quinone oxidoreductase subunit D4	GO:0016021 C:integral component of membrane IEA:UniProtKB-KW.//GO:0008137 F:NADH dehydrogenase (ubiquinone) activity IEA:UniProtKB-EC.//GO:0048038 F:quinone binding IEA:UniProtKB-KW.//GO:0042773 P:ATP synthesis coupled electron transport IEA:InterPro.	IPR010227 NADH_Q_OxRdtase_chainM/4.//IPR003918 NADH_UbQ_OxRdtase.//IPR001750 ND/Mrp_mem.
gene1119	1.57932	9.06986e-05	SYNWH7803_RS05615	SynWH7803_1138	S-isoprenylcysteine O-methyltransferase	GO:0016021 C:integral component of membrane IEA:UniProtKB-KW.//GO:0008168 F:methyltransferase activity IEA:UniProtKB-KW.	IPR007318 Phopholipid_MeTrfase.
gene999	-1.65173	0.00132293	SYNWH7803_RS05010	SynWH7803_1020	peptidase A26	GO:0016021 C:integral component of membrane IEA:UniProtKB-KW.//GO:0008236 F:serine-type peptidase activity IEA:InterPro.	IPR000223 Pept_S26A_signal_pept_1.//IPR019758 Pept_S26A_signal_pept_1_CS.//IPR019757 Pept_S26A_signal_pept_1_Lys-AS.//IPR019756 Pept_S26A_signal_pept_1_Ser-AS.//IPR028360 Peptidase_S24/S26_b-rbn.//IPR015927 Peptidase_S24_S26A/B/C.//IPR019533 Peptidase_S26.
gene723	1.57964	2.17981e-05	SYNWH7803_RS03630	SynWH7803_0719	MFS superfamily sulfate permease	GO:0016021 C:integral component of membrane IEA:UniProtKB-KW.//GO:0008271 F:secondary active sulfate transmembrane transporter activity IEA:InterPro.	IPR011547 SLC26A/SulP_dom.//IPR001902 SLC26A/SulP_fam.//IPR002645 STAS_dom.
gene2072	1.98417	1.55242e-06	SYNWH7803_RS10385	SynWH7803_2102	sulfate transporter	GO:0016021 C:integral component of membrane IEA:UniProtKB-KW.//GO:0008271 F:secondary active sulfate transmembrane transporter activity IEA:InterPro.	IPR011547 SLC26A/SulP_dom.//IPR001902 SLC26A/SulP_fam.//IPR002645 STAS_dom.
gene1394	-1.64113	3.02749e-05	SYNWH7803_RS06995	SynWH7803_1420	sulfate transporter	GO:0016021 C:integral component of membrane IEA:UniProtKB-KW.//GO:0008271 F:secondary active sulfate transmembrane transporter activity IEA:InterPro.	IPR011547 SLC26A/SulP_dom.//IPR001902 SLC26A/SulP_fam.//IPR002645 STAS_dom.
gene289	45.9455	0	SYNWH7803_RS01455	SynWH7803_0297	ammonium transporter	GO:0016021 C:integral component of membrane IEA:UniProtKB-KW.//GO:0008519 F:ammonium transmembrane transporter activity IEA:InterPro.	IPR029020 Ammonium/urea_transptr.//IPR001905 Ammonium_transpt.//IPR018047 Ammonium_transpt_CS.//IPR024041 NH4_transpt_AmtB-like_dom.
gene50	1.60054	0.0264218	SYNWH7803_RS00270	SynWH7803_0051	penicillin-binding protein	GO:0016021 C:integral component of membrane IEA:UniProtKB-KW.//GO:0008658 F:penicillin binding IEA:InterPro.//GO:0051301 P:cell division IEA:UniProtKB-KW.	IPR012338 Beta-lactam/transpept-like.//IPR005311 PBP_dimer.//IPR001460 PCN-bd_Tpept.//IPR017790 Penicillin-binding_protein_2.
gene1567	1.75197	9.02171e-11	SYNWH7803_RS07865	SynWH7803_1596	cytochrome C	GO:0016021 C:integral component of membrane IEA:UniProtKB-KW.//GO:0009055 F:electron carrier activity IEA:InterPro.//GO:0020037 F:heme binding IEA:InterPro.	IPR009056 Cyt_c-like_dom.
gene390	-2.00789	9.71865e-07	SYNWH7803_RS01960	SynWH7803_0397	photosystem I reaction center subunit VIII	GO:0016021 C:integral component of membrane IEA:UniProtKB-KW.//GO:0009522 C:photosystem I IEA:InterPro.//GO:0015979 P:photosynthesis IEA:InterPro.//GO:0016021 C:integral component of membrane IEA:UniProtKB-KW.//GO:0009522 C:photosystem I IEA:InterPro.//GO:0015979 P:photosynthesis IEA:InterPro.	IPR001302 PSI_PsaI.//IPR001302 PSI_PsaI.
gene671	-1.96994	7.30916e-10	SYNWH7803_RS03370	SynWH7803_0667	photosystem I reaction center subunit XII	GO:0016021 C:integral component of membrane IEA:UniProtKB-KW.//GO:0009522 C:photosystem I IEA:UniProtKB-KW.//GO:0042651 C:thylakoid membrane IEA:UniProtKB-SubCell.//GO:0015979 P:photosynthesis IEA:UniProtKB-HAMAP.	IPR010010 PSI_PsaM.
gene1617	-1.78896	0.000173329	SYNWH7803_RS08115	SynWH7803_1647	photosystem II D2 protein	GO:0016021 C:integral component of membrane IEA:UniProtKB-KW.//GO:0009523 C:photosystem II IEA:UniProtKB-KW.//GO:0042651 C:thylakoid membrane IEA:UniProtKB-SubCell.//GO:0016168 F:chlorophyll binding IEA:UniProtKB-HAMAP.//GO:0045156 F:electron transporter, transferring electrons within the cyclic electron transport pathway of photosynthesis activity IEA:InterPro.//GO:0005506 F:iron ion binding IEA…	IPR000484 Photo_RC_L/M.//IPR005868 PSII_PsbD/D2.//IPR000484 Photo_RC_L/M.//IPR005868 PSII_PsbD/D2.//IPR000484 Photo_RC_L/M.//IPR005868 PSII_PsbD/D2.
gene513	-1.66318	0.000132568	SYNWH7803_RS02580	SynWH7803_0518	photosystem II P680 chlorophyll A apoprotein (CP-47 protein)	GO:0016021 C:integral component of membrane IEA:UniProtKB-KW.//GO:0009523 C:photosystem II IEA:UniProtKB-KW.//GO:0042651 C:thylakoid membrane IEA:UniProtKB-SubCell.//GO:0016168 F:chlorophyll binding IEA:UniProtKB-HAMAP.//GO:0045156 F:electron transporter, transferring electrons within the cyclic electron transport pathway of photosynthesis activity IEA:InterPro.//GO:0009772 P:photosynthetic elect…	IPR000932 PS_antenna-like.//IPR017486 PSII_PsbB.
gene389	-3.08487	9.06967e-45	SYNWH7803_RS01955	SynWH7803_0396	phosphorylase	GO:0016021 C:integral component of membrane IEA:UniProtKB-KW.//GO:0009538 C:photosystem I reaction center IEA:InterPro.//GO:0042651 C:thylakoid membrane IEA:UniProtKB-SubCell.//GO:0015979 P:photosynthesis IEA:UniProtKB-HAMAP.	IPR003757 PSI_PsaL.//IPR022980 PSI_suXI.
gene2449	20.4048	1.99946e-77	SYNWH7803_RS12265	SynWH7803_2480	MFS transporter	GO:0016021 C:integral component of membrane IEA:UniProtKB-KW.//GO:0015112 F:nitrate transmembrane transporter activity IEA:InterPro.//GO:0015113 F:nitrite transmembrane transporter activity IEA:InterPro.	IPR011701 MFS.//IPR020846 MFS_dom.//IPR004737 NO3_transporter.
gene1406	-1.52951	0.000346406	SYNWH7803_RS07055	SynWH7803_1431	sodium:alanine symporter	GO:0016021 C:integral component of membrane IEA:UniProtKB-KW.//GO:0015655 F:alanine:sodium symporter activity IEA:InterPro.	IPR001463 Na/Ala_symport.
gene1599	-1.53499	0.00121108	SYNWH7803_RS08025	SynWH7803_1628	nicotinamide nucleotide transhydrogenase subunit alpha	GO:0016021 C:integral component of membrane IEA:UniProtKB-KW.//GO:0016021 C:integral component of membrane IEA:UniProtKB-KW.//GO:0008750 F:NAD(P)+ transhydrogenase (AB-specific) activity IEA:UniProtKB-EC.	IPR024605 NADP_transhyd_a_C.//IPR024605 NADP_transhyd_a_C.
gene594	-3.15075	1.04e-06	SYNWH7803_RS02985	SynWH7803_0589	fatty acid desaturase	GO:0016021 C:integral component of membrane IEA:UniProtKB-KW.//GO:0016491 F:oxidoreductase activity IEA:UniProtKB-KW.//GO:0006629 P:lipid metabolic process IEA:InterPro.	IPR005804 Fatty_acid_desaturase_dom.
gene920	6.30973	2.54996e-06	SYNWH7803_RS04620	SynWH7803_0936	glycosyl transferase family A	GO:0016021 C:integral component of membrane IEA:UniProtKB-KW.//GO:0016740 F:transferase activity IEA:UniProtKB-KW.	IPR001173 Glyco_trans_2-like.//IPR029044 Nucleotide-diphossugar_trans.
gene96	-1.79489	0.000510752	SYNWH7803_RS00500	SynWH7803_0105	sugar transferase	GO:0016021 C:integral component of membrane IEA:UniProtKB-KW.//GO:0016740 F:transferase activity IEA:UniProtKB-KW.	IPR003362 Bact_transf.
gene499	-3.78824	1.68293e-17	SYNWH7803_RS02510	SynWH7803_0505	hypothetical protein	GO:0016021 C:integral component of membrane IEA:UniProtKB-KW.//GO:0030089 C:phycobilisome IEA:InterPro.//GO:0015979 P:photosynthesis IEA:InterPro.	IPR001297 PBS_linker_dom.//IPR016470 Phycobilisome.
gene1657	2.843	1.14261e-05	SYNWH7803_RS08315	SynWH7803_1689	cell division protein FtsH	GO:0016021 C:integral component of membrane IEA:UniProtKB-KW.//GO:0042651 C:thylakoid membrane IEA:UniProtKB-SubCell.//GO:0005524 F:ATP binding IEA:UniProtKB-HAMAP.//GO:0016887 F:ATPase activity IEA:UniProtKB-HAMAP.//GO:0004222 F:metalloendopeptidase activity IEA:InterPro.//GO:0008270 F:zinc ion binding IEA:UniProtKB-HAMAP.//GO:0051301 P:cell division IEA:UniProtKB-KW.//GO:0030163 P:protein catab…	IPR003593 AAA+_ATPase.//IPR003959 ATPase_AAA_core.//IPR003960 ATPase_AAA_CS.//IPR005936 FtsH.//IPR027417 P-loop_NTPase.//IPR011546 Pept_M41_FtsH_extracell.//IPR000642 Peptidase_M41.
gene2259	-2.16481	1.22104e-06	SYNWH7803_RS11315	SynWH7803_2288	NADH:ubiquinone oxidoreductase subunit K	GO:0016021 C:integral component of membrane IEA:UniProtKB-KW.//GO:0042651 C:thylakoid membrane IEA:UniProtKB-SubCell.//GO:0016655 F:oxidoreductase activity, acting on NAD(P)H, quinone or similar compound as acceptor IEA:UniProtKB-HAMAP.//GO:0048038 F:quinone binding IEA:UniProtKB-KW.//GO:0042773 P:ATP synthesis coupled electron transport IEA:InterPro.//GO:0019684 P:photosynthesis, light reaction …	IPR001133 NADH_UbQ_OxRdtase_chain4L/K.
gene793	2.82809	2.88211e-07	SYNWH7803_RS03980	SynWH7803_0790	photosystem II protein D1 1	GO:0016021 C:integral component of membrane IEA:UniProtKB-KW.//GO:0045156 F:electron transporter, transferring electrons within the cyclic electron transport pathway of photosynthesis activity IEA:InterPro.//GO:0009772 P:photosynthetic electron transport in photosystem II IEA:InterPro.	IPR000484 Photo_RC_L/M.//IPR005867 PSII_D1.
gene1991	-8.72243	1.25875e-70	SYNWH7803_RS09980	SynWH7803_2021	ATP synthase subunit c	GO:0016021 C:integral component of membrane IEA:UniProtKB-KW.//GO:0045263 C:proton-transporting ATP synthase complex, coupling factor F(o) IEA:InterPro.//GO:0015078 F:hydrogen ion transmembrane transporter activity IEA:InterPro.//GO:0016787 F:hydrolase activity IEA:UniProtKB-KW.//GO:0015991 P:ATP hydrolysis coupled proton transport IEA:InterPro.//GO:0015986 P:ATP synthesis coupled proton transpor…	IPR000454 ATPase_F0-cplx_csu.//IPR005953 ATPase_F0-cplx_csu_bac/chlpt.//IPR020537 ATPase_F0-cplx_csu_DDCD_BS.//IPR002379 ATPase_proteolipid_c-like_dom.//IPR000454 ATPase_F0-cplx_csu.//IPR005953 ATPase_F0-cplx_csu_bac/chlpt.//IPR020537 ATPase_F0-cplx_csu_DDCD_BS.//IPR002379 ATPase_proteolipid_c-like_dom.
gene1990	-6.52272	1.53739e-57	SYNWH7803_RS09975	SynWH7803_2020	F0F1 ATP synthase subunit B'	GO:0016021 C:integral component of membrane IEA:UniProtKB-KW.//GO:0045263 C:proton-transporting ATP synthase complex, coupling factor F(o) IEA:UniProtKB-KW.//GO:0015078 F:hydrogen ion transmembrane transporter activity IEA:InterPro.//GO:0016787 F:hydrolase activity IEA:UniProtKB-KW.//GO:0015986 P:ATP synthesis coupled proton transport IEA:InterPro.	IPR028987 ATPase_B-like_membr.//IPR002146 ATPase_F0-cplx_b/b'su_bac.
gene1747	-2.62173	6.81905e-16	SYNWH7803_RS08760	SynWH7803_1776	chitin-binding protein	GO:0016021 C:integral component of membrane IEA:UniProtKB-KW.//GO:0046408 F:chlorophyll synthetase activity IEA:UniProtKB-EC.//GO:0015995 P:chlorophyll biosynthetic process IEA:InterPro.	IPR006372 Chl_synth.//IPR011799 ChlG.//IPR000537 UbiA_prenyltransferase.
gene1028	-2.1346	5.3769e-08	SYNWH7803_RS05155	SynWH7803_1049	Rieske domain-containing protein	GO:0016021 C:integral component of membrane IEA:UniProtKB-KW.//GO:0051537 F:2 iron, 2 sulfur cluster binding IEA:UniProtKB-KW.//GO:0046872 F:metal ion binding IEA:UniProtKB-KW.//GO:0016491 F:oxidoreductase activity IEA:InterPro.	IPR013130 Fe3_Rdtase_TM_dom.//IPR017941 Rieske_2Fe-2S.
gene1588	1.66697	0.0127895	SYNWH7803_RS07970	SynWH7803_1616	hemolysin D	GO:0016021 C:integral component of membrane IEA:UniProtKB-KW.//GO:0055085 P:transmembrane transport IEA:InterPro.	IPR032317 HlyD_D23.//IPR006143 RND_pump_MFP.
gene2405	-1.61692	0.00511025	SYNWH7803_RS12045	SynWH7803_2435	mechanosensitive ion channel protein	GO:0016021 C:integral component of membrane IEA:UniProtKB-KW.//GO:0055085 P:transmembrane transport IEA:InterPro.	IPR010920 LSM_dom.//IPR011066 MscC_channel_C.//IPR006685 MscS_channel.//IPR011014 MscS_channel_TM-2.
gene378	1.64358	1.10369e-05	SYNWH7803_RS01900	SynWH7803_0385	glutamate synthase	GO:0016041 F:glutamate synthase (ferredoxin) activity IEA:UniProtKB-EC.//GO:0006537 P:glutamate biosynthetic process IEA:InterPro.	IPR013785 Aldolase_TIM.//IPR017932 GATase_2_dom.//IPR002489 Glu_synth_asu_C.//IPR006982 Glu_synth_centr_N.//IPR002932 Glu_synthdom.//IPR029055 Ntn_hydrolases_N.
gene1213	-1.95367	1.40992e-05	SYNWH7803_RS06085	SynWH7803_1236	alkyl hydroperoxide reductase	GO:0016209 F:antioxidant activity IEA:InterPro.//GO:0016491 F:oxidoreductase activity IEA:InterPro.	IPR000866 AhpC/TSA.//IPR024706 Peroxiredoxin_AhpC-typ.//IPR012336 Thioredoxin-like_fold.
gene2138	-1.82464	2.31756e-06	SYNWH7803_RS10710	SynWH7803_2172	peroxiredoxin	GO:0016209 F:antioxidant activity IEA:InterPro.//GO:0016491 F:oxidoreductase activity IEA:InterPro.	IPR000866 AhpC/TSA.//IPR024706 Peroxiredoxin_AhpC-typ.//IPR012336 Thioredoxin-like_fold.
gene256	2.00844	4.88952e-08	SYNWH7803_RS01290	SynWH7803_0264	thioredoxin	GO:0016209 F:antioxidant activity IEA:InterPro.//GO:0016491 F:oxidoreductase activity IEA:InterPro.	IPR000866 AhpC/TSA.//IPR012336 Thioredoxin-like_fold.
gene439	-1.69288	0.0149604	SYNWH7803_RS02205	SynWH7803_0445	fructosamine kinase	GO:0016301 F:kinase activity IEA:UniProtKB-KW.	IPR016477 Fructo-/Ketosamine-3-kinase.//IPR011009 Kinase-like_dom.
gene1198	-1.97035	1.15223e-06	SYNWH7803_RS06010	SynWH7803_1218	pyruvate kinase	GO:0016301 F:kinase activity IEA:UniProtKB-KW.//GO:0000287 F:magnesium ion binding IEA:InterPro.//GO:0030955 F:potassium ion binding IEA:InterPro.//GO:0004743 F:pyruvate kinase activity IEA:UniProtKB-EC.	IPR008279 PEP-util_enz_mobile_dom.//IPR001697 Pyr_Knase.//IPR015813 Pyrv/PenolPyrv_Kinase-like_dom.//IPR011037 Pyrv_Knase-like_insert_dom.//IPR015794 Pyrv_Knase_a/b.//IPR015793 Pyrv_Knase_brl.//IPR015795 Pyrv_Knase_C.//IPR015806 Pyrv_Knase_insert_dom.
gene277	1.60051	3.54878e-06	SYNWH7803_RS01395	SynWH7803_0285	phosphorylase kinase	GO:0016301 F:kinase activity IEA:UniProtKB-KW.//GO:0005977 P:glycogen metabolic process IEA:InterPro.	IPR008928 6-hairpin_glycosidase-like.//IPR012341 6hp_glycosidase.//IPR011613 Glyco_hydro_15/PHK.//IPR008734 PHK_A/B_su.
gene507	-1.76221	2.74688e-08	SYNWH7803_RS02550	SynWH7803_0512	sugar kinase	GO:0016301 F:kinase activity IEA:UniProtKB-KW.//GO:0016773 F:phosphotransferase activity, alcohol group as acceptor IEA:InterPro.//GO:0005975 P:carbohydrate metabolic process IEA:InterPro.	IPR018485 Carb_kinase_FGGY_C.
gene2141	2.00081	4.95508e-05	SYNWH7803_RS10725	SynWH7803_2175	3-hydroxyacyl-CoA dehydrogenase	GO:0016491 F:oxidoreductase activity IEA:InterPro.	IPR023753 FAD/NAD-binding_dom.
gene2356	1.65273	6.90456e-08	SYNWH7803_RS11800	SynWH7803_2386	amino acid oxidase	GO:0016491 F:oxidoreductase activity IEA:InterPro.	IPR006076 FAD-dep_OxRdtase.//IPR016040 NAD(P)-bd_dom.
gene2073	2.20402	1.22495e-05	SYNWH7803_RS10390	SynWH7803_2103	FMN reductase	GO:0016491 F:oxidoreductase activity IEA:InterPro.	IPR014063 Arsenate-R_ArsH.//IPR029039 Flavoprotein-like_dom.//IPR005025 FMN_Rdtase-like.
gene438	2.92969	3.23927e-15	SYNWH7803_RS02200	SynWH7803_0444	phytoene dehydrogenase	GO:0016491 F:oxidoreductase activity IEA:InterPro.	IPR002937 Amino_oxidase.//IPR023753 FAD/NAD-binding_dom.//IPR014104 Myxoxanthophyll_desat_CrtD.
gene861	1.5338	0.00441505	SYNWH7803_RS04320	SynWH7803_0867	zeta-carotene desaturase	GO:0016491 F:oxidoreductase activity IEA:InterPro.	IPR002937 Amino_oxidase.//IPR023753 FAD/NAD-binding_dom.
gene818	1.57853	0.00101684	SYNWH7803_RS04105	SynWH7803_0815	alcohol dehydrogenase	GO:0016491 F:oxidoreductase activity IEA:InterPro.//GO:0008270 F:zinc ion binding IEA:InterPro.	IPR013149 ADH_C.//IPR013154 ADH_N.//IPR002085 ADH_SF_Zn-type.//IPR002328 ADH_Zn_CS.//IPR011032 GroES-like.//IPR016040 NAD(P)-bd_dom.
gene80	-1.57447	1.06392e-08	SYNWH7803_RS00420	SynWH7803_0081	aspartate kinase	GO:0016597 F:amino acid binding IEA:InterPro.//GO:0004072 F:aspartate kinase activity IEA:UniProtKB-EC.//GO:0008652 P:cellular amino acid biosynthetic process IEA:InterPro.	IPR002912 ACT_dom.//IPR001048 Asp/Glu/Uridylate_kinase.//IPR001341 Asp_kinase_dom.//IPR018042 Aspartate_kinase_CS.//IPR027795 GATS-like_ACT_dom.
gene862	1.61603	3.95684e-05	SYNWH7803_RS04325	SynWH7803_0868	light-dependent protochlorophyllide oxido-reductase	GO:0016630 F:protochlorophyllide reductase activity IEA:UniProtKB-EC.	IPR002198 DH_sc/Rdtase_SDR.//IPR002347 Glc/ribitol_DH.//IPR016040 NAD(P)-bd_dom.
gene267	-1.70901	8.37053e-06	SYNWH7803_RS01345	SynWH7803_0275	glutamate dehydrogenase	GO:0016639 F:oxidoreductase activity, acting on the CH-NH2 group of donors, NAD or NADP as acceptor IEA:InterPro.//GO:0006520 P:cellular amino acid metabolic process IEA:InterPro.	IPR006095 Glu/Leu/Phe/Val_DH.//IPR006096 Glu/Leu/Phe/Val_DH_C.//IPR006097 Glu/Leu/Phe/Val_DH_dimer_dom.//IPR016211 Glu/Phe/Leu/Val_DH_bac/arc.//IPR016040 NAD(P)-bd_dom.
gene611	2.10542	7.53843e-13	SYNWH7803_RS03070	SynWH7803_0607	hypothetical protein	GO:0016740 F:transferase activity IEA:InterPro.	IPR005490 LD_TPept_cat_dom.
gene1002	1.84415	0.000117883	SYNWH7803_RS05025	SynWH7803_1023	hypothetical protein	GO:0016740 F:transferase activity IEA:InterPro.	IPR005490 LD_TPept_cat_dom.
gene750	2.6799	0.000308166	SYNWH7803_RS03765	SynWH7803_0745	hypothetical protein	GO:0016740 F:transferase activity IEA:InterPro.	IPR005490 LD_TPept_cat_dom.
gene2445	72.7142	3.61429e-205	SYNWH7803_RS12245	SynWH7803_2475	glycosyl transferase	GO:0016740 F:transferase activity IEA:UniProtKB-KW.	IPR029044 Nucleotide-diphossugar_trans.
gene182	-2.75289	3.10649e-09	SYNWH7803_RS00930	SynWH7803_0193	glycosyl transferase	GO:0016740 F:transferase activity IEA:UniProtKB-KW.	IPR001173 Glyco_trans_2-like.//IPR029044 Nucleotide-diphossugar_trans.
gene216	-1.58144	3.72583e-07	SYNWH7803_RS01090	SynWH7803_0224	glycosyl transferase	GO:0016740 F:transferase activity IEA:UniProtKB-KW.
gene214	-1.63799	2.45298e-06	SYNWH7803_RS01080	SynWH7803_0222	glycosyltransferase	GO:0016740 F:transferase activity IEA:UniProtKB-KW.	IPR001296 Glyco_trans_1.
gene2091	-1.58993	0.000326809	SYNWH7803_RS10475	SynWH7803_2127	glycosyltransferase	GO:0016740 F:transferase activity IEA:UniProtKB-KW.
gene1344	-1.53129	0.00592653	SYNWH7803_RS06740	SynWH7803_1372	1-acyl-sn-glycerol-3-phosphate acyltransferase	GO:0016746 F:transferase activity, transferring acyl groups IEA:UniProtKB-KW.	IPR002123 Plipid/glycerol_acylTrfase.
gene121	-1.90407	1.77833e-16	SYNWH7803_RS00625	SynWH7803_0131	glycosyltransferase	GO:0016757 F:transferase activity, transferring glycosyl groups IEA:InterPro.	IPR002201 Glyco_trans_9.
gene116	-1.5233	2.54389e-09	SYNWH7803_RS00600	SynWH7803_0126	hypothetical protein	GO:0016757 F:transferase activity, transferring glycosyl groups IEA:InterPro.	IPR002201 Glyco_trans_9.//IPR013026 TPR-contain_dom.//IPR011990 TPR-like_helical_dom.//IPR013105 TPR_2.//IPR019734 TPR_repeat.
gene105	-1.6227	1.9466e-07	SYNWH7803_RS12575	SynWH7803_0116	hypothetical protein	GO:0016757 F:transferase activity, transferring glycosyl groups IEA:InterPro.	IPR002201 Glyco_trans_9.//IPR013026 TPR-contain_dom.//IPR011990 TPR-like_helical_dom.//IPR001440 TPR_1.//IPR019734 TPR_repeat.
gene1212	-2.03374	1.87759e-05	SYNWH7803_RS06080	SynWH7803_1235	glucosylglycerol-phosphate synthase	GO:0016758 F:transferase activity, transferring hexosyl groups IEA:InterPro.//GO:0051473 P:glucosylglycerol biosynthetic process IEA:InterPro.//GO:0005992 P:trehalose biosynthetic process IEA:InterPro.	IPR012764 Gluc_glyc_Psyn.//IPR001830 Glyco_trans_20.
gene2241	-2.60768	2.167e-09	SYNWH7803_RS11225	SynWH7803_2269	phytoene synthase	GO:0016767 F:geranylgeranyl-diphosphate geranylgeranyltransferase activity IEA:UniProtKB-EC.//GO:0009058 P:biosynthetic process IEA:InterPro.	IPR008949 Isoprenoid_synthase_dom.//IPR002060 Squ/phyt_synthse.//IPR019845 Squalene/phytoene_synthase_CS.
gene2254	-1.75804	5.51808e-07	SYNWH7803_RS11290	SynWH7803_2282	mannose-1-phosphate guanyltransferase	GO:0016779 F:nucleotidyltransferase activity IEA:InterPro.//GO:0009058 P:biosynthetic process IEA:InterPro.	IPR005835 NTP_transferase_dom.//IPR029044 Nucleotide-diphossugar_trans.//IPR011004 Trimer_LpxA-like.
gene176	1.67242	0.00229868	SYNWH7803_RS00900	SynWH7803_0187	hydrolase	GO:0016787 F:hydrolase activity IEA:InterPro.	IPR017439 Amidohydrolase.//IPR002933 Peptidase_M20.//IPR011650 Peptidase_M20_dimer.
gene1582	2.16603	7.88394e-09	SYNWH7803_RS07940	SynWH7803_1610	dienelactone hydrolase	GO:0016787 F:hydrolase activity IEA:UniProtKB-KW.	IPR029058 AB_hydrolase.//IPR029059 AB_hydrolase_5.//IPR010802 DUF1400.
gene394	-1.58858	0.0144861	SYNWH7803_RS01980	SynWH7803_0401	hydrolase	GO:0016787 F:hydrolase activity IEA:UniProtKB-KW.	IPR000064 NLP_P60_dom.
gene2300	1.5015	4.42609e-05	SYNWH7803_RS11520	SynWH7803_2330	Zn-dependent hydrolase	GO:0016787 F:hydrolase activity IEA:UniProtKB-KW.	IPR001279 Metallo-B-lactamas.//IPR006311 TAT_signal.
gene601	2.09459	0.00488938	SYNWH7803_RS03020	SynWH7803_0596	L-cysteine/cystine lyase	GO:0016829 F:lyase activity IEA:UniProtKB-KW.	IPR000192 Aminotrans_V_dom.//IPR015424 PyrdxlP-dep_Trfase.//IPR015421 PyrdxlP-dep_Trfase_major_sub1.//IPR015422 PyrdxlP-dep_Trfase_major_sub2.
gene493	-3.03226	4.83064e-25	SYNWH7803_RS02480	SynWH7803_0498	chorismate-binding protein	GO:0016829 F:lyase activity IEA:UniProtKB-KW.//GO:0017009 P:protein-phycocyanobilin linkage IEA:InterPro.	IPR010404 CpcT/CpeT.
gene494	-1.67484	5.7765e-10	SYNWH7803_RS02485	SynWH7803_0499	hypothetical protein	GO:0016829 F:lyase activity IEA:UniProtKB-KW.//GO:0017009 P:protein-phycocyanobilin linkage IEA:InterPro.	IPR012674 Calycin.//IPR018536 CpcS/CpeS.
gene2384	1.69674	1.02843e-06	SYNWH7803_RS11940	SynWH7803_2414	hypothetical protein	GO:0016829 F:lyase activity IEA:UniProtKB-KW.//GO:0030170 F:pyridoxal phosphate binding IEA:InterPro.	IPR000277 Cys/Met-Metab_PyrdxlP-dep_enz.//IPR009651 Met_g_lyase_put.//IPR015424 PyrdxlP-dep_Trfase.//IPR015421 PyrdxlP-dep_Trfase_major_sub1.
gene201	2.08119	0.0004126	SYNWH7803_RS01015	SynWH7803_0209	phosphoketolase	GO:0016832 F:aldehyde-lyase activity IEA:UniProtKB-HAMAP.//GO:0005975 P:carbohydrate metabolic process IEA:InterPro.	IPR023962 Phosphoketolase.//IPR029061 THDP-binding.//IPR005593 Xul5P/Fru6P_PKetolase.//IPR018969 Xul5P/Fru6P_PKetolase_C.//IPR019790 Xul5P/Fru6P_PKetolase_CS.//IPR018970 Xul5P/Fru6P_PKetolase_N.
gene2299	-1.55512	3.65158e-06	SYNWH7803_RS11515	SynWH7803_2329	anthranilate synthase	GO:0016874 F:ligase activity IEA:UniProtKB-KW.	IPR029062 Class_I_gatase-like.//IPR017926 GATASE.//IPR006221 TrpG/PapA_dom.
gene666	1.60942	0.0173856	SYNWH7803_RS03345	SynWH7803_0662	ligase	GO:0016874 F:ligase activity IEA:UniProtKB-KW.//GO:0006464 P:cellular protein modification process IEA:InterPro.	IPR004143 BPL_LPL_catalytic.
gene1227	1.59957	1.31839e-07	SYNWH7803_RS06155	SynWH7803_1250	S-methyl-5'-thioadenosine phosphorylase	GO:0017061 F:S-methyl-5-thioadenosine phosphorylase activity IEA:UniProtKB-EC.//GO:0009116 P:nucleoside metabolic process IEA:InterPro.	IPR010044 MTAP.//IPR000845 Nucleoside_phosphorylase_d.//IPR001369 PNP/MTAP.//IPR018099 Purine_phosphorylase-2_CS.
gene1605	1.72147	1.37507e-05	SYNWH7803_RS08055	SynWH7803_1635	translation initiation factor IF-1	GO:0019843 F:rRNA binding IEA:UniProtKB-KW.//GO:0003743 F:translation initiation factor activity IEA:UniProtKB-KW.//GO:0019843 F:rRNA binding IEA:UniProtKB-KW.//GO:0003743 F:translation initiation factor activity IEA:UniProtKB-KW.//GO:0019843 F:rRNA binding IEA:UniProtKB-KW.//GO:0003743 F:translation initiation factor activity IEA:UniProtKB-KW.//GO:0019843 F:rRNA binding IEA:UniProtKB-KW.//GO:000…	IPR012340 NA-bd_OB-fold.//IPR006196 RNA-binding_domain_S1_IF1.//IPR004368 TIF_IF1.//IPR012340 NA-bd_OB-fold.//IPR006196 RNA-binding_domain_S1_IF1.//IPR004368 TIF_IF1.//IPR012340 NA-bd_OB-fold.//IPR006196 RNA-binding_domain_S1_IF1.//IPR004368 TIF_IF1.//IPR012340 NA-bd_OB-fold.//IPR006196 RNA-binding_domain_S1_IF1.//IPR004368 TIF_IF1.//IPR012340 NA-bd_OB-fold.//IPR006196 RNA-binding_domain_S1_IF1./…
gene1751	1.76312	0.0141319	SYNWH7803_RS08780	SynWH7803_1781	hypothetical protein	GO:0019867 C:outer membrane IEA:InterPro.	IPR008816 Gly_zipper_2TM_dom.
gene346	-1.67429	4.02583e-08	SYNWH7803_RS01740	SynWH7803_0353	photosystem II manganese-stabilizing protein PsbO	GO:0019898 C:extrinsic component of membrane IEA:InterPro.//GO:0016021 C:integral component of membrane IEA:InterPro.//GO:0009654 C:photosystem II oxygen evolving complex IEA:InterPro.//GO:0005509 F:calcium ion binding IEA:InterPro.//GO:0015979 P:photosynthesis IEA:InterPro.//GO:0042549 P:photosystem II stabilization IEA:InterPro.	IPR011250 OMP/PagP_b-brl.//IPR002628 PSII_MSP.
gene1532	-2.01083	1.02269e-07	SYNWH7803_RS07690	SynWH7803_1560	ferredoxin--NADP reductase	GO:0030089 C:phycobilisome IEA:InterPro.//GO:0004324 F:ferredoxin-NADP+ reductase activity IEA:UniProtKB-EC.	IPR008213 CpcD-like_dom.//IPR017927 Fd_Rdtase_FAD-bd.//IPR001709 Flavoprot_Pyr_Nucl_cyt_Rdtase.//IPR015701 FNR.//IPR008333 OxRdtase_FAD-bd_dom.//IPR001433 OxRdtase_FAD/NAD-bd.//IPR017938 Riboflavin_synthase-like_b-brl.
gene1995	-1.59396	7.62002e-05	SYNWH7803_RS10000	SynWH7803_2025	anchor polypeptide LCM	GO:0030089 C:phycobilisome IEA:InterPro.//GO:0015979 P:photosynthesis IEA:InterPro.	IPR009050 Globin-like.//IPR001297 PBS_linker_dom.//IPR012128 Phycobilisome_asu/bsu.
gene495	-3.54835	2.4187e-12	SYNWH7803_RS02490	SynWH7803_0501	hypothetical protein	GO:0030089 C:phycobilisome IEA:InterPro.//GO:0015979 P:photosynthesis IEA:InterPro.	IPR008213 CpcD-like_dom.//IPR001297 PBS_linker_dom.//IPR016470 Phycobilisome.
gene483	-4.90279	6.94454e-05	SYNWH7803_RS02425	SynWH7803_0487	hypothetical protein	GO:0030089 C:phycobilisome IEA:InterPro.//GO:0015979 P:photosynthesis IEA:InterPro.	IPR001297 PBS_linker_dom.
gene496	-1.86474	0.000175445	SYNWH7803_RS02495	SynWH7803_0502	phycobilisome linker polypeptide, C-phycoerythrin-associated	GO:0030089 C:phycobilisome IEA:InterPro.//GO:0015979 P:photosynthesis IEA:InterPro.	IPR008213 CpcD-like_dom.//IPR001297 PBS_linker_dom.
gene500	-2.21754	1.04964e-15	SYNWH7803_RS12585	SynWH7803_0506	phycobilisome polypeptide	GO:0030089 C:phycobilisome IEA:InterPro.//GO:0015979 P:photosynthesis IEA:InterPro.	IPR009050 Globin-like.//IPR012128 Phycobilisome_asu/bsu.
gene914	1.70457	0.00158031	SYNWH7803_RS04590	SynWH7803_0929	carotenoid-binding protein	GO:0030089 C:phycobilisome IEA:InterPro.//GO:0031404 F:chloride ion binding IEA:InterPro.//GO:0016037 P:light absorption IEA:InterPro.//GO:0006810 P:transport IEA:InterPro.	IPR002075 NTF2.//IPR032710 NTF2-like_dom.//IPR015233 Orange_carotenoid-bd_N.
gene1998	-2.42974	9.89564e-10	SYNWH7803_RS10015	SynWH7803_2028	photosystem I reaction center subunit XII	GO:0030089 C:phycobilisome IEA:UniProtKB-KW.//GO:0015979 P:photosynthesis IEA:UniProtKB-KW.//GO:0030089 C:phycobilisome IEA:UniProtKB-KW.//GO:0015979 P:photosynthesis IEA:UniProtKB-KW.	IPR011134 Allophyco_linker.//IPR011064 Allophyco_linker_chain.//IPR008213 CpcD-like_dom.//IPR011134 Allophyco_linker.//IPR011064 Allophyco_linker_chain.//IPR008213 CpcD-like_dom.
gene482	-5.68675	1.12636e-64	SYNWH7803_RS02420	SynWH7803_0486	C-phycoerythrin class 1 subunit alpha	GO:0030089 C:phycobilisome IEA:UniProtKB-KW.//GO:0016787 F:hydrolase activity IEA:UniProtKB-KW.//GO:0055114 P:oxidation-reduction process IEA:UniProtKB-KW.//GO:0015979 P:photosynthesis IEA:UniProtKB-KW.//GO:0018298 P:protein-chromophore linkage IEA:UniProtKB-KW.	IPR009050 Globin-like.//IPR012128 Phycobilisome_asu/bsu.
gene1265	-1.5238	1.3706e-07	SYNWH7803_RS06345	SynWH7803_1288	allophycocyanin subunit alpha	GO:0030089 C:phycobilisome IEA:UniProtKB-KW.//GO:0055114 P:oxidation-reduction process IEA:UniProtKB-KW.//GO:0015979 P:photosynthesis IEA:UniProtKB-KW.//GO:0018298 P:protein-chromophore linkage IEA:UniProtKB-KW.	IPR009050 Globin-like.//IPR012128 Phycobilisome_asu/bsu.
gene1996	-1.69572	3.11228e-06	SYNWH7803_RS10005	SynWH7803_2026	allophycocyanin subunit alpha	GO:0030089 C:phycobilisome IEA:UniProtKB-KW.//GO:0055114 P:oxidation-reduction process IEA:UniProtKB-KW.//GO:0015979 P:photosynthesis IEA:UniProtKB-KW.//GO:0018298 P:protein-chromophore linkage IEA:UniProtKB-KW.	IPR009050 Globin-like.//IPR012128 Phycobilisome_asu/bsu.
gene1997	-2.29419	1.41706e-09	SYNWH7803_RS10010	SynWH7803_2027	allophycocyanin subunit beta	GO:0030089 C:phycobilisome IEA:UniProtKB-KW.//GO:0055114 P:oxidation-reduction process IEA:UniProtKB-KW.//GO:0015979 P:photosynthesis IEA:UniProtKB-KW.//GO:0018298 P:protein-chromophore linkage IEA:UniProtKB-KW.	IPR006245 ApcB.//IPR009050 Globin-like.//IPR012128 Phycobilisome_asu/bsu.
gene489	-2.44329	7.05578e-13	SYNWH7803_RS02455	SynWH7803_0493	bleomycin hydrolase	GO:0030089 C:phycobilisome IEA:UniProtKB-KW.//GO:0055114 P:oxidation-reduction process IEA:UniProtKB-KW.//GO:0015979 P:photosynthesis IEA:UniProtKB-KW.//GO:0018298 P:protein-chromophore linkage IEA:UniProtKB-KW.	IPR009050 Globin-like.//IPR012128 Phycobilisome_asu/bsu.
gene488	-2.23428	4.05158e-10	SYNWH7803_RS02450	SynWH7803_0492	bleomycin hydrolase	GO:0030089 C:phycobilisome IEA:UniProtKB-KW.//GO:0055114 P:oxidation-reduction process IEA:UniProtKB-KW.//GO:0015979 P:photosynthesis IEA:UniProtKB-KW.//GO:0018298 P:protein-chromophore linkage IEA:UniProtKB-KW.	IPR009050 Globin-like.//IPR012128 Phycobilisome_asu/bsu.
gene2005	2.059	0.000346406	SYNWH7803_RS10050	SynWH7803_2035	nitrogen regulatory protein P-II	GO:0030234 F:enzyme regulator activity IEA:InterPro.//GO:0006808 P:regulation of nitrogen utilization IEA:InterPro.//GO:0006355 P:regulation of transcription, DNA-templated IEA:UniProtKB-KW.//GO:0006351 P:transcription, DNA-templated IEA:UniProtKB-KW.	IPR002187 N-reg_PII.//IPR011322 N-reg_PII-like_a/b.//IPR015867 N-reg_PII/ATP_PRibTrfase_C.//IPR017918 N-reg_PII_CS.
gene59	2.258	2.72237e-07	SYNWH7803_RS00315	SynWH7803_0060	amidase	GO:0030435 P:sporulation resulting in formation of a cellular spore IEA:InterPro.	IPR013486 SpoIID/LytB.//IPR013693 SpoIID/LytB_N.
gene1944	-2.99513	1.19554e-19	SYNWH7803_RS09745	SynWH7803_1975	sporulation protein	GO:0030435 P:sporulation resulting in formation of a cellular spore IEA:InterPro.	IPR013486 SpoIID/LytB.//IPR013693 SpoIID/LytB_N.
gene1470	-1.81627	0.000110398	SYNWH7803_RS07380	SynWH7803_1496	ribonucleotide reductase	GO:0031419 F:cobalamin binding IEA:InterPro.//GO:0000166 F:nucleotide binding IEA:InterPro.//GO:0004748 F:ribonucleoside-diphosphate reductase activity, thioredoxin disulfide as acceptor IEA:UniProtKB-EC.//GO:0008998 F:ribonucleoside-triphosphate reductase activity IEA:InterPro.//GO:0006260 P:DNA replication IEA:InterPro.	IPR013345 RTP_Rdtase_AdoCbl-dep.
gene625	-1.98241	6.49747e-13	SYNWH7803_RS03140	SynWH7803_0621	photosystem II protein Psb27	GO:0031977 C:thylakoid lumen IEA:UniProtKB-HAMAP.//GO:0042651 C:thylakoid membrane IEA:UniProtKB-SubCell.//GO:0010207 P:photosystem II assembly IEA:UniProtKB-HAMAP.//GO:0010206 P:photosystem II repair IEA:UniProtKB-HAMAP.	IPR025585 PSII_Pbs27.//IPR017488 PSII_Psb27_bac.
gene2481	2.43805	7.92948e-05	SYNWH7803_RS12425	SynWH7803_2510	transcriptional regulator	GO:0032542 F:sulfiredoxin activity IEA:InterPro.	IPR003115 ParB/Sulfiredoxin_dom.//IPR016692 Sulfiredoxin.
gene2090	-1.57798	0.000392896	SYNWH7803_RS10470	SynWH7803_2126	methionine sulfoxide reductase B	GO:0033743 F:peptide-methionine (R)-S-oxide reductase activity IEA:UniProtKB-HAMAP.//GO:0008270 F:zinc ion binding IEA:UniProtKB-HAMAP.//GO:0030091 P:protein repair IEA:InterPro.//GO:0006979 P:response to oxidative stress IEA:InterPro.	IPR028427 Met_Sox_Rdtase.//IPR002579 Met_Sox_Rdtase_MsrB.//IPR011057 Mss4-like.
gene185	-3.20386	2.716e-26	SYNWH7803_RS00945	SynWH7803_0196	3-oxoacyl-ACP synthase	GO:0033817 F:beta-ketoacyl-acyl-carrier-protein synthase II activity IEA:UniProtKB-EC.//GO:0006633 P:fatty acid biosynthetic process IEA:UniProtKB-UniPathway.	IPR017568 3-oxoacyl-ACP_synth-2.//IPR018201 Ketoacyl_synth_AS.//IPR014031 Ketoacyl_synth_C.//IPR014030 Ketoacyl_synth_N.//IPR016039 Thiolase-like.
gene531	-1.66979	0.000624851	SYNWH7803_RS02670	SynWH7803_0536	alkaline invertase	GO:0033926 F:glycopeptide alpha-N-acetylgalactosaminidase activity IEA:InterPro.//GO:0004575 F:sucrose alpha-glucosidase activity IEA:UniProtKB-EC.	IPR008928 6-hairpin_glycosidase-like.//IPR024746 Glyco_hydro_100.
gene2275	1.78592	3.60569e-05	SYNWH7803_RS11395	SynWH7803_2304	phosphoribosylaminoimidazole carboxylase	GO:0034023 F:5-(carboxyamino)imidazole ribonucleotide mutase activity IEA:UniProtKB-HAMAP.//GO:0016829 F:lyase activity IEA:UniProtKB-KW.//GO:0006189 P:'de novo' IMP biosynthetic process IEA:UniProtKB-HAMAP.	IPR024694 N5-CAIR_mutase_PurE.//IPR000031 PurE_dom.
gene1277	-2.89168	8.76286e-20	SYNWH7803_RS06405	SynWH7803_1300	fructose 1,6-bisphosphatase	GO:0042132 F:fructose 1,6-bisphosphate 1-phosphatase activity IEA:UniProtKB-EC.//GO:0046872 F:metal ion binding IEA:UniProtKB-KW.//GO:0050278 F:sedoheptulose-bisphosphatase activity IEA:UniProtKB-EC.//GO:0006094 P:gluconeogenesis IEA:InterPro.//GO:0006071 P:glycerol metabolic process IEA:InterPro.//GO:0019253 P:reductive pentose-phosphate cycle IEA:UniProtKB-UniPathway.	IPR004464 FBPase_class-2/SBPase.
gene2459	1.85608	1.47685e-13	SYNWH7803_RS12315	SynWH7803_2489	uroporphyrin-III C-methyltransferase	GO:0043115 F:precorrin-2 dehydrogenase activity IEA:InterPro.//GO:0004851 F:uroporphyrin-III C-methyltransferase activity IEA:UniProtKB-EC.//GO:0006779 P:porphyrin-containing compound biosynthetic process IEA:InterPro.	IPR000878 4pyrrol_Mease.//IPR014777 4pyrrole_Mease_sub1.//IPR014776 4pyrrole_Mease_sub2.//IPR006366 CobA/CysG_C.//IPR003043 Uropor_MeTrfase_CS.
gene1823	-2.09786	1.71747e-19	SYNWH7803_RS09140	SynWH7803_1853	precorrin methylase	GO:0043115 F:precorrin-2 dehydrogenase activity IEA:InterPro.//GO:0046026 F:precorrin-4 C11-methyltransferase activity IEA:UniProtKB-EC.//GO:0009236 P:cobalamin biosynthetic process IEA:InterPro.//GO:0006779 P:porphyrin-containing compound biosynthetic process IEA:InterPro.	IPR000878 4pyrrol_Mease.//IPR014777 4pyrrole_Mease_sub1.//IPR014776 4pyrrole_Mease_sub2.//IPR006362 Cbl_synth_CobM/CibF.//IPR003043 Uropor_MeTrfase_CS.
gene2444	9.20484	3.00159e-137	SYNWH7803_RS12240	SynWH7803_2474	glycosidase	GO:0043169 F:cation binding IEA:InterPro.//GO:0016798 F:hydrolase activity, acting on glycosyl bonds IEA:UniProtKB-KW.//GO:0009018 F:sucrose phosphorylase activity IEA:UniProtKB-EC.//GO:0005985 P:sucrose metabolic process IEA:InterPro.	IPR015902 Glyco_hydro_13.//IPR013780 Glyco_hydro_13_b.//IPR006047 Glyco_hydro_13_cat_dom.//IPR013781 Glyco_hydro_catalytic_dom.//IPR017853 Glycoside_hydrolase_SF.//IPR016377 Sucrose_phosphorylase.
gene1024	-1.8401	4.32952e-07	SYNWH7803_RS05135	SynWH7803_1045	phosphate ABC transporter substrate-binding protein	GO:0043190 C:ATP-binding cassette (ABC) transporter complex IEA:InterPro.//GO:0042301 F:phosphate ion binding IEA:InterPro.//GO:0035435 P:phosphate ion transmembrane transport IEA:InterPro.	IPR005673 ABC_phos-bd_PstS.//IPR024370 PBP_domain.
gene1446	-1.59296	0.000399868	SYNWH7803_RS07260	SynWH7803_1471	phosphate ABC transporter substrate-binding protein	GO:0043190 C:ATP-binding cassette (ABC) transporter complex IEA:InterPro.//GO:0055085 P:transmembrane transport IEA:InterPro.	IPR030836 ABC_peri_selen.//IPR005770 PhnD.
gene1220	-2.3383	1.22939e-07	SYNWH7803_RS06120	SynWH7803_1243	phosphate ABC transporter ATP-binding protein	GO:0043190 C:ATP-binding cassette (ABC) transporter complex IEA:UniProtKB-HAMAP.//GO:0005524 F:ATP binding IEA:UniProtKB-HAMAP.//GO:0005315 F:inorganic phosphate transmembrane transporter activity IEA:InterPro.//GO:0015415 F:phosphate ion transmembrane-transporting ATPase activity IEA:UniProtKB-HAMAP.	IPR003593 AAA+_ATPase.//IPR003439 ABC_transporter-like.//IPR017871 ABC_transporter_CS.//IPR015850 ABC_transpr_PstB.//IPR027417 P-loop_NTPase.//IPR005670 Phosp_transpt1.
gene1669	-1.77159	5.12676e-05	SYNWH7803_RS12620	SynWH7803_1702	putative transcriptional regulator	GO:0043565 F:sequence-specific DNA binding IEA:InterPro.//GO:0003700 F:transcription factor activity, sequence-specific DNA binding IEA:InterPro.//GO:0006351 P:transcription, DNA-templated IEA:UniProtKB-KW.	IPR009057 Homeodomain-like.//IPR018060 HTH_AraC.
gene1103	-2.17634	2.7505e-08	SYNWH7803_RS05535	SynWH7803_1122	cobinamide kinase	GO:0043752 F:adenosylcobinamide kinase activity IEA:UniProtKB-EC.//GO:0008820 F:cobinamide phosphate guanylyltransferase activity IEA:UniProtKB-EC.//GO:0005525 F:GTP binding IEA:UniProtKB-KW.//GO:0009236 P:cobalamin biosynthetic process IEA:InterPro.//GO:0051188 P:cofactor biosynthetic process IEA:InterPro.	IPR003203 Cobinamide_kinase/P_G-Trfase.//IPR027417 P-loop_NTPase.
gene1674	1.60053	0.0213853	SYNWH7803_RS08400	SynWH7803_1707	precorrin-6y methyltransferase	GO:0046025 F:precorrin-6Y C5,15-methyltransferase (decarboxylating) activity IEA:UniProtKB-EC.//GO:0008276 F:protein methyltransferase activity IEA:InterPro.//GO:0009236 P:cobalamin biosynthetic process IEA:InterPro.	IPR000878 4pyrrol_Mease.//IPR014777 4pyrrole_Mease_sub1.//IPR014776 4pyrrole_Mease_sub2.//IPR012818 Cbl_synth_CbiE.//IPR006365 Cbl_synth_CobL.//IPR014008 Cbl_synth_MTase_CbiT.//IPR029063 SAM-dependent_MTases.
gene2277	-2.0329	2.22485e-13	SYNWH7803_RS11405	SynWH7803_2306	SAM-dependent methyltransferase	GO:0046406 F:magnesium protoporphyrin IX methyltransferase activity IEA:UniProtKB-EC.//GO:0015995 P:chlorophyll biosynthetic process IEA:InterPro.	IPR010251 Mg_prot_MeTrfase.//IPR010940 Mg_prot_MeTrfase_C.//IPR029063 SAM-dependent_MTases.
gene935	2.03222	3.40474e-06	SYNWH7803_RS04695	SynWH7803_0951	superoxide dismutase	GO:0046872 F:metal ion binding IEA:InterPro.//GO:0004784 F:superoxide dismutase activity IEA:UniProtKB-EC.	IPR024134 SOD_Cu/Zn_/chaperone.//IPR001424 SOD_Cu_Zn_dom.
gene1800	1.88528	5.19614e-05	SYNWH7803_RS09025	SynWH7803_1832	methionine aminopeptidase	GO:0046872 F:metal ion binding IEA:UniProtKB-HAMAP.//GO:0070006 F:metalloaminopeptidase activity IEA:UniProtKB-HAMAP.//GO:0070084 P:protein initiator methionine removal IEA:UniProtKB-HAMAP.	IPR001714 Pept_M24_MAP.//IPR000994 Pept_M24_structural-domain.//IPR002467 Pept_M24A_MAP1.
gene2069	1.56886	0.00100166	SYNWH7803_RS10370	SynWH7803_2099	delta-aminolevulinic acid dehydratase	GO:0046872 F:metal ion binding IEA:UniProtKB-KW.//GO:0004655 F:porphobilinogen synthase activity IEA:UniProtKB-EC.//GO:0006779 P:porphyrin-containing compound biosynthetic process IEA:UniProtKB-KW.	IPR001731 ALAD.//IPR030656 ALAD_AS.//IPR013785 Aldolase_TIM.
gene184	-1.8462	7.21615e-06	SYNWH7803_RS00940	SynWH7803_0195	transketolase	GO:0046872 F:metal ion binding IEA:UniProtKB-KW.//GO:0004802 F:transketolase activity IEA:UniProtKB-EC.	IPR029061 THDP-binding.//IPR009014 Transketo_C/Pyr-ferredox_oxred.//IPR005475 Transketolase-like_Pyr-bd.//IPR005478 Transketolase_bac-like.//IPR020826 Transketolase_BS.//IPR005474 Transketolase_N.
gene2450	7.52924	1.02887e-27	SYNWH7803_RS12270	SynWH7803_2481	nitrate reductase subunit alpha	GO:0047889 F:ferredoxin-nitrate reductase activity IEA:UniProtKB-EC.//GO:0051536 F:iron-sulfur cluster binding IEA:UniProtKB-KW.//GO:0030151 F:molybdenum ion binding IEA:InterPro.	IPR009010 Asp_de-COase-like_dom.//IPR006657 MoPterin_dinucl-bd_dom.//IPR006656 Mopterin_OxRdtase.//IPR006963 Mopterin_OxRdtase_4Fe-4S_dom.
gene1719	1.58396	6.7924e-08	SYNWH7803_RS08625	SynWH7803_1750	FAD-binding protein	GO:0050660 F:flavin adenine dinucleotide binding IEA:InterPro.//GO:0016614 F:oxidoreductase activity, acting on CH-OH group of donors IEA:InterPro.	IPR016169 CO_DH_flavot_FAD-bd_sub2.//IPR016166 FAD-bd_2.//IPR016167 FAD-bd_2_sub1.//IPR016164 FAD-linked_Oxase-like_C.//IPR006094 Oxid_FAD_bind_N.
gene848	1.9379	0.000557914	SYNWH7803_RS12590	SynWH7803_0851	acyl-CoA dehydrogenase	GO:0050660 F:flavin adenine dinucleotide binding IEA:InterPro.//GO:0016627 F:oxidoreductase activity, acting on the CH-CH group of donors IEA:InterPro.	IPR013786 AcylCoA_DH/ox_N.//IPR009100 AcylCoA_DH/oxidase_NM_dom.
gene316	1.81003	1.86599e-10	SYNWH7803_RS01590	SynWH7803_0323	thymidylate synthase	GO:0050660 F:flavin adenine dinucleotide binding IEA:InterPro.//GO:0050797 F:thymidylate synthase (FAD) activity IEA:UniProtKB-EC.//GO:0006231 P:dTMP biosynthetic process IEA:InterPro.	IPR003669 Thymidylate_synthase_ThyX.
gene1274	1.50489	0.00312808	SYNWH7803_RS06390	SynWH7803_1297	6-phosphogluconate dehydrogenase	GO:0050661 F:NADP binding IEA:InterPro.//GO:0004616 F:phosphogluconate dehydrogenase (decarboxylating) activity IEA:UniProtKB-EC.//GO:0019521 P:D-gluconate metabolic process IEA:UniProtKB-KW.//GO:0006098 P:pentose-phosphate shunt IEA:UniProtKB-UniPathway.	IPR008927 6-PGluconate_DH_C-like.//IPR013328 6PGD_dom_2.//IPR012284 6PGD_dom_3.//IPR006114 6PGDH_C.//IPR006113 6PGDH_Gnd/GntZ.//IPR006115 6PGDH_NADP-bd.//IPR006184 6PGdom_BS.//IPR016040 NAD(P)-bd_dom.//IPR006183 Pgluconate_DH.
gene477	-2.65365	7.8355e-26	SYNWH7803_RS02395	SynWH7803_0481	phycoerythrobilin:ferredoxin oxidoreductase	GO:0050897 F:cobalt ion binding IEA:InterPro.//GO:0050618 F:phycoerythrobilin:ferredoxin oxidoreductase activity IEA:UniProtKB-HAMAP.//GO:0010024 P:phytochromobilin biosynthetic process IEA:InterPro.	IPR009249 Ferredoxin-dep_bilin_Rdtase.//IPR022827 Phycoerythrobilin_Fdx_Rdtase.
gene262	3.10745	2.36696e-09	SYNWH7803_RS01320	SynWH7803_0270	lignostilbene-alpha, beta-dioxygenase	GO:0051213 F:dioxygenase activity IEA:UniProtKB-KW.	IPR004294 Carotenoid_Oase.//IPR011048 Haem_d1.
gene2329	2.16568	6.73811e-19	SYNWH7803_RS11665	SynWH7803_2359	tartronate semialdehyde reductase	GO:0051287 F:NAD binding IEA:InterPro.//GO:0004616 F:phosphogluconate dehydrogenase (decarboxylating) activity IEA:InterPro.	IPR008927 6-PGluconate_DH_C-like.//IPR013328 6PGD_dom_2.//IPR006115 6PGDH_NADP-bd.//IPR015815 HIBADH-related.//IPR016040 NAD(P)-bd_dom.//IPR029154 NADP-bd.
gene792	3.09979	1.77638e-08	SYNWH7803_RS03975	SynWH7803_0789	glyceraldehyde-3-phosphate dehydrogenase	GO:0051287 F:NAD binding IEA:InterPro.//GO:0050661 F:NADP binding IEA:InterPro.//GO:0016620 F:oxidoreductase activity, acting on the aldehyde or oxo group of donors, NAD or NADP as acceptor IEA:InterPro.//GO:0006006 P:glucose metabolic process IEA:InterPro.	IPR020831 GlycerAld/Erythrose_P_DH.//IPR020830 GlycerAld_3-P_DH_AS.//IPR020829 GlycerAld_3-P_DH_cat.//IPR020828 GlycerAld_3-P_DH_NAD(P)-bd.//IPR006424 Glyceraldehyde-3-P_DH_1.//IPR016040 NAD(P)-bd_dom.
gene2196	2.06265	8.94657e-10	SYNWH7803_RS11000	SynWH7803_2225	hypothetical protein	GO:0051536 F:iron-sulfur cluster binding IEA:InterPro.//GO:0005198 F:structural molecule activity IEA:InterPro.//GO:0016226 P:iron-sulfur cluster assembly IEA:InterPro.	IPR000361 FeS_biogenesis.//IPR016092 FeS_cluster_insertion.//IPR017870 FeS_cluster_insertion_CS.//IPR031108 ISCA-like.
gene1552	3.02043	7.43473e-07	SYNWH7803_RS07790	SynWH7803_1580	ferredoxin	GO:0051537 F:2 iron, 2 sulfur cluster binding IEA:UniProtKB-KW.//GO:0009055 F:electron carrier activity IEA:InterPro.//GO:0046872 F:metal ion binding IEA:UniProtKB-KW.//GO:0022900 P:electron transport chain IEA:InterPro.	IPR001041 2Fe-2S_ferredoxin-type.//IPR006058 2Fe2S_fd_BS.//IPR012675 Beta-grasp_dom.//IPR010241 Fd_pln.
gene1948	-2.24807	8.90655e-05	SYNWH7803_RS09765	SynWH7803_1979	ferredoxin	GO:0051537 F:2 iron, 2 sulfur cluster binding IEA:UniProtKB-KW.//GO:0009055 F:electron carrier activity IEA:InterPro.//GO:0046872 F:metal ion binding IEA:UniProtKB-KW.//GO:0022900 P:electron transport chain IEA:InterPro.//GO:0051537 F:2 iron, 2 sulfur cluster binding IEA:UniProtKB-KW.//GO:0009055 F:electron carrier activity IEA:InterPro.//GO:0046872 F:metal ion binding IEA:UniProtKB-KW.//GO:00229…	IPR001041 2Fe-2S_ferredoxin-type.//IPR006058 2Fe2S_fd_BS.//IPR012675 Beta-grasp_dom.//IPR010241 Fd_pln.//IPR001041 2Fe-2S_ferredoxin-type.//IPR006058 2Fe2S_fd_BS.//IPR012675 Beta-grasp_dom.//IPR010241 Fd_pln.//IPR001041 2Fe-2S_ferredoxin-type.//IPR006058 2Fe2S_fd_BS.//IPR012675 Beta-grasp_dom.//IPR010241 Fd_pln.//IPR001041 2Fe-2S_ferredoxin-type.//IPR006058 2Fe2S_fd_BS.//IPR012675 Beta-grasp_dom.…
gene208	1.52972	0.0113197	SYNWH7803_RS01050	SynWH7803_0216	glycolate oxidase	GO:0051539 F:4 iron, 4 sulfur cluster binding IEA:UniProtKB-KW.//GO:0046872 F:metal ion binding IEA:UniProtKB-KW.//GO:0055114 P:oxidation-reduction process IEA:UniProtKB-KW.	IPR017896 4Fe4S_Fe-S-bd.//IPR017900 4Fe4S_Fe_S_CS.//IPR004017 Cys_rich_dom.//IPR012257 Glc_ox_4Fe-4S.//IPR009051 Helical_ferredxn.
gene871	1.68073	0.000283312	SYNWH7803_RS04370	SynWH7803_0877	S-(hydroxymethyl)glutathione dehydrogenase	GO:0051903 F:S-(hydroxymethyl)glutathione dehydrogenase activity IEA:UniProtKB-EC.//GO:0008270 F:zinc ion binding IEA:InterPro.//GO:0006069 P:ethanol oxidation IEA:InterPro.	IPR014183 ADH_3.//IPR013149 ADH_C.//IPR013154 ADH_N.//IPR002085 ADH_SF_Zn-type.//IPR011032 GroES-like.//IPR016040 NAD(P)-bd_dom.
gene1098	-1.86628	0.00152749	SYNWH7803_RS05510	SynWH7803_1118	peroxiredoxin	GO:0051920 F:peroxiredoxin activity IEA:InterPro.	IPR000866 AhpC/TSA.//IPR024706 Peroxiredoxin_AhpC-typ.//IPR019479 Peroxiredoxin_C.//IPR012336 Thioredoxin-like_fold.
gene606	1.67978	1.19086e-06	SYNWH7803_RS03045	SynWH7803_0602	malate:quinone oxidoreductase	GO:0052589 F:malate dehydrogenase (menaquinone) activity IEA:UniProtKB-EC.//GO:0008924 F:malate dehydrogenase (quinone) activity IEA:UniProtKB-HAMAP.//GO:0006099 P:tricarboxylic acid cycle IEA:UniProtKB-HAMAP.	IPR023753 FAD/NAD-binding_dom.//IPR006231 MQO.
gene1417	5.00522	2.38098e-05	SYNWH7803_RS07110	SynWH7803_1442	2-octaprenyl-6-methoxyphenol 4-monooxygenase	GO:0071949 F:FAD binding IEA:InterPro.//GO:0016491 F:oxidoreductase activity IEA:UniProtKB-KW.	IPR002938 FAD-bd.//IPR023753 FAD/NAD-binding_dom.
gene1053	2.07077	5.6184e-10	SYNWH7803_RS05285	SynWH7803_1073	DNA primase	GO:1990077 C:primosome complex IEA:UniProtKB-KW.//GO:0003677 F:DNA binding IEA:UniProtKB-KW.//GO:0003896 F:DNA primase activity IEA:UniProtKB-HAMAP.//GO:0000287 F:magnesium ion binding IEA:UniProtKB-HAMAP.//GO:0008270 F:zinc ion binding IEA:UniProtKB-HAMAP.	IPR013264 DNA_primase_core_N.//IPR019475 DNA_primase_DnaB-bd.//IPR006295 DNA_primase_DnaG.//IPR030846 DnaG_bac.//IPR006171 Toprim_domain.//IPR002694 Znf_CHC2.
gene2312	1.8757	4.63565e-05	SYNWH7803_RS11580	SynWH7803_2342	(p)ppGpp synthetase
gene760	-1.70591	0.000118864	SYNWH7803_RS03815	SynWH7803_0756	1,4-alpha-glucan-branching protein
gene478	-2.47892	1.59034e-19	SYNWH7803_RS02400	SynWH7803_0482	15,16-dihydrobiliverdin:ferredoxin oxidoreductase
gene1558	2.17484	6.75975e-05	SYNWH7803_RS07820	SynWH7803_1586	2-isopropylmalate synthase
gene299	2.24467	1.09902e-15	SYNWH7803_RS01505	SynWH7803_0306	3-isopropylmalate dehydratase large subunit
gene1011	-1.56566	0.000234317	SYNWH7803_RS05070	SynWH7803_1032	3-phosphoshikimate 1-carboxyvinyltransferase
gene418	-2.03135	5.84899e-06	SYNWH7803_RS02100	SynWH7803_0425	30S ribosomal protein S17
gene1300	-1.54962	0.00499195	SYNWH7803_RS06520	SynWH7803_1329	30S ribosomal protein S2
gene421	-1.65772	6.48707e-06	SYNWH7803_RS02115	SynWH7803_0428	30S ribosomal protein S3
gene34	1.59533	3.58151e-05	SYNWH7803_RS00190	SynWH7803_0035	4-hydroxythreonine-4-phosphate dehydrogenase
gene2343	-2.55681	1.72068e-06	SYNWH7803_RS11735	SynWH7803_2373	50S ribosomal protein L1
gene2342	-3.05456	7.08089e-06	SYNWH7803_RS11730	SynWH7803_2372	50S ribosomal protein L10
gene2344	-2.0322	0.000156993	SYNWH7803_RS11740	SynWH7803_2374	50S ribosomal protein L11
gene410	-2.22831	1.60853e-09	SYNWH7803_RS02060	SynWH7803_0417	50S ribosomal protein L15
gene420	-1.70331	0.000642097	SYNWH7803_RS02110	SynWH7803_0427	50S ribosomal protein L16
gene412	-1.96577	1.16866e-08	SYNWH7803_RS02070	SynWH7803_0419	50S ribosomal protein L18
gene416	-2.40008	6.53189e-09	SYNWH7803_RS02090	SynWH7803_0423	50S ribosomal protein L24
gene419	-1.89186	1.80443e-07	SYNWH7803_RS02105	SynWH7803_0426	50S ribosomal protein L29
gene400	-1.56057	0.0054713	SYNWH7803_RS02010	SynWH7803_0406	50S ribosomal protein L31
gene415	-2.06301	2.87104e-06	SYNWH7803_RS02085	SynWH7803_0422	50S ribosomal protein L5
gene413	-2.00563	2.16557e-09	SYNWH7803_RS02075	SynWH7803_0420	50S ribosomal protein L6
gene2341	-3.57116	1.4363e-07	SYNWH7803_RS11725	SynWH7803_2371	50S ribosomal protein L7/L12
gene2439	1.87635	1.39455e-07	SYNWH7803_RS12215	SynWH7803_2469	7-cyano-7-deazaguanine synthase
gene2042	-1.54623	0.00122348	SYNWH7803_RS10235	SynWH7803_2072	ABC transporter substrate-binding protein		IPR026358 Orph_peri_GRRM.//IPR001638 Solute-binding_3/MltF_N.
gene41	1.52917	8.46866e-06	SYNWH7803_RS00225	SynWH7803_0042	AbrB family transcriptional regulator
gene2387	2.38397	0.000101059	SYNWH7803_RS11955	SynWH7803_2417	acyl-CoA desaturase
gene1419	1.8625	9.4227e-06	SYNWH7803_RS07120	SynWH7803_1444	adenine phosphoribosyltransferase
gene158	-1.92142	1.84395e-07	SYNWH7803_RS00810	SynWH7803_0169	adenosylhomocysteinase
gene408	-2.18069	2.76801e-08	SYNWH7803_RS02050	SynWH7803_0415	adenylate kinase
gene376	1.50868	1.02195e-05	SYNWH7803_RS01890	SynWH7803_0383	AIR synthase		IPR000361 FeS_biogenesis.
gene915	2.84601	2.47996e-06	SYNWH7803_RS04595	SynWH7803_0930	alpha/beta hydrolase
gene1613	1.81964	6.25209e-06	SYNWH7803_RS08095	SynWH7803_1643	alpha/beta hydrolase
gene2014	1.58723	0.005527	SYNWH7803_RS10095	SynWH7803_2043	alpha/beta hydrolase		IPR029058 AB_hydrolase.//IPR029059 AB_hydrolase_5.
gene333	1.62681	0.00984831	SYNWH7803_RS01675	SynWH7803_0339	amidase		IPR024087 Creatininase-like_dom.//IPR003785 Creatininase/forma_Hydrolase.
gene1376	-3.18332	5.56428e-14	SYNWH7803_RS06905	SynWH7803_1402	aminoglycoside phosphotransferase
gene856	2.28115	1.2045e-15	SYNWH7803_RS04295	SynWH7803_0861	antibiotic biosynthesis monooxygenase		IPR007138 ABM_dom.//IPR011008 Dimeric_a/b-barrel.
gene2353	1.89569	4.50748e-05	SYNWH7803_RS11785	SynWH7803_2383	arginine biosynthesis protein ArgJ
gene630	-2.15152	9.77529e-05	SYNWH7803_RS03165	SynWH7803_0626	ArsC family transcriptional regulator
gene2332	1.86384	3.88934e-06	SYNWH7803_RS11680	SynWH7803_2362	aspartate aminotransferase
gene1989	-5.70248	9.42586e-44	SYNWH7803_RS09970	SynWH7803_2019	ATP F0F1 synthase subunit B
gene1971	-3.48924	3.40423e-18	SYNWH7803_RS09880	SynWH7803_2001	ATP synthase epsilon chain
gene1992	-5.02645	8.10153e-36	SYNWH7803_RS09985	SynWH7803_2022	ATP synthase subunit a
gene1987	-6.27451	7.39203e-77	SYNWH7803_RS09960	SynWH7803_2017	ATP synthase subunit alpha
gene1970	-2.61482	4.41452e-12	SYNWH7803_RS09875	SynWH7803_2000	ATP synthase subunit beta
gene1988	-7.19308	1.28334e-48	SYNWH7803_RS09965	SynWH7803_2018	ATP synthase subunit delta
gene1986	-5.46697	1.02236e-43	SYNWH7803_RS09955	SynWH7803_2016	ATP synthase subunit gamma
gene1529	-1.88884	1.01793e-10	SYNWH7803_RS07675	SynWH7803_1558	ATPase
gene2217	2.08132	0.00741278	SYNWH7803_RS11105	SynWH7803_2245	ATPase P
gene2476	1.50145	0.0347905	SYNWH7803_RS12400	SynWH7803_2505	bifunctional aconitate hydratase 2/2-methylisocitrate dehydratase
gene1542	2.11403	1.06476e-15	SYNWH7803_RS07740	SynWH7803_1570	bifunctional protein FolD
gene487	-1.87086	1.44456e-12	SYNWH7803_RS02445	SynWH7803_0491	bilin biosynthesis protein CpeY		IPR011989 ARM-like.//IPR016024 ARM-type_fold.//IPR004155 PBS_lyase_HEAT.
gene2268	-1.79312	2.31508e-05	SYNWH7803_RS11360	SynWH7803_2297	branched-chain amino acid ABC transporter substrate-binding protein		IPR028081 Leu-bd.//IPR028082 Peripla_BP_I.
gene481	-4.0702	1.31676e-41	SYNWH7803_RS02415	SynWH7803_0485	C-phycoerythrin class 1 subunit beta
gene691	-1.97915	2.31109e-07	SYNWH7803_RS03470	SynWH7803_0687	carbon dioxide transporter		IPR010220 CO2_hydration.
gene681	-4.17504	1.64652e-38	SYNWH7803_RS03420	SynWH7803_0677	carbon dioxide-concentrating mechanism protein CcmK		IPR020808 Bact_microcomp_CS.//IPR000249 Microcompartment_bac.//IPR020808 Bact_microcomp_CS.//IPR000249 Microcompartment_bac.//IPR020808 Bact_microcomp_CS.//IPR000249 Microcompartment_bac.//IPR020808 Bact_microcomp_CS.//IPR000249 Microcompartment_bac.//IPR020808 Bact_microcomp_CS.//IPR000249 Microcompartment_bac.//IPR020808 Bact_microcomp_CS.//IPR000249 Microcompartment_bac.//IPR020808 Bact_microc…
gene2302	1.91416	2.10263e-08	SYNWH7803_RS11530	SynWH7803_2332	carboxylate-amine ligase
gene685	-7.17929	1.36648e-47	SYNWH7803_RS03440	SynWH7803_0681	carboxysome shell protein		IPR014074 Carboxysome_shell_carb_anhy.
gene684	-6.13164	3.553e-41	SYNWH7803_RS03435	SynWH7803_0680	carboxysome shell protein		IPR020990 Carboxysome_shell.
gene687	-3.77198	4.27389e-25	SYNWH7803_RS03450	SynWH7803_0683	carboxysome shell protein		IPR014077 Carboxysome_B.//IPR023414 EutN-like_dom.//IPR004992 EutN_CcmL.
gene686	-2.56126	6.07018e-10	SYNWH7803_RS03445	SynWH7803_0682	carboxysome shell protein		IPR014076 Carboxysome_A.//IPR023414 EutN-like_dom.//IPR004992 EutN_CcmL.
gene1999	-2.0483	2.29154e-08	SYNWH7803_RS10020	SynWH7803_2029	cell division protein FtsW
gene577	-2.79746	4.75859e-09	SYNWH7803_RS02900	SynWH7803_0572	cell division protein SepF
gene523	-1.52387	4.98781e-05	SYNWH7803_RS02630	SynWH7803_0528	cell division topological specificity factor
gene42	-1.80254	2.04381e-05	SYNWH7803_RS00230	SynWH7803_0043	chemotaxis protein
gene2392	1.61265	0.0262685	SYNWH7803_RS11980	SynWH7803_2422	chorismate lyase
gene479	-2.66016	3.68405e-27	SYNWH7803_RS02405	SynWH7803_0483	chorismate-binding protein
gene45	1.5931	0.00692145	SYNWH7803_RS00245	SynWH7803_0046	class V aminotransferase
gene1506	2.85307	3.73502e-10	SYNWH7803_RS07560	SynWH7803_1535	Clp protease ClpX
gene281	1.53623	0.000129972	SYNWH7803_RS01415	SynWH7803_0289	cobalamin synthase
gene46	1.93201	0.000346406	SYNWH7803_RS00250	SynWH7803_0047	cobalt-precorrin-6A synthase
gene654	-1.62251	0.000424054	SYNWH7803_RS03285	SynWH7803_0650	copper oxidase		IPR003730 Cu_polyphenol_OxRdtase_Laccase.//IPR011324 Cytotoxic_necrot_fac-like_cat.
gene386	4.2369	1.91334e-14	SYNWH7803_RS01940	SynWH7803_0393	cupin		IPR014710 RmlC-like_jellyroll.//IPR011051 RmlC_Cupin.
gene1912	2.12277	1.53512e-08	SYNWH7803_RS09585	SynWH7803_1943	cupin
gene2466	273.76	2.60032e-290	SYNWH7803_RS12350	SynWH7803_2495	cyanate hydratase
gene2447	1.54303	0.000232916	SYNWH7803_RS12255	SynWH7803_2478	cyclic pyranopterin monophosphate synthase
gene1576	-1.58278	0.00302664	SYNWH7803_RS07910	SynWH7803_1605	cysteine desufuration protein SufE		IPR003808 Fe-S_metab-assoc_dom.
gene529	-1.67762	4.32952e-07	SYNWH7803_RS02660	SynWH7803_0534	cytochrome B6
gene1279	1.78769	0.0022494	SYNWH7803_RS06415	SynWH7803_1303	cytochrome c biogenesis protein CcsA
gene1840	1.73616	2.07467e-05	SYNWH7803_RS09225	SynWH7803_1870	cytochrome C oxidase assembly protein
gene987	1.65035	8.83487e-08	SYNWH7803_RS04950	SynWH7803_1006	cytochrome P450
gene1920	2.37228	4.88454e-08	SYNWH7803_RS09625	SynWH7803_1951	cytosol aminopeptidase
gene732	1.51196	0.00148056	SYNWH7803_RS03675	SynWH7803_0728	dehydrogenase
gene2460	2.53268	2.49263e-24	SYNWH7803_RS12320	SynWH7803_2490	DNA mismatch repair protein MutS
gene405	-1.85602	4.52085e-05	SYNWH7803_RS02035	SynWH7803_0411	DNA-directed RNA polymerase subunit alpha
gene2438	1.71025	4.47356e-10	SYNWH7803_RS12210	SynWH7803_2468	ecotin
gene1299	-2.01886	0.000200911	SYNWH7803_RS06515	SynWH7803_1328	elongation factor Ts
gene1181	-2.09727	2.19005e-07	SYNWH7803_RS05925	SynWH7803_1201	endolysin		IPR023346 Lysozyme-like_dom.
gene537	-2.61918	1.6597e-10	SYNWH7803_RS02700	SynWH7803_0537	enolase-phosphatase E1
gene2170	1.69088	4.22003e-07	SYNWH7803_RS10870	SynWH7803_2200	Fe-S oxidoreductase		IPR017673 CHP03279_fam.//IPR007549 DUF512.//IPR001478 PDZ.
gene2463	193.223	3.04739e-130	SYNWH7803_RS12335		ferredoxin--nitrite reductase
gene1372	-1.70326	1.47737e-07	SYNWH7803_RS06885	SynWH7803_1398	glucosylglycerolphosphate phosphatase
gene1806	-2.36666	3.06482e-08	SYNWH7803_RS09055	SynWH7803_1836	glutamate--tRNA ligase
gene1276	-2.7438	1.20026e-16	SYNWH7803_RS06400	SynWH7803_1299	glutamyl-tRNA reductase
gene1005	-2.0405	5.53405e-08	SYNWH7803_RS05040	SynWH7803_1026	glycogen synthase
gene484	-2.36124	2.14296e-25	SYNWH7803_RS02430	SynWH7803_0488	glycosyltransferase		IPR011989 ARM-like.//IPR016024 ARM-type_fold.
gene485	-1.78119	1.3731e-10	SYNWH7803_RS02435	SynWH7803_0489	glycosyltransferase		IPR011989 ARM-like.//IPR016024 ARM-type_fold.//IPR021133 HEAT_type_2.//IPR004155 PBS_lyase_HEAT.
gene1543	1.6898	9.80249e-06	SYNWH7803_RS07745	SynWH7803_1571	HD family phosphohydrolase
gene2373	6.56162	9.73635e-08	SYNWH7803_RS11885	SynWH7803_2403	heat-shock protein		IPR002068 A-crystallin/Hsp20_dom.//IPR031107 HSP20.//IPR008978 HSP20-like_chaperone.
gene542	-1.86383	1.76048e-05	SYNWH7803_RS02725	SynWH7803_0542	helicase
gene119	-1.85555	0.000115447	SYNWH7803_RS00615	SynWH7803_0129	hemolysin activation protein
gene921	11.2972	7.6398e-20	SYNWH7803_RS04625	SynWH7803_0937	high light inducible protein		IPR022796 Chloroa_b-bind.//IPR023329 Chlorophyll_a/b-bd_dom.
gene1416	8.84436	1.76093e-16	SYNWH7803_RS07105	SynWH7803_1441	high light inducible protein		IPR023329 Chlorophyll_a/b-bd_dom.
gene2157	6.11543	5.27174e-16	SYNWH7803_RS10805	SynWH7803_2191	high light inducible protein		IPR022796 Chloroa_b-bind.//IPR023329 Chlorophyll_a/b-bd_dom.
gene800	6.51197	3.05404e-11	SYNWH7803_RS04015	SynWH7803_0797	high light inducible protein		IPR023329 Chlorophyll_a/b-bd_dom.
gene826	1.53878	0.00254574	SYNWH7803_RS04145	SynWH7803_0823	high light inducible protein		IPR022796 Chloroa_b-bind.//IPR023329 Chlorophyll_a/b-bd_dom.
gene916	2.76059	0.00490049	SYNWH7803_RS04600	SynWH7803_0931	high light inducible protein		IPR022796 Chloroa_b-bind.//IPR023329 Chlorophyll_a/b-bd_dom.
gene652	2.07356	2.95151e-18	SYNWH7803_RS03275	SynWH7803_0648	histidine kinase		IPR028082 Peripla_BP_I.
gene174	1.96315	1.12425e-07	SYNWH7803_RS00890	SynWH7803_0185	Holliday junction DNA helicase RuvB
gene1014	-1.61414	0.000150324	SYNWH7803_RS05085	SynWH7803_1035	hydrolase
gene553	-1.58979	0.0139675	SYNWH7803_RS02780	SynWH7803_0550	hydroxylase		IPR009078 Ferritin-like_SF.//IPR012347 Ferritin-rel.//IPR010386 tRNA-Hydrxlase_MiaE.
gene911	126.07	0	SYNWH7803_RS04575	SynWH7803_0926	hypothetical protein
gene2467	639.515	0	SYNWH7803_RS12355	SynWH7803_2496	hypothetical protein
gene1430	34.53	8.79591e-191	SYNWH7803_RS07180	SynWH7803_1455	hypothetical protein
gene2452	17.816	2.16305e-146	SYNWH7803_RS12280		hypothetical protein
gene2446	27.7462	3.03901e-131	SYNWH7803_RS12250	SynWH7803_2477	hypothetical protein		IPR011051 RmlC_Cupin.
gene2461	11.8109	4.74423e-113	SYNWH7803_RS12325		hypothetical protein
gene1153	13.4818	7.79323e-105	SYNWH7803_RS05785	SynWH7803_1172	hypothetical protein
gene910	14.3734	1.63508e-95	SYNWH7803_RS04570		hypothetical protein
gene948	29.6779	5.18729e-57	SYNWH7803_RS04755	SynWH7803_0965	hypothetical protein
gene909	6.84264	5.50337e-55	SYNWH7803_RS04565	SynWH7803_0924	hypothetical protein		IPR024311 Lipocalin-like.
gene572	3.68108	2.38285e-51	SYNWH7803_RS02875	SynWH7803_0567	hypothetical protein
gene831	2.96803	3.02515e-32	SYNWH7803_RS04170	SynWH7803_0829	hypothetical protein		IPR021734 DUF3303.
gene1476	-3.13249	1.82221e-28	SYNWH7803_RS07410	SynWH7803_1505	hypothetical protein
gene498	-2.86939	3.92601e-28	SYNWH7803_RS02505	SynWH7803_0504	hypothetical protein		IPR001646 5peptide_repeat.
gene940	2.58524	2.716e-26	SYNWH7803_RS04715	SynWH7803_0956	hypothetical protein		IPR012447 DUF1651.
gene678	-3.96261	3.88997e-26	SYNWH7803_RS03405	SynWH7803_0674	hypothetical protein
gene1548	3.09783	4.26512e-26	SYNWH7803_RS07770	SynWH7803_1576	hypothetical protein		IPR029756 MTH1187/YkoF-like.//IPR002767 Thiamine_BP.
gene1947	2.86302	1.9817e-24	SYNWH7803_RS09760	SynWH7803_1978	hypothetical protein
gene1553	2.39213	6.269e-24	SYNWH7803_RS07795	SynWH7803_1581	hypothetical protein
gene1429	2.7909	2.64651e-22	SYNWH7803_RS07170	SynWH7803_1453	hypothetical protein
gene2071	2.09888	1.05475e-19	SYNWH7803_RS10380	SynWH7803_2101	hypothetical protein		IPR012336 Thioredoxin-like_fold.
gene2007	2.1301	1.08525e-19	SYNWH7803_RS10060	SynWH7803_2037	hypothetical protein
gene880	2.48925	6.26451e-19	SYNWH7803_RS04415		hypothetical protein
gene1549	4.90926	1.87144e-17	SYNWH7803_RS07775	SynWH7803_1577	hypothetical protein
gene1362	2.82144	3.05668e-17	SYNWH7803_RS06835	SynWH7803_1388	hypothetical protein
gene1121	-2.08821	3.68408e-17	SYNWH7803_RS05625	SynWH7803_1140	hypothetical protein
gene2330	1.92815	1.10311e-16	SYNWH7803_RS11670	SynWH7803_2360	hypothetical protein
gene2026	2.06704	1.76093e-16	SYNWH7803_RS10155	SynWH7803_2056	hypothetical protein		IPR011989 ARM-like.//IPR016024 ARM-type_fold.//IPR004155 PBS_lyase_HEAT.
gene1371	-2.29911	2.0577e-14	SYNWH7803_RS06880	SynWH7803_1397	hypothetical protein
gene790	-3.62114	2.22153e-14	SYNWH7803_RS03965		hypothetical protein
gene1324	-2.22555	4.9472e-14	SYNWH7803_RS06640	SynWH7803_1353	hypothetical protein		IPR008629 GUN4-like.
gene766	-2.77778	1.17164e-13	SYNWH7803_RS03845	SynWH7803_0762	hypothetical protein		IPR007452 DUF490.//IPR008023 DUF748.
gene679	-2.10979	1.26595e-13	SYNWH7803_RS03410	SynWH7803_0675	hypothetical protein		IPR000249 Microcompartment_bac.
gene1377	-3.57957	3.94113e-13	SYNWH7803_RS06910	SynWH7803_1403	hypothetical protein
gene879	2.5885	3.95989e-13	SYNWH7803_RS04410	SynWH7803_0886	hypothetical protein
gene563	-2.83723	7.10507e-13	SYNWH7803_RS02830		hypothetical protein
gene1287	-2.38712	7.10507e-13	SYNWH7803_RS06455	SynWH7803_1313	hypothetical protein		IPR005500 DUF309.//IPR023203 TTHA0068_dom.
gene1540	-2.88818	1.81234e-12	SYNWH7803_RS07730	SynWH7803_1568	hypothetical protein		IPR003832 AP_V-HP-rel.
gene995	-1.9713	3.52144e-12	SYNWH7803_RS04990	SynWH7803_1016	hypothetical protein		IPR010621 DUF1214.//IPR010679 DUF1254.//IPR023289 VPA0735-like_dom.
gene1209	-2.39992	7.75723e-12	SYNWH7803_RS06065		hypothetical protein
gene715	2.4199	8.9556e-12	SYNWH7803_RS03590	SynWH7803_0711	hypothetical protein
gene2340	-2.47426	1.66919e-11	SYNWH7803_RS11720	SynWH7803_2370	hypothetical protein
gene530	-2.50427	2.07585e-11	SYNWH7803_RS02665	SynWH7803_0535	hypothetical protein
gene958	2.98334	5.11279e-11	SYNWH7803_RS04805	SynWH7803_0977	hypothetical protein		IPR021866 SpoIIAA-like.//IPR002645 STAS_dom.
gene350	2.80017	5.42588e-11	SYNWH7803_RS12580	SynWH7803_0357	hypothetical protein
gene2333	-2.39115	6.02354e-11	SYNWH7803_RS11685	SynWH7803_2363	hypothetical protein		IPR001646 5peptide_repeat.//IPR013026 TPR-contain_dom.//IPR011990 TPR-like_helical_dom.//IPR019734 TPR_repeat.
gene1281	-3.30814	8.42054e-11	SYNWH7803_RS06425		hypothetical protein
gene123	-1.60532	9.02207e-11	SYNWH7803_RS00635		hypothetical protein
gene2303	1.95191	1.33613e-10	SYNWH7803_RS11535	SynWH7803_2333	hypothetical protein		IPR003846 UPF0061.
gene844	4.66366	1.33613e-10	SYNWH7803_RS04235	SynWH7803_0846	hypothetical protein
gene672	-2.41596	1.56769e-10	SYNWH7803_RS03375	SynWH7803_0668	hypothetical protein
gene1173	-1.98229	1.95564e-10	SYNWH7803_RS05885	SynWH7803_1193	hypothetical protein
gene1706	6.92665	2.18485e-10	SYNWH7803_RS08560	SynWH7803_1740	hypothetical protein
gene1442	1.87659	3.29719e-10	SYNWH7803_RS07240	SynWH7803_1467	hypothetical protein
gene502	-3.79547	4.84137e-10	SYNWH7803_RS02525	SynWH7803_0508	hypothetical protein
gene1298	-2.64003	5.90183e-10	SYNWH7803_RS06510	SynWH7803_1327	hypothetical protein
gene1624	1.97768	7.53872e-10	SYNWH7803_RS08150	SynWH7803_1653	hypothetical protein		IPR008617 Uncharacterised_YcgJ.
gene1640	-1.93953	7.92963e-10	SYNWH7803_RS08230	SynWH7803_1669	hypothetical protein
gene325	2.03782	8.06293e-10	SYNWH7803_RS01635	SynWH7803_0332	hypothetical protein		IPR019494 FIST_C_domain.//IPR013702 FIST_domain_N.//IPR016741 UCP018953.
gene1397	-3.44768	1.5257e-09	SYNWH7803_RS07010	SynWH7803_1423	hypothetical protein		IPR021231 DUF2811.
gene1746	-1.77724	1.71208e-09	SYNWH7803_RS08755	SynWH7803_1775	hypothetical protein		IPR021291 DUF2862.
gene503	-2.99521	2.06209e-09	SYNWH7803_RS02530	SynWH7803_0509	hypothetical protein
gene2064	2.1826	2.06673e-09	SYNWH7803_RS10345	SynWH7803_2094	hypothetical protein
gene900	1.90557	2.97535e-09	SYNWH7803_RS04515	SynWH7803_0915	hypothetical protein
gene571	1.80724	2.99908e-09	SYNWH7803_RS02870	SynWH7803_0566	hypothetical protein		IPR014952 DUF1823.
gene1570	2.04462	4.22007e-09	SYNWH7803_RS07880	SynWH7803_1599	hypothetical protein		IPR021801 DUF3370.
gene169	2.07853	5.54253e-09	SYNWH7803_RS00865	SynWH7803_0180	hypothetical protein		IPR030810 Small_EgtBD.
gene620	1.5619	5.87889e-09	SYNWH7803_RS03115		hypothetical protein
gene486	-2.31086	5.96768e-09	SYNWH7803_RS02440	SynWH7803_0490	hypothetical protein		IPR020325 Uncharacterised_16.1kDa.
gene1255	-2.03702	6.85051e-09	SYNWH7803_RS06295	SynWH7803_1278	hypothetical protein		IPR025149 DUF4090.
gene1603	-1.8812	7.42507e-09	SYNWH7803_RS08045	SynWH7803_1633	hypothetical protein
gene1331	-2.45107	8.59483e-09	SYNWH7803_RS06675	SynWH7803_1360	hypothetical protein
gene677	-2.84154	1.21938e-08	SYNWH7803_RS03400	SynWH7803_0673	hypothetical protein
gene562	-3.36891	1.43198e-08	SYNWH7803_RS02825		hypothetical protein
gene561	-2.34189	1.52235e-08	SYNWH7803_RS02820		hypothetical protein
gene301	2.30174	2.96946e-08	SYNWH7803_RS01515	SynWH7803_0308	hypothetical protein		IPR001646 5peptide_repeat.
gene1862	1.82246	3.61577e-08	SYNWH7803_RS09335	SynWH7803_1892	hypothetical protein		IPR007922 DUF721/UPF0232.
gene522	-2.03842	4.30417e-08	SYNWH7803_RS02625		hypothetical protein
gene847	1.75445	4.67903e-08	SYNWH7803_RS04250	SynWH7803_0850	hypothetical protein
gene610	1.54453	4.84418e-08	SYNWH7803_RS03065	SynWH7803_0606	hypothetical protein
gene1013	-1.81639	6.72589e-08	SYNWH7803_RS05080	SynWH7803_1034	hypothetical protein
gene739	-1.84058	6.7735e-08	SYNWH7803_RS03710	SynWH7803_0734	hypothetical protein		IPR011008 Dimeric_a/b-barrel.//IPR005545 YCII.
gene501	-1.73453	7.26729e-08	SYNWH7803_RS02520	SynWH7803_0507	hypothetical protein
gene1486	3.00788	7.6052e-08	SYNWH7803_RS07460	SynWH7803_1515	hypothetical protein
gene845	2.7286	1.12906e-07	SYNWH7803_RS04240	SynWH7803_0848	hypothetical protein
gene928	1.55051	1.30044e-07	SYNWH7803_RS04660	SynWH7803_0944	hypothetical protein
gene231	1.82324	1.49802e-07	SYNWH7803_RS01165	SynWH7803_0239	hypothetical protein
gene885	2.26588	1.5147e-07	SYNWH7803_RS04440	SynWH7803_0894	hypothetical protein
gene1466	2.73449	1.5147e-07	SYNWH7803_RS07360		hypothetical protein
gene595	-2.02149	2.11841e-07	SYNWH7803_RS02990	SynWH7803_0590	hypothetical protein
gene1546	1.9172	4.1294e-07	SYNWH7803_RS07760	SynWH7803_1574	hypothetical protein
gene1547	2.15876	4.14146e-07	SYNWH7803_RS07765	SynWH7803_1575	hypothetical protein
gene1472	-1.92419	4.35963e-07	SYNWH7803_RS07390	SynWH7803_1498	hypothetical protein
gene993	-7.45552	5.25958e-07	SYNWH7803_RS04980	SynWH7803_1012	hypothetical protein
gene263	2.85337	7.92049e-07	SYNWH7803_RS01325	SynWH7803_0271	hypothetical protein		IPR007497 DUF541.
gene709	2.19025	8.32598e-07	SYNWH7803_RS03560	SynWH7803_0705	hypothetical protein
gene2238	-2.0912	8.79035e-07	SYNWH7803_RS11210	SynWH7803_2266	hypothetical protein
gene183	-1.88486	8.98119e-07	SYNWH7803_RS00935	SynWH7803_0194	hypothetical protein
gene1074	1.64063	9.04448e-07	SYNWH7803_RS05390	SynWH7803_1095	hypothetical protein
gene1922	1.79039	1.02843e-06	SYNWH7803_RS09635	SynWH7803_1953	hypothetical protein
gene799	3.57029	1.03342e-06	SYNWH7803_RS04010	SynWH7803_0796	hypothetical protein
gene1852	-1.65767	1.05229e-06	SYNWH7803_RS09285	SynWH7803_1882	hypothetical protein
gene1318	-3.71728	1.13101e-06	SYNWH7803_RS06610	SynWH7803_1348	hypothetical protein
gene2242	-2.24975	1.13419e-06	SYNWH7803_RS12650	SynWH7803_2270	hypothetical protein
gene122	-1.93539	1.17617e-06	SYNWH7803_RS00630		hypothetical protein
gene929	1.65664	1.27106e-06	SYNWH7803_RS04665	SynWH7803_0945	hypothetical protein		IPR025285 DUF4145.
gene1238	1.62715	1.39791e-06	SYNWH7803_RS06210	SynWH7803_1261	hypothetical protein		IPR010920 LSM_dom.
gene842	3.61831	1.41928e-06	SYNWH7803_RS04225	SynWH7803_0843	hypothetical protein
gene39	-2.27969	1.59935e-06	SYNWH7803_RS00215	SynWH7803_0040	hypothetical protein
gene197	1.86135	2.1114e-06	SYNWH7803_RS00995	SynWH7803_0205	hypothetical protein
gene898	2.21496	2.30428e-06	SYNWH7803_RS04505	SynWH7803_0913	hypothetical protein
gene1578	2.69693	2.45298e-06	SYNWH7803_RS07920	SynWH7803_1607	hypothetical protein
gene708	1.83988	2.97049e-06	SYNWH7803_RS03555	SynWH7803_0704	hypothetical protein		IPR021256 DUF2808.
gene1170	-1.61574	3.15711e-06	SYNWH7803_RS05870	SynWH7803_1190	hypothetical protein
gene893	-1.84497	3.28021e-06	SYNWH7803_RS04480	SynWH7803_0906	hypothetical protein
gene849	1.73573	3.42283e-06	SYNWH7803_RS04260	SynWH7803_0852	hypothetical protein		IPR001602 UPF0047.
gene1423	2.27151	4.61149e-06	SYNWH7803_RS07140		hypothetical protein
gene2381	-1.78998	4.77804e-06	SYNWH7803_RS11925	SynWH7803_2411	hypothetical protein
gene1721	1.72607	5.31034e-06	SYNWH7803_RS08635		hypothetical protein
gene2308	2.22669	5.37245e-06	SYNWH7803_RS11560	SynWH7803_2338	hypothetical protein		IPR007791 Heat_shock_DnaJ-like_DjlA.//IPR029024 TerB-like.
gene1551	1.9374	5.46129e-06	SYNWH7803_RS07785	SynWH7803_1579	hypothetical protein
gene2197	1.76743	6.109e-06	SYNWH7803_RS11005	SynWH7803_2226	hypothetical protein		IPR011990 TPR-like_helical_dom.
gene1067	1.71758	6.83639e-06	SYNWH7803_RS05355	SynWH7803_1087	hypothetical protein
gene377	1.75489	6.95855e-06	SYNWH7803_RS01895	SynWH7803_0384	hypothetical protein		IPR018711 DUF2233.
gene866	-2.0278	7.83779e-06	SYNWH7803_RS04345		hypothetical protein
gene1459	-1.72845	8.24396e-06	SYNWH7803_RS07325	SynWH7803_1485	hypothetical protein
gene1157	-2.40135	9.5464e-06	SYNWH7803_RS05805	SynWH7803_1177	hypothetical protein
gene1601	-1.83334	9.65768e-06	SYNWH7803_RS08035	SynWH7803_1630	hypothetical protein
gene49	1.89477	1.06827e-05	SYNWH7803_RS00265	SynWH7803_0050	hypothetical protein
gene1308	1.72055	1.08014e-05	SYNWH7803_RS06560	SynWH7803_1338	hypothetical protein		IPR021495 DUF3148.
gene2041	-1.6532	1.10334e-05	SYNWH7803_RS10230		hypothetical protein
gene899	1.69821	1.11763e-05	SYNWH7803_RS04510	SynWH7803_0914	hypothetical protein
gene2317	-2.65004	1.16816e-05	SYNWH7803_RS11605	SynWH7803_2347	hypothetical protein
gene434	3.55116	1.35607e-05	SYNWH7803_RS02180	SynWH7803_0440	hypothetical protein		IPR014943 DUF1815.
gene1701	1.79554	1.74313e-05	SYNWH7803_RS08535	SynWH7803_1735	hypothetical protein		IPR000286 His_deacetylse.//IPR023801 His_deacetylse_dom.
gene806	1.97791	1.86563e-05	SYNWH7803_RS04045	SynWH7803_0803	hypothetical protein
gene2045	-1.69382	2.7621e-05	SYNWH7803_RS10250	SynWH7803_2075	hypothetical protein
gene175	1.78689	2.76308e-05	SYNWH7803_RS00895	SynWH7803_0186	hypothetical protein		IPR013026 TPR-contain_dom.//IPR011990 TPR-like_helical_dom.//IPR013105 TPR_2.//IPR019734 TPR_repeat.
gene855	1.63939	2.83521e-05	SYNWH7803_RS04290	SynWH7803_0860	hypothetical protein
gene1262	2.1975	2.84003e-05	SYNWH7803_RS06330	SynWH7803_1285	hypothetical protein
gene198	1.53977	3.05849e-05	SYNWH7803_RS01000	SynWH7803_0206	hypothetical protein
gene644	-2.21914	3.52561e-05	SYNWH7803_RS03235	SynWH7803_0640	hypothetical protein
gene1525	1.84131	3.58151e-05	SYNWH7803_RS07655	SynWH7803_1554	hypothetical protein
gene2427	-1.94023	3.94092e-05	SYNWH7803_RS12155	SynWH7803_2456	hypothetical protein
gene924	-2.3211	4.50031e-05	SYNWH7803_RS04640	SynWH7803_0940	hypothetical protein
gene43	1.80049	4.52244e-05	SYNWH7803_RS00235		hypothetical protein
gene897	-2.02106	4.52746e-05	SYNWH7803_RS04500		hypothetical protein
gene2104	1.66074	4.87175e-05	SYNWH7803_RS10540	SynWH7803_2139	hypothetical protein		IPR022222 DUF3747.
gene1171	-1.95039	5.07101e-05	SYNWH7803_RS05875	SynWH7803_1191	hypothetical protein
gene555	-2.322	5.85002e-05	SYNWH7803_RS02790		hypothetical protein
gene1661	1.61308	6.83675e-05	SYNWH7803_RS08335	SynWH7803_1693	hypothetical protein
gene1723	1.78912	6.83675e-05	SYNWH7803_RS08645	SynWH7803_1753	hypothetical protein		IPR011669 DUF1611.//IPR016040 NAD(P)-bd_dom.//IPR027417 P-loop_NTPase.
gene1471	-1.80987	8.73556e-05	SYNWH7803_RS07385	SynWH7803_1497	hypothetical protein
gene1026	-1.5372	8.7479e-05	SYNWH7803_RS05145	SynWH7803_1047	hypothetical protein
gene764	1.63958	9.09385e-05	SYNWH7803_RS03835	SynWH7803_0760	hypothetical protein		IPR025567 DUF4332.
gene695	1.67597	0.000129972	SYNWH7803_RS03490	SynWH7803_0691	hypothetical protein
gene813	-1.58306	0.000132058	SYNWH7803_RS04080	SynWH7803_0810	hypothetical protein		IPR010865 DUF1499.
gene1027	-1.77711	0.000143638	SYNWH7803_RS05150	SynWH7803_1048	hypothetical protein
gene1957	-2.02051	0.000168305	SYNWH7803_RS09810		hypothetical protein
gene124	1.78549	0.000178522	SYNWH7803_RS00640	SynWH7803_0134	hypothetical protein
gene480	-1.68	0.000193403	SYNWH7803_RS02410	SynWH7803_0484	hypothetical protein
gene1916	2.20315	0.000280632	SYNWH7803_RS09605	SynWH7803_1947	hypothetical protein		IPR014954 DUF1825.
gene1634	1.7678	0.000354212	SYNWH7803_RS08200	SynWH7803_1663	hypothetical protein		IPR001279 Metallo-B-lactamas.
gene905	1.92417	0.000364817	SYNWH7803_RS04545	SynWH7803_0920	hypothetical protein
gene1225	-1.69681	0.000400035	SYNWH7803_RS06145	SynWH7803_1248	hypothetical protein		IPR021503 DUF3110.
gene465	1.93714	0.000437265	SYNWH7803_RS02335	SynWH7803_0469	hypothetical protein
gene736	-1.89282	0.000442222	SYNWH7803_RS03695	SynWH7803_0731	hypothetical protein
gene930	-1.50804	0.000482112	SYNWH7803_RS04670	SynWH7803_0946	hypothetical protein
gene787	-1.50171	0.000515625	SYNWH7803_RS03950	SynWH7803_0783	hypothetical protein		IPR021147 DUF697.
gene1581	1.53588	0.000573135	SYNWH7803_RS07935		hypothetical protein
gene864	-1.72332	0.000600541	SYNWH7803_RS04335		hypothetical protein
gene763	1.59732	0.000637784	SYNWH7803_RS03830	SynWH7803_0759	hypothetical protein
gene919	3.58424	0.000650193	SYNWH7803_RS04615	SynWH7803_0935	hypothetical protein
gene1345	-1.55219	0.000654097	SYNWH7803_RS06745	SynWH7803_1373	hypothetical protein		IPR011990 TPR-like_helical_dom.
gene1786	1.54291	0.000678551	SYNWH7803_RS08955	SynWH7803_1818	hypothetical protein
gene2025	1.62513	0.000719149	SYNWH7803_RS10150	SynWH7803_2055	hypothetical protein		IPR021375 DUF2997.
gene745	1.76764	0.00077993	SYNWH7803_RS03740	SynWH7803_0740	hypothetical protein
gene937	1.50099	0.00078111	SYNWH7803_RS04705	SynWH7803_0953	hypothetical protein		IPR007361 DUF427.
gene1384	-1.81914	0.000902812	SYNWH7803_RS06945	SynWH7803_1410	hypothetical protein
gene2075	2.48972	0.000979215	SYNWH7803_RS10400	SynWH7803_2104	hypothetical protein		IPR022240 DUF3764.
gene2003	-1.65287	0.00107582	SYNWH7803_RS10040	SynWH7803_2033	hypothetical protein		IPR025458 DUF4278.
gene963	1.51313	0.00136963	SYNWH7803_RS04830	SynWH7803_0982	hypothetical protein		IPR032710 NTF2-like_dom.//IPR016878 UCP028288.
gene858	-1.55141	0.00147412	SYNWH7803_RS04305	SynWH7803_0863	hypothetical protein
gene148	-2.04744	0.0017408	SYNWH7803_RS00760	SynWH7803_0159	hypothetical protein		IPR021231 DUF2811.
gene1199	-1.5189	0.00187147	SYNWH7803_RS06015	SynWH7803_1219	hypothetical protein		IPR011379 MazG-related_GP37.//IPR004518 MazG_cat.
gene1809	-1.52316	0.00202252	SYNWH7803_RS09070	SynWH7803_1839	hypothetical protein
gene1671	-1.62777	0.00218272	SYNWH7803_RS08385	SynWH7803_1704	hypothetical protein
gene1804	1.50288	0.00281238	SYNWH7803_RS09045	SynWH7803_1835	hypothetical protein
gene557	-1.93349	0.00441505	SYNWH7803_RS02800		hypothetical protein
gene1393	1.59961	0.00466997	SYNWH7803_RS06990	SynWH7803_1419	hypothetical protein
gene1045	-1.50064	0.00510696	SYNWH7803_RS05245	SynWH7803_1065	hypothetical protein
gene1879	1.59297	0.00535378	SYNWH7803_RS09420	SynWH7803_1911	hypothetical protein
gene1056	-1.57477	0.00580846	SYNWH7803_RS05300	SynWH7803_1076	hypothetical protein
gene927	1.72703	0.00589478	SYNWH7803_RS04655	SynWH7803_0943	hypothetical protein
gene1883	1.97945	0.00684104	SYNWH7803_RS09440	SynWH7803_1915	hypothetical protein
gene746	1.76253	0.00684858	SYNWH7803_RS03745	SynWH7803_0741	hypothetical protein
gene1118	-1.53226	0.00754518	SYNWH7803_RS05610	SynWH7803_1137	hypothetical protein
gene383	1.64633	0.00789103	SYNWH7803_RS01925	SynWH7803_0389	hypothetical protein
gene2281	1.61746	0.00845766	SYNWH7803_RS11425	SynWH7803_2310	hypothetical protein
gene841	2.72021	0.00921322	SYNWH7803_RS04220		hypothetical protein
gene998	2.01379	0.0103281	SYNWH7803_RS05005	SynWH7803_1019	hypothetical protein		IPR008479 DUF760.
gene1453	1.77524	0.011567	SYNWH7803_RS07295	SynWH7803_1478	hypothetical protein
gene2076	1.70716	0.0123507	SYNWH7803_RS10405	SynWH7803_2105	hypothetical protein
gene1244	-1.55595	0.0138731	SYNWH7803_RS06240	SynWH7803_1267	hypothetical protein
gene85	1.60893	0.0156822	SYNWH7803_RS00445	SynWH7803_0086	hypothetical protein
gene1550	1.58177	0.0161356	SYNWH7803_RS07780	SynWH7803_1578	hypothetical protein
gene2004	1.64058	0.0162333	SYNWH7803_RS10045	SynWH7803_2034	hypothetical protein
gene670	1.60974	0.0163885	SYNWH7803_RS03365	SynWH7803_0666	hypothetical protein		IPR014946 CRR6.
gene938	1.63775	0.0168858	SYNWH7803_RS12600	SynWH7803_0954	hypothetical protein
gene2074	2.67132	0.0170311	SYNWH7803_RS10395		hypothetical protein
gene1670	-1.52618	0.0170589	SYNWH7803_RS08380	SynWH7803_1703	hypothetical protein
gene1187	1.53858	0.0195672	SYNWH7803_RS05955	SynWH7803_1207	hypothetical protein		IPR018664 DUF2103_metal-binding.
gene714	1.57978	0.02241	SYNWH7803_RS03585	SynWH7803_0710	hypothetical protein
gene997	1.53145	0.0226254	SYNWH7803_RS05000	SynWH7803_1018	hypothetical protein		IPR025638 DUF4336.
gene1761	1.81172	0.0286866	SYNWH7803_RS08830	SynWH7803_1791	hypothetical protein
gene1418	1.58044	0.0413772	SYNWH7803_RS07115		hypothetical protein
gene329	1.84943	4.41628e-05	SYNWH7803_RS01655	SynWH7803_0336	isoleucyl-tRNA synthetase
gene675	1.81397	0.000278807	SYNWH7803_RS03390	SynWH7803_0671	light-independent protochlorophyllide reductase subunit B
gene676	2.29036	2.86775e-11	SYNWH7803_RS03395	SynWH7803_0672	light-independent protochlorophyllide reductase subunit N
gene1285	-1.99016	3.9896e-07	SYNWH7803_RS06445	SynWH7803_1311	LPS export ABC transporter ATP-binding protein
gene1378	-2.93467	1.54476e-07	SYNWH7803_RS06915	SynWH7803_1404	lytic transglycosylase		IPR023346 Lysozyme-like_dom.//IPR008258 Transglycosylase_SLT_dom_1.
gene319	3.53659	1.58437e-05	SYNWH7803_RS01605	SynWH7803_0326	lytic transglycosylase
gene931	3.14243	7.75017e-08	SYNWH7803_RS04675	SynWH7803_0947	macrophage migration inhibitory factor domain-containing protein		IPR001398 Macrophage_inhib_fac.//IPR014347 Tautomerase/MIF_sf.
gene1481	-1.70422	2.69913e-05	SYNWH7803_RS07435	SynWH7803_1510	mannose-6-phosphate isomerase
gene48	-2.84005	6.6993e-11	SYNWH7803_RS00260	SynWH7803_0049	membrane protein
gene2394	1.51191	0.0448405	SYNWH7803_RS11990	SynWH7803_2424	membrane protein		IPR009200 DUF1269_membrane.
gene597	1.688	1.94224e-06	SYNWH7803_RS03000	SynWH7803_0592	membrane protein insertion efficiency factor YidD
gene959	2.60469	0.000357436	SYNWH7803_RS04810	SynWH7803_0978	metal ABC transporter substrate-binding protein
gene15	3.23213	4.28062e-06	SYNWH7803_RS00095	SynWH7803_0016	methionine sulfoxide reductase B
gene2448	7.85892	7.69057e-90	SYNWH7803_RS12260	SynWH7803_2479	molybdopterin-guanine dinucleotide biosynthesis protein MobA		IPR025877 MobA-like_NTP_Trfase.//IPR029044 Nucleotide-diphossugar_trans.
gene665	1.62495	4.87283e-07	SYNWH7803_RS03340	SynWH7803_0661	multidrug transporter
gene1463	1.72152	0.00250117	SYNWH7803_RS07345	SynWH7803_1489	murein transglycosylase
gene2202	1.79936	3.62395e-05	SYNWH7803_RS11030	SynWH7803_2231	NAD(P)H-quinone oxidoreductase subunit O
gene812	2.67671	2.11057e-23	SYNWH7803_RS04075	SynWH7803_0809	NAD/FAD-dependent oxidoreductase
gene811	1.66126	1.24425e-06	SYNWH7803_RS04070	SynWH7803_0808	NADH-flavin reductase		IPR016040 NAD(P)-bd_dom.
gene680	-1.65807	2.81026e-05	SYNWH7803_RS03415	SynWH7803_0676	NTP phosphatase
gene1911	1.66659	3.56619e-07	SYNWH7803_RS09580	SynWH7803_1942	orotidine 5'-phosphate decarboxylase
gene35	2.19837	4.49975e-05	SYNWH7803_RS00195	SynWH7803_0036	oxidoreductase		IPR016040 NAD(P)-bd_dom.
gene1507	1.77689	0.0329517	SYNWH7803_RS07565	SynWH7803_1536	oxidoreductase
gene40	-2.16425	5.53246e-06	SYNWH7803_RS00220	SynWH7803_0041	penicillin amidase
gene2436	1.95508	0.000328668	SYNWH7803_RS12200	SynWH7803_2466	peptidase C39
gene1857	-2.06197	4.58656e-06	SYNWH7803_RS09310	SynWH7803_1887	peptidase M23		IPR011055 Dup_hybrid_motif.//IPR016047 Peptidase_M23.
gene2434	-1.90254	1.37814e-05	SYNWH7803_RS12190	SynWH7803_2463	peptidase M23		IPR011055 Dup_hybrid_motif.//IPR016047 Peptidase_M23.
gene1101	-4.47243	7.78092e-15	SYNWH7803_RS05525	SynWH7803_1120	peptidoglycan-binding protein LysM		IPR011055 Dup_hybrid_motif.//IPR018392 LysM_dom.//IPR016047 Peptidase_M23.
gene543	-2.07876	4.10425e-06	SYNWH7803_RS02730	SynWH7803_0543	peptidoglycan-binding protein LysM		IPR018392 LysM_dom.
gene459	2.82492	8.76555e-08	SYNWH7803_RS02305	SynWH7803_0464	Pex protein
gene2465	3.6914	1.25302e-10	SYNWH7803_RS12345	SynWH7803_2494	phage capsid protein		IPR011989 ARM-like.//IPR016024 ARM-type_fold.
gene1778	1.61826	0.000116817	SYNWH7803_RS08915	SynWH7803_1810	phosphatase		IPR008557 DUF839.//IPR006311 TAT_signal.
gene179	2.44081	3.06165e-08	SYNWH7803_RS00915	SynWH7803_0190	phosphomethylpyrimidine synthase
gene1616	-1.67107	0.00562741	SYNWH7803_RS08110	SynWH7803_1646	photosystem I assembly protein Ycf4
gene540	-1.50214	0.00417676	SYNWH7803_RS02715	SynWH7803_0540	photosystem I reaction center subunit IV
gene1815	-2.10034	6.27857e-07	SYNWH7803_RS09100	SynWH7803_1845	photosystem I reaction center subunit IX
gene1204	-2.77052	1.3224e-08	SYNWH7803_RS06040	SynWH7803_1224	photosystem I reaction center subunit PsaK
gene788	-2.01474	2.04688e-06	SYNWH7803_RS03955	SynWH7803_0784	photosystem II protein D1 2
gene238	-1.83527	3.29148e-07	SYNWH7803_RS01200	SynWH7803_0246	photosystem II reaction center protein J
gene2095	-1.59909	3.20927e-05	SYNWH7803_RS10495	SynWH7803_2130	photosystem II reaction center X protein
gene2186	-1.58675	0.00281099	SYNWH7803_RS10950	SynWH7803_2215	POLO box duplicated region
gene974	1.5844	0.0100447	SYNWH7803_RS04885	SynWH7803_0993	porin
gene1818	1.83977	3.83434e-08	SYNWH7803_RS09115	SynWH7803_1848	preprotein translocase subunit TatC
gene626	-1.88254	5.71817e-15	SYNWH7803_RS03145	SynWH7803_0622	proline--tRNA ligase
gene2135	-1.98762	3.72412e-05	SYNWH7803_RS10695	SynWH7803_2169	protein phosphatase		IPR010802 DUF1400.
gene1544	1.68983	0.00191986	SYNWH7803_RS07750	SynWH7803_1572	pseudouridylate synthase
gene1774	1.74753	2.56822e-05	SYNWH7803_RS08895	SynWH7803_1805	pterin-4-alpha-carbinolamine dehydratase
gene1343	1.7205	5.79278e-12	SYNWH7803_RS06735	SynWH7803_1371	pyridoxine 5'-phosphate synthase
gene578	-2.44291	2.24774e-07	SYNWH7803_RS02905	SynWH7803_0573	pyrroline-5-carboxylate reductase
gene475	-3.70411	1.66309e-33	SYNWH7803_RS02385	SynWH7803_0479	R-phycocyanin alpha chain
gene476	-2.90945	8.89513e-39	SYNWH7803_RS02390	SynWH7803_0480	R-phycocyanin subunit beta
gene1496	1.6925	0.000300438	SYNWH7803_RS07510	SynWH7803_1525	recombinase RecR
gene797	1.94724	2.30021e-05	SYNWH7803_RS04000	SynWH7803_0794	ribokinase
gene2176	1.59853	1.69821e-05	SYNWH7803_RS10900	SynWH7803_2206	ribosomal protein S12 methylthiotransferase RimO
gene2021	1.90329	0.000757775	SYNWH7803_RS10130	SynWH7803_2051	ribosomal RNA small subunit methyltransferase G
gene190	1.59904	8.36971e-05	SYNWH7803_RS00970	SynWH7803_0201	ribosome maturation factor RimM
gene642	-2.06462	6.44065e-05	SYNWH7803_RS03225	SynWH7803_0638	ribosome-recycling factor
gene683	-5.80122	1.01941e-102	SYNWH7803_RS03430	SynWH7803_0679	ribulose bisphosphate carboxylase small chain		IPR000894 RuBisCO_sc_dom.//IPR000894 RuBisCO_sc_dom.//IPR000894 RuBisCO_sc_dom.//IPR000894 RuBisCO_sc_dom.//IPR000894 RuBisCO_sc_dom.//IPR000894 RuBisCO_sc_dom.
gene143	4.62521	1.02796e-13	SYNWH7803_RS00735	SynWH7803_0153	RNA polymerase subunit sigma-70
gene1568	1.50245	0.0340789	SYNWH7803_RS07870	SynWH7803_1597	rRNA methyltransferase
gene508	-2.83878	3.19517e-15	SYNWH7803_RS02555	SynWH7803_0513	S-adenosylmethionine synthase
gene354	-1.63068	0.000341942	SYNWH7803_RS01780	SynWH7803_0361	SAM-dependent methyltransferase
gene266	-1.95102	8.65159e-13	SYNWH7803_RS01340	SynWH7803_0274	sarcosine oxidase
gene2253	-2.23599	6.5047e-09	SYNWH7803_RS11285	SynWH7803_2281	segregation and condensation protein A		IPR003768 ScpA.
gene2037	2.02684	2.91412e-12	SYNWH7803_RS10210	SynWH7803_2067	serine protease
gene1873	-1.68616	0.0392649	SYNWH7803_RS09390	SynWH7803_1905	serine--tRNA ligase
gene2012	1.61866	4.67438e-05	SYNWH7803_RS10085	SynWH7803_2041	sodium dependent transporter
gene2404	-1.70016	0.000223892	SYNWH7803_RS12040	SynWH7803_2434	sugar ABC transporter substrate-binding protein
gene2402	1.70576	1.00593e-05	SYNWH7803_RS12030	SynWH7803_2432	sulfonate ABC transporter permease
gene2470	-1.58986	2.2856e-05	SYNWH7803_RS12370	SynWH7803_2499	tetracycline resistance MFS efflux pump
gene598	1.51223	0.0269011	SYNWH7803_RS03005	SynWH7803_0593	thioredoxin		IPR008554 Glutaredoxin-like.//IPR012336 Thioredoxin-like_fold.
gene2216	1.73318	0.0387621	SYNWH7803_RS11100	SynWH7803_2244	thymidylate kinase
gene1844	-2.58665	1.87257e-07	SYNWH7803_RS09245	SynWH7803_1874	transcriptional regulator		IPR027360 AbrB-like.
gene1358	-2.14626	1.13775e-05	SYNWH7803_RS06810	SynWH7803_1385	transcriptional regulator
gene1349	1.66134	0.000107443	SYNWH7803_RS06765	SynWH7803_1377	transcriptional regulator
gene827	2.17409	0.00151648	SYNWH7803_RS04150	SynWH7803_0824	transcriptional regulator
gene1489	1.66923	0.00185997	SYNWH7803_RS07475	SynWH7803_1518	transcriptional regulator		IPR004474 LytR_CpsA_psr.
gene1798	1.53447	0.00825598	SYNWH7803_RS09015	SynWH7803_1830	transglycosylase
gene135	1.74534	0.000445135	SYNWH7803_RS00695	SynWH7803_0145	translation initiation factor IF-3
gene1410	-1.65071	1.34517e-08	SYNWH7803_RS07075	SynWH7803_1435	triosephosphate isomerase
gene324	1.52742	0.0331051	SYNWH7803_RS01630	SynWH7803_0331	tRNA (guanine-N(7)-)-methyltransferase
gene136	1.60443	0.000150161	SYNWH7803_RS00700	SynWH7803_0146	tRNA dimethylallyltransferase
gene2310	1.71451	6.13632e-05	SYNWH7803_RS11570	SynWH7803_2340	tRNA modification GTPase MnmE
gene2390	1.60808	6.95843e-06	SYNWH7803_RS11970	SynWH7803_2420	tRNA uridine 5-carboxymethylaminomethyl modification enzyme MnmG
gene1704	1.74182	0.00254858	SYNWH7803_RS08550	SynWH7803_1738	tRNA-specific 2-thiouridylase MnmA
gene1516	-1.55925	0.00389724	SYNWH7803_RS07610	SynWH7803_1545	two-component system response regulator
gene1261	1.55818	0.000866298	SYNWH7803_RS06325	SynWH7803_1284	type 3 alternative RNA polymerase sigma factor
gene2171	-1.7014	4.63166e-09	SYNWH7803_RS10875	SynWH7803_2201	UDP pyrophosphate phosphatase
gene599	1.56852	5.56252e-05	SYNWH7803_RS03010	SynWH7803_0594	UDP-N-acetylmuramoyl-L-alanyl-D-glutamate--2 6-diaminopimelate ligase
gene759	-2.26229	3.24977e-09	SYNWH7803_RS03810	SynWH7803_0755	uroporphyrinogen decarboxylase
gene2462	159.149	4.85843e-263	nirA
gene682	-3.9461	7.26534e-55	rbcL
gene515	-2.50084	1.10814e-27	psbM
gene1009	-1.87983	4.31836e-15	glmU
gene385	-2.4638	3.54617e-14	psaB
gene189	1.89041	1.58276e-12	cpsB
gene1275	-2.53952	2.42202e-11	glgC
gene994	-2.32519	1.52352e-10	SYNWH7803_RS04985
gene1069	-2.00737	3.91759e-10	SYNWH7803_RS05365	pseudo;SynWH7803_1089
gene372	-2.26252	5.3169e-10	tuf
gene239	-1.90255	1.71972e-09	psbL
gene296	1.73869	3.02245e-09	glyA
gene373	-2.24877	3.0974e-09	fusA
gene384	-1.94697	7.09615e-09	psaA
gene1425	1.86773	6.87189e-06	ompR
gene1236	-1.81076	1.27033e-05	pgi
gene1530	-2.39562	2.66653e-05	SYNWH7803_RS07680	RNA_31
gene643	-1.78929	3.42148e-05	pyrH
gene1354	1.62782	3.51218e-05	gid
gene2173	-1.83244	4.83796e-05	psbU
gene1399	-1.89188	0.000114649	SYNWH7803_RS07020	RNA_29
gene1046	-1.62263	0.00012236	gatA
gene1357	-3.29364	0.000190193	SYNWH7803_RS06805	RNA_27
gene753	3.57881	0.000207774	SYNWH7803_RS03780	pseudo;SynWH7803_0748
gene2083	2.40109	0.000336622	ssrA
gene194	2.15333	0.00147363	SYNWH7803_RS12660
gene1404	-1.60388	0.00152749	carB
gene334	-1.55898	0.00197522	SYNWH7803_RS01680	partial;pseudo;SynWH7803_0341
gene241	-1.71484	0.00216876	psbE
gene90	-2.08407	0.00364313	SYNWH7803_RS00470	RNA_2
gene1100	-1.88635	0.00527316	SYNWH7803_RS05520	RNA_25
gene131	1.64905	0.00544516	secA
gene2051	-1.50161	0.00735582	SYNWH7803_RS10280	RNA_44
gene1191	1.61476	0.00926107	petN
gene240	-1.55578	0.0144291	psbF
gene2092	-1.73252	0.0156701	SYNWH7803_RS10480	RNA_46
gene1647	-1.82894	0.0163885	SYNWH7803_RS08265	RNA_32
gene44	2.3743	0.0216071	SYNWH7803_RS00240	RNA_1
gene295	-2.25022	0.0225095	SYNWH7803_RS01485	RNA_6
gene447	-1.64521	0.0235034	SYNWH7803_RS02245	RNA_12
gene550	-1.86487	0.0269011	SYNWH7803_RS02765	RNA_21
gene535	1.90856	0.0371321	SYNWH7803_RS02690	RNA_19
gene521	-1.52468	0.0412527	SYNWH7803_RS02620	RNA_15
