# Supplementary material for: Marine Synechococcus sp. Strain WH7803 Shows Specific Adaptative Responses to Assimilate Nanomolar Concentrations of Nitrate
Source: Microbiol Spectr. 2022 Jul 19;10(4):e00187-22. doi: 10.1128/spectrum.00187-22 (PMC9430850; doi:10.1128/spectrum.00187-22)
Supplement: Supplemental file 4 — Table S5. Download spectrum.00187-22-s0004.xlsx, XLSX file, 0.1 MB [file spectrum.00187-22-s0004.xlsx]

## Sheet: Sheet1
Gene	FoldChange	padj	Gene_Name	Gene_Name_2	Gene_ID2	Gene_Description	Gene_Ontology	Interpro
gene1991	-8.13942	3.35525e-76	SYNWH7803_RS09980	SynWH7803_2021	WP_006911576.1	ATP synthase subunit c	GO:0016021 C:integral component of membrane IEA:UniProtKB-KW.//GO:0045263 C:proton-transporting ATP synthase complex, coupling factor F(o) IEA:InterPro.//GO:0015078 F:hydrogen ion transmembrane transporter activity IEA:InterPro.//GO:0016787 F:hydrolase activity IEA:UniProtKB-KW.//GO:0015991 P:ATP hydrolysis coupled proton transport IEA:InterPro.//GO:0015986 P:ATP synthesis coupled proton transpor…	IPR000454 ATPase_F0-cplx_csu.//IPR005953 ATPase_F0-cplx_csu_bac/chlpt.//IPR020537 ATPase_F0-cplx_csu_DDCD_BS.//IPR002379 ATPase_proteolipid_c-like_dom.//IPR000454 ATPase_F0-cplx_csu.//IPR005953 ATPase_F0-cplx_csu_bac/chlpt.//IPR020537 ATPase_F0-cplx_csu_DDCD_BS.//IPR002379 ATPase_proteolipid_c-like_dom.
gene1993	-7.27117	1.94625e-51	SYNWH7803_RS09990	SynWH7803_2023	WP_011933915.1	ATP synthase	GO:0016021 C:integral component of membrane IEA:UniProtKB-KW.
gene1990	-7.21888	6.18236e-69	SYNWH7803_RS09975	SynWH7803_2020	WP_011933913.1	F0F1 ATP synthase subunit B'	GO:0016021 C:integral component of membrane IEA:UniProtKB-KW.//GO:0045263 C:proton-transporting ATP synthase complex, coupling factor F(o) IEA:UniProtKB-KW.//GO:0015078 F:hydrogen ion transmembrane transporter activity IEA:InterPro.//GO:0016787 F:hydrolase activity IEA:UniProtKB-KW.//GO:0015986 P:ATP synthesis coupled proton transport IEA:InterPro.	IPR028987 ATPase_B-like_membr.//IPR002146 ATPase_F0-cplx_b/b'su_bac.
gene1988	-6.6035	1.26773e-60	SYNWH7803_RS09965	SynWH7803_2018	WP_011933911.1	ATP synthase subunit delta
gene685	-6.18071	1.76237e-44	SYNWH7803_RS03440	SynWH7803_0681	WP_011932590.1	carboxysome shell protein		IPR014074 Carboxysome_shell_carb_anhy.
gene1987	-6.06869	6.87793e-59	SYNWH7803_RS09960	SynWH7803_2017	WP_011933910.1	ATP synthase subunit alpha
gene1989	-5.84808	1.33478e-45	SYNWH7803_RS09970	SynWH7803_2019	WP_041428669.1	ATP F0F1 synthase subunit B
gene1986	-5.05154	2.58561e-29	SYNWH7803_RS09955	SynWH7803_2016	WP_011933909.1	ATP synthase subunit gamma
gene684	-4.99141	3.26175e-26	SYNWH7803_RS03435	SynWH7803_0680	WP_011932589.1	carboxysome shell protein		IPR020990 Carboxysome_shell.
gene1992	-4.97855	1.41623e-40	SYNWH7803_RS09985	SynWH7803_2022	WP_011933914.1	ATP synthase subunit a
gene482	-4.57542	8.09428e-47	SYNWH7803_RS02420	SynWH7803_0486	WP_011932400.1	C-phycoerythrin class 1 subunit alpha	GO:0030089 C:phycobilisome IEA:UniProtKB-KW.//GO:0016787 F:hydrolase activity IEA:UniProtKB-KW.//GO:0055114 P:oxidation-reduction process IEA:UniProtKB-KW.//GO:0015979 P:photosynthesis IEA:UniProtKB-KW.//GO:0018298 P:protein-chromophore linkage IEA:UniProtKB-KW.	IPR009050 Globin-like.//IPR012128 Phycobilisome_asu/bsu.
gene683	-4.45391	1.47765e-28	SYNWH7803_RS03430	SynWH7803_0679	WP_006043651.1	ribulose bisphosphate carboxylase small chain		IPR000894 RuBisCO_sc_dom.//IPR000894 RuBisCO_sc_dom.//IPR000894 RuBisCO_sc_dom.//IPR000894 RuBisCO_sc_dom.//IPR000894 RuBisCO_sc_dom.//IPR000894 RuBisCO_sc_dom.
gene993	-4.29488	0.000488796	SYNWH7803_RS04980	SynWH7803_1012	WP_011932920.1	hypothetical protein
gene681	-4.19632	6.6789e-36	SYNWH7803_RS03420	SynWH7803_0677	WP_006169870.1	carbon dioxide-concentrating mechanism protein CcmK		IPR020808 Bact_microcomp_CS.//IPR000249 Microcompartment_bac.//IPR020808 Bact_microcomp_CS.//IPR000249 Microcompartment_bac.//IPR020808 Bact_microcomp_CS.//IPR000249 Microcompartment_bac.//IPR020808 Bact_microcomp_CS.//IPR000249 Microcompartment_bac.//IPR020808 Bact_microcomp_CS.//IPR000249 Microcompartment_bac.//IPR020808 Bact_microcomp_CS.//IPR000249 Microcompartment_bac.//IPR020808 Bact_microc…
gene1318	-4.19373	3.82415e-08	SYNWH7803_RS06610	SynWH7803_1348	WP_011933252.1	hypothetical protein
gene687	-4.18747	1.497e-16	SYNWH7803_RS03450	SynWH7803_0683	WP_011932592.1	carboxysome shell protein		IPR014077 Carboxysome_B.//IPR023414 EutN-like_dom.//IPR004992 EutN_CcmL.
gene562	-4.08376	1.24413e-10	SYNWH7803_RS02825		WP_041428384.1	hypothetical protein
gene1101	-3.83462	2.08396e-09	SYNWH7803_RS05525	SynWH7803_1120	WP_011933028.1	peptidoglycan-binding protein LysM		IPR011055 Dup_hybrid_motif.//IPR018392 LysM_dom.//IPR016047 Peptidase_M23.
gene475	-3.62273	4.36826e-56	SYNWH7803_RS02385	SynWH7803_0479	WP_011932393.1	R-phycocyanin alpha chain
gene1284	-3.61493	1.08434e-19	SYNWH7803_RS06440	SynWH7803_1310	WP_011933215.1	permease	GO:0016021 C:integral component of membrane IEA:UniProtKB-KW.	IPR005495 LptG/LptF_permease.
gene2341	-3.59904	1.3685e-09	SYNWH7803_RS11725	SynWH7803_2371	WP_011934258.1	50S ribosomal protein L7/L12
gene483	-3.51573	0.00185749	SYNWH7803_RS02425	SynWH7803_0487	WP_011932401.1	hypothetical protein	GO:0030089 C:phycobilisome IEA:InterPro.//GO:0015979 P:photosynthesis IEA:InterPro.	IPR001297 PBS_linker_dom.
gene790	-3.51415	6.33158e-15	SYNWH7803_RS03965		WP_041428420.1	hypothetical protein
gene481	-3.49902	1.77696e-24	SYNWH7803_RS02415	SynWH7803_0485	WP_011932399.1	C-phycoerythrin class 1 subunit beta
gene1357	-3.49823	1.54661e-05	SYNWH7803_RS06805	RNA_27
gene1210	-3.39352	1.99889e-22	SYNWH7803_RS06070	SynWH7803_1233	WP_011933140.1	sugar ABC transporter permease	GO:0016021 C:integral component of membrane IEA:UniProtKB-KW.//GO:0005886 C:plasma membrane IEA:UniProtKB-SubCell.//GO:0008643 P:carbohydrate transport IEA:UniProtKB-KW.	IPR000515 MetI-like.
gene682	-3.33697	7.33578e-26	rbcL
gene2233	-3.26179	3.71614e-12	SYNWH7803_RS11185	SynWH7803_2261	WP_011934148.1	ABC transporter	GO:0005524 F:ATP binding IEA:UniProtKB-KW.//GO:0016887 F:ATPase activity IEA:InterPro.	IPR003593 AAA+_ATPase.//IPR014324 ABC_heterocyst_DevA.//IPR003439 ABC_transporter-like.//IPR017871 ABC_transporter_CS.//IPR027417 P-loop_NTPase.
gene594	-3.23337	2.35964e-08	SYNWH7803_RS02985	SynWH7803_0589	WP_011932501.1	fatty acid desaturase	GO:0016021 C:integral component of membrane IEA:UniProtKB-KW.//GO:0016491 F:oxidoreductase activity IEA:UniProtKB-KW.//GO:0006629 P:lipid metabolic process IEA:InterPro.	IPR005804 Fatty_acid_desaturase_dom.
gene1281	-3.22636	5.19585e-15	SYNWH7803_RS06425		WP_041428500.1	hypothetical protein
gene502	-3.13052	2.66875e-06	SYNWH7803_RS02525	SynWH7803_0508	WP_011932422.1	hypothetical protein
gene1397	-3.12701	6.19391e-06	SYNWH7803_RS07010	SynWH7803_1423	WP_011933327.1	hypothetical protein		IPR021231 DUF2811.
gene678	-3.08826	3.01307e-09	SYNWH7803_RS03405	SynWH7803_0674	WP_011932585.1	hypothetical protein
gene499	-3.0848	1.26786e-14	SYNWH7803_RS02510	SynWH7803_0505	WP_011932419.1	hypothetical protein	GO:0016021 C:integral component of membrane IEA:UniProtKB-KW.//GO:0030089 C:phycobilisome IEA:InterPro.//GO:0015979 P:photosynthesis IEA:InterPro.	IPR001297 PBS_linker_dom.//IPR016470 Phycobilisome.
gene495	-3.05223	3.1394e-14	SYNWH7803_RS02490	SynWH7803_0501	WP_011932415.1	hypothetical protein	GO:0030089 C:phycobilisome IEA:InterPro.//GO:0015979 P:photosynthesis IEA:InterPro.	IPR008213 CpcD-like_dom.//IPR001297 PBS_linker_dom.//IPR016470 Phycobilisome.
gene1971	-3.04487	2.29971e-11	SYNWH7803_RS09880	SynWH7803_2001	WP_011933894.1	ATP synthase epsilon chain
gene609	-3.04306	1.51985e-16	SYNWH7803_RS03060	SynWH7803_0605	WP_011932517.1	inorganic pyrophosphatase	GO:0005737 C:cytoplasm IEA:InterPro.//GO:0004427 F:inorganic diphosphatase activity IEA:UniProtKB-EC.//GO:0000287 F:magnesium ion binding IEA:InterPro.//GO:0006796 P:phosphate-containing compound metabolic process IEA:InterPro.	IPR008162 Pyrophosphatase.
gene758	-3.01695	2.1321e-24	SYNWH7803_RS03805	SynWH7803_0754	WP_011932663.1	NAD-dependent epimerase	GO:0003824 F:catalytic activity IEA:InterPro.//GO:0050662 F:coenzyme binding IEA:InterPro.	IPR001509 Epimerase_deHydtase_N.//IPR016040 NAD(P)-bd_dom.
gene1377	-3.01247	1.00943e-06	SYNWH7803_RS06910	SynWH7803_1403	WP_011933307.1	hypothetical protein
gene493	-2.99106	2.85909e-29	SYNWH7803_RS02480	SynWH7803_0498	WP_011932412.1	chorismate-binding protein	GO:0016829 F:lyase activity IEA:UniProtKB-KW.//GO:0017009 P:protein-phycocyanobilin linkage IEA:InterPro.	IPR010404 CpcT/CpeT.
gene508	-2.96468	5.05137e-20	SYNWH7803_RS02555	SynWH7803_0513	WP_011932427.1	S-adenosylmethionine synthase
gene185	-2.96138	6.40954e-27	SYNWH7803_RS00945	SynWH7803_0196	WP_011932128.1	3-oxoacyl-ACP synthase	GO:0033817 F:beta-ketoacyl-acyl-carrier-protein synthase II activity IEA:UniProtKB-EC.//GO:0006633 P:fatty acid biosynthetic process IEA:UniProtKB-UniPathway.	IPR017568 3-oxoacyl-ACP_synth-2.//IPR018201 Ketoacyl_synth_AS.//IPR014031 Ketoacyl_synth_C.//IPR014030 Ketoacyl_synth_N.//IPR016039 Thiolase-like.
gene2283	-2.94969	2.19055e-13	SYNWH7803_RS11435	SynWH7803_2312	WP_011934199.1	hypothetical protein	GO:0016021 C:integral component of membrane IEA:UniProtKB-KW.
gene2342	-2.92404	2.4835e-06	SYNWH7803_RS11730	SynWH7803_2372	WP_011934259.1	50S ribosomal protein L10
gene2334	-2.9182	9.18265e-14	SYNWH7803_RS11690	SynWH7803_2364	WP_011934251.1	type II secretion pathway protein GspD	GO:0009279 C:cell outer membrane IEA:UniProtKB-SubCell.//GO:0009306 P:protein secretion IEA:InterPro.	IPR005644 NolW-like.//IPR004846 T2SS/T3SS.
gene1766	-2.90337	2.98747e-12	SYNWH7803_RS12630	SynWH7803_1796	WP_011933694.1	pili subunit superfamily protein	GO:0016021 C:integral component of membrane IEA:UniProtKB-KW.	IPR012902 N_methyl_site.
gene1378	-2.87843	2.27239e-08	SYNWH7803_RS06915	SynWH7803_1404	WP_011933308.1	lytic transglycosylase		IPR023346 Lysozyme-like_dom.//IPR008258 Transglycosylase_SLT_dom_1.
gene503	-2.85649	5.04981e-08	SYNWH7803_RS02530	SynWH7803_0509	WP_011932423.1	hypothetical protein
gene2232	-2.81452	1.2347e-14	SYNWH7803_RS11180	SynWH7803_2260	WP_011934147.1	ABC transporter permease	GO:0016021 C:integral component of membrane IEA:UniProtKB-KW.//GO:0005886 C:plasma membrane IEA:UniProtKB-KW.	IPR003838 ABC_permease_dom.//IPR005891 DevC.//IPR025857 MacB_PCD.
gene789	-2.80279	1.22812e-08	SYNWH7803_RS03960		WP_011932694.1	hypothetical protein	GO:0006744 P:ubiquinone biosynthetic process IEA:InterPro.	IPR007715 Coq4.
gene686	-2.79894	4.59687e-26	SYNWH7803_RS03445	SynWH7803_0682	WP_011932591.1	carboxysome shell protein		IPR014076 Carboxysome_A.//IPR023414 EutN-like_dom.//IPR004992 EutN_CcmL.
gene182	-2.79264	4.57866e-09	SYNWH7803_RS00930	SynWH7803_0193	WP_011932125.1	glycosyl transferase	GO:0016740 F:transferase activity IEA:UniProtKB-KW.	IPR001173 Glyco_trans_2-like.//IPR029044 Nucleotide-diphossugar_trans.
gene1277	-2.78234	5.06535e-20	SYNWH7803_RS06405	SynWH7803_1300	WP_011933205.1	fructose 1,6-bisphosphatase	GO:0042132 F:fructose 1,6-bisphosphate 1-phosphatase activity IEA:UniProtKB-EC.//GO:0046872 F:metal ion binding IEA:UniProtKB-KW.//GO:0050278 F:sedoheptulose-bisphosphatase activity IEA:UniProtKB-EC.//GO:0006094 P:gluconeogenesis IEA:InterPro.//GO:0006071 P:glycerol metabolic process IEA:InterPro.//GO:0019253 P:reductive pentose-phosphate cycle IEA:UniProtKB-UniPathway.	IPR004464 FBPase_class-2/SBPase.
gene636	-2.76122	9.36192e-07	SYNWH7803_RS03195	SynWH7803_0632	WP_011932544.1	hypothetical protein	GO:0016021 C:integral component of membrane IEA:UniProtKB-KW.
gene498	-2.74664	1.74097e-21	SYNWH7803_RS02505	SynWH7803_0504	WP_011932418.1	hypothetical protein		IPR001646 5peptide_repeat.
gene1476	-2.72764	8.53386e-23	SYNWH7803_RS07410	SynWH7803_1505	WP_011933408.1	hypothetical protein
gene1944	-2.72479	3.41156e-15	SYNWH7803_RS09745	SynWH7803_1975	WP_011933871.1	sporulation protein	GO:0030435 P:sporulation resulting in formation of a cellular spore IEA:InterPro.	IPR013486 SpoIID/LytB.//IPR013693 SpoIID/LytB_N.
gene2240	-2.71418	3.39998e-08	SYNWH7803_RS11220	SynWH7803_2268	WP_011934155.1	outer membrane efflux protein	GO:0005215 F:transporter activity IEA:InterPro.	IPR003423 OMP_efflux.
gene1276	-2.71184	1.86219e-36	SYNWH7803_RS06400	SynWH7803_1299	WP_011933204.1	glutamyl-tRNA reductase
gene537	-2.7062	2.21002e-11	SYNWH7803_RS02700	SynWH7803_0537	WP_011932449.1	enolase-phosphatase E1
gene476	-2.68804	1.63649e-19	SYNWH7803_RS02390	SynWH7803_0480	WP_011932394.1	R-phycocyanin subunit beta
gene2343	-2.67792	2.08632e-08	SYNWH7803_RS11735	SynWH7803_2373	WP_011934260.1	50S ribosomal protein L1
gene689	-2.67042	4.96511e-18	SYNWH7803_RS03460	SynWH7803_0685	WP_011932594.1	oxidoreductase	GO:0016021 C:integral component of membrane IEA:UniProtKB-KW.//GO:0008137 F:NADH dehydrogenase (ubiquinone) activity IEA:UniProtKB-EC.//GO:0048038 F:quinone binding IEA:UniProtKB-KW.	IPR010217 NADP_DH_NdhF3_su.//IPR001750 ND/Mrp_mem.//IPR001516 Proton_antipo_N.
gene1376	-2.66884	2.58868e-06	SYNWH7803_RS06905	SynWH7803_1402	WP_041428851.1	aminoglycoside phosphotransferase
gene1358	-2.66517	8.00443e-09	SYNWH7803_RS06810	SynWH7803_1385	WP_041428516.1	transcriptional regulator
gene1211	-2.65572	1.70096e-13	SYNWH7803_RS06075	SynWH7803_1234	WP_011933141.1	sugar ABC transporter substrate-binding protein	GO:0005215 F:transporter activity IEA:InterPro.//GO:0008643 P:carbohydrate transport IEA:UniProtKB-KW.	IPR006059 SBP_1_dom.
gene389	-2.64785	5.47211e-35	SYNWH7803_RS01955	SynWH7803_0396	WP_011932319.1	phosphorylase	GO:0016021 C:integral component of membrane IEA:UniProtKB-KW.//GO:0009538 C:photosystem I reaction center IEA:InterPro.//GO:0042651 C:thylakoid membrane IEA:UniProtKB-SubCell.//GO:0015979 P:photosynthesis IEA:UniProtKB-HAMAP.	IPR003757 PSI_PsaL.//IPR022980 PSI_suXI.
gene450	-2.64334	2.53172e-27	SYNWH7803_RS02260	SynWH7803_0455	WP_011932369.1	glutamate--cysteine ligase	GO:0004357 F:glutamate-cysteine ligase activity IEA:InterPro.//GO:0042398 P:cellular modified amino acid biosynthetic process IEA:InterPro.	IPR006336 GCS2.//IPR011792 GshA_cyano.
gene416	-2.64159	5.50433e-12	SYNWH7803_RS02090	SynWH7803_0423	WP_011932340.1	50S ribosomal protein L24
gene1208	-2.63931	6.31907e-10	SYNWH7803_RS06060	SynWH7803_1229	WP_011933136.1	cation transporter	GO:0016021 C:integral component of membrane IEA:UniProtKB-KW.//GO:0005886 C:plasma membrane IEA:UniProtKB-KW.//GO:0015087 F:cobalt ion transmembrane transporter activity IEA:InterPro.//GO:0015095 F:magnesium ion transmembrane transporter activity IEA:InterPro.//GO:0015693 P:magnesium ion transport IEA:InterPro.	IPR004488 Mg/Co-transport_prot_CorA.//IPR002523 MgTranspt_CorA/ZnTranspt_ZntB.
gene2241	-2.60138	6.43271e-10	SYNWH7803_RS11225	SynWH7803_2269	WP_011934156.1	phytoene synthase	GO:0016767 F:geranylgeranyl-diphosphate geranylgeranyltransferase activity IEA:UniProtKB-EC.//GO:0009058 P:biosynthetic process IEA:InterPro.	IPR008949 Isoprenoid_synthase_dom.//IPR002060 Squ/phyt_synthse.//IPR019845 Squalene/phytoene_synthase_CS.
gene90	-2.59905	0.000592836	SYNWH7803_RS00470	RNA_2
gene1157	-2.59867	1.3599e-07	SYNWH7803_RS05805	SynWH7803_1177	WP_041428482.1	hypothetical protein
gene677	-2.59295	8.80575e-07	SYNWH7803_RS03400	SynWH7803_0673	WP_011932584.1	hypothetical protein
gene1540	-2.58596	5.64924e-10	SYNWH7803_RS07730	SynWH7803_1568	WP_011933471.1	hypothetical protein		IPR003832 AP_V-HP-rel.
gene1221	-2.57813	2.63195e-14	SYNWH7803_RS06125	SynWH7803_1244	WP_011933150.1	phosphate ABC transporter permease	GO:0005887 C:integral component of plasma membrane IEA:InterPro.//GO:0005315 F:inorganic phosphate transmembrane transporter activity IEA:InterPro.//GO:0035435 P:phosphate ion transmembrane transport IEA:InterPro.	IPR000515 MetI-like.//IPR005672 Phosphate_PstA.
gene479	-2.56482	4.63708e-20	SYNWH7803_RS02405	SynWH7803_0483	WP_041428357.1	chorismate-binding protein
gene48	-2.53909	8.03673e-09	SYNWH7803_RS00260	SynWH7803_0049	WP_041428720.1	membrane protein
gene1220	-2.5384	1.15202e-09	SYNWH7803_RS06120	SynWH7803_1243	WP_011933149.1	phosphate ABC transporter ATP-binding protein	GO:0043190 C:ATP-binding cassette (ABC) transporter complex IEA:UniProtKB-HAMAP.//GO:0005524 F:ATP binding IEA:UniProtKB-HAMAP.//GO:0005315 F:inorganic phosphate transmembrane transporter activity IEA:InterPro.//GO:0015415 F:phosphate ion transmembrane-transporting ATPase activity IEA:UniProtKB-HAMAP.	IPR003593 AAA+_ATPase.//IPR003439 ABC_transporter-like.//IPR017871 ABC_transporter_CS.//IPR015850 ABC_transpr_PstB.//IPR027417 P-loop_NTPase.//IPR005670 Phosp_transpt1.
gene1954	-2.52171	2.79629e-10	SYNWH7803_RS09795	SynWH7803_1984	WP_011933879.1	UDP-N-acetylmuramoylalanine--D-glutamate ligase	GO:0005737 C:cytoplasm IEA:UniProtKB-SubCell.//GO:0005524 F:ATP binding IEA:UniProtKB-HAMAP.//GO:0004326 F:tetrahydrofolylpolyglutamate synthase activity IEA:InterPro.//GO:0008764 F:UDP-N-acetylmuramoylalanine-D-glutamate ligase activity IEA:UniProtKB-HAMAP.//GO:0007049 P:cell cycle IEA:UniProtKB-KW.//GO:0051301 P:cell division IEA:UniProtKB-KW.//GO:0071555 P:cell wall organization IEA:UniProtKB-…	IPR018109 Folylpolyglutamate_synth_CS.//IPR004101 Mur_ligase_C.//IPR013221 Mur_ligase_cen.//IPR016040 NAD(P)-bd_dom.//IPR005762 UDP-N-AcMur-Glu_ligase.
gene1747	-2.52007	2.77056e-09	SYNWH7803_RS08760	SynWH7803_1776	WP_011933674.1	chitin-binding protein	GO:0016021 C:integral component of membrane IEA:UniProtKB-KW.//GO:0046408 F:chlorophyll synthetase activity IEA:UniProtKB-EC.//GO:0015995 P:chlorophyll biosynthetic process IEA:InterPro.	IPR006372 Chl_synth.//IPR011799 ChlG.//IPR000537 UbiA_prenyltransferase.
gene563	-2.50697	1.97971e-10	SYNWH7803_RS02830		WP_041428386.1	hypothetical protein
gene2206	-2.49272	0.000396631	SYNWH7803_RS11050	SynWH7803_2235	WP_011934123.1	porin	GO:0016021 C:integral component of membrane IEA:InterPro.//GO:0005215 F:transporter activity IEA:InterPro.	IPR007049 Carb-sel_porin_OprB.//IPR001119 SLH_dom.
gene478	-2.49143	1.07581e-29	SYNWH7803_RS02400	SynWH7803_0482	WP_011932396.1	15,16-dihydrobiliverdin:ferredoxin oxidoreductase
gene859	-2.47988	4.6093e-10	SYNWH7803_RS04310	SynWH7803_0864	WP_011932772.1	hypothetical protein	GO:0016021 C:integral component of membrane IEA:UniProtKB-KW.	IPR032808 DoxX.
gene1100	-2.47032	0.000334217	SYNWH7803_RS05520	RNA_25
gene2242	-2.46736	6.39424e-09	SYNWH7803_RS12650	SynWH7803_2270	WP_050815902.1	hypothetical protein
gene1016	-2.46501	8.1509e-08	SYNWH7803_RS05095	SynWH7803_1037	WP_011932945.1	glutamate racemase	GO:0008881 F:glutamate racemase activity IEA:UniProtKB-HAMAP.//GO:0071555 P:cell wall organization IEA:UniProtKB-KW.//GO:0009252 P:peptidoglycan biosynthetic process IEA:UniProtKB-HAMAP.//GO:0008360 P:regulation of cell shape IEA:UniProtKB-KW.	IPR015942 Asp/Glu/hydantoin_racemase.//IPR001920 Asp/Glu_race.//IPR018187 Asp/Glu_racemase_AS.//IPR004391 Glu_race.
gene1998	-2.45412	2.96029e-12	SYNWH7803_RS10015	SynWH7803_2028	WP_006043293.1	photosystem I reaction center subunit XII	GO:0030089 C:phycobilisome IEA:UniProtKB-KW.//GO:0015979 P:photosynthesis IEA:UniProtKB-KW.//GO:0030089 C:phycobilisome IEA:UniProtKB-KW.//GO:0015979 P:photosynthesis IEA:UniProtKB-KW.	IPR011134 Allophyco_linker.//IPR011064 Allophyco_linker_chain.//IPR008213 CpcD-like_dom.//IPR011134 Allophyco_linker.//IPR011064 Allophyco_linker_chain.//IPR008213 CpcD-like_dom.
gene186	-2.44739	1.20022e-12	SYNWH7803_RS00950	SynWH7803_0197	WP_007099572.1	acyl carrier protein	GO:0005737 C:cytoplasm IEA:UniProtKB-SubCell.//GO:0000036 F:ACP phosphopantetheine attachment site binding involved in fatty acid biosynthetic process IEA:UniProtKB-HAMAP.//GO:0031177 F:phosphopantetheine binding IEA:InterPro.//GO:0005737 C:cytoplasm IEA:UniProtKB-SubCell.//GO:0000036 F:ACP phosphopantetheine attachment site binding involved in fatty acid biosynthetic process IEA:UniProtKB-HAMAP.…	IPR003231 Acyl_carrier.//IPR009081 Acyl_carrier_prot-like.//IPR020806 PKS_PP-bd.//IPR006162 Ppantetheine_attach_site.//IPR003231 Acyl_carrier.//IPR009081 Acyl_carrier_prot-like.//IPR020806 PKS_PP-bd.//IPR006162 Ppantetheine_attach_site.//IPR003231 Acyl_carrier.//IPR009081 Acyl_carrier_prot-like.//IPR006162 Ppantetheine_attach_site.//IPR003231 Acyl_carrier.//IPR009081 Acyl_carrier_prot-like.//IPR0…
gene1970	-2.44397	1.87479e-09	SYNWH7803_RS09875	SynWH7803_2000	WP_011933893.1	ATP synthase subunit beta
gene451	-2.4293	2.14523e-20	SYNWH7803_RS02265	SynWH7803_0456	WP_011932370.1	anthranilate synthase	GO:0004049 F:anthranilate synthase activity IEA:UniProtKB-EC.//GO:0009058 P:biosynthetic process IEA:InterPro.	IPR005801 ADC_synthase.//IPR019999 Anth_synth_I-like.//IPR006805 Anth_synth_I_N.//IPR015890 Chorismate_C.
gene766	-2.42452	5.58541e-11	SYNWH7803_RS03845	SynWH7803_0762	WP_011932671.1	hypothetical protein		IPR007452 DUF490.//IPR008023 DUF748.
gene1298	-2.42362	2.70255e-08	SYNWH7803_RS06510	SynWH7803_1327	WP_011933232.1	hypothetical protein
gene2358	-2.41547	1.5159e-08	SYNWH7803_RS11810	SynWH7803_2388	WP_006042870.1	nucleoside diphosphate kinase	GO:0005737 C:cytoplasm IEA:UniProtKB-SubCell.//GO:0005524 F:ATP binding IEA:UniProtKB-HAMAP.//GO:0046872 F:metal ion binding IEA:UniProtKB-KW.//GO:0004550 F:nucleoside diphosphate kinase activity IEA:UniProtKB-HAMAP.//GO:0006241 P:CTP biosynthetic process IEA:UniProtKB-HAMAP.//GO:0006183 P:GTP biosynthetic process IEA:UniProtKB-HAMAP.//GO:0006228 P:UTP biosynthetic process IEA:UniProtKB-HAMAP.	IPR001564 Nucleoside_diP_kinase.//IPR023005 Nucleoside_diP_kinase_AS.
gene1748	-2.40312	1.06923e-10	SYNWH7803_RS08765	SynWH7803_1777	WP_011933675.1	carboxypeptidase	GO:0008658 F:penicillin binding IEA:InterPro.//GO:0016740 F:transferase activity IEA:UniProtKB-KW.	IPR012338 Beta-lactam/transpept-like.//IPR001264 Glyco_trans_51.//IPR023346 Lysozyme-like_dom.//IPR001460 PCN-bd_Tpept.
gene578	-2.38961	1.19477e-06	SYNWH7803_RS02905	SynWH7803_0573	WP_050815915.1	pyrroline-5-carboxylate reductase
gene414	-2.38287	5.75189e-11	SYNWH7803_RS02080	SynWH7803_0421	WP_006042217.1	30S ribosomal protein S8	GO:0005840 C:ribosome IEA:UniProtKB-KW.//GO:0019843 F:rRNA binding IEA:UniProtKB-HAMAP.//GO:0003735 F:structural constituent of ribosome IEA:InterPro.//GO:0006412 P:translation IEA:UniProtKB-HAMAP.	IPR000630 Ribosomal_S8.
gene404	-2.3639	2.73317e-06	SYNWH7803_RS02030	SynWH7803_0410	WP_006042229.1	50S ribosomal protein L17	GO:0005840 C:ribosome IEA:UniProtKB-KW.//GO:0003735 F:structural constituent of ribosome IEA:InterPro.//GO:0006412 P:translation IEA:UniProtKB-HAMAP.	IPR000456 Ribosomal_L17.
gene53	-2.35492	5.43008e-07	SYNWH7803_RS00285	SynWH7803_0054	WP_011931988.1	high light inducible protein	GO:0016021 C:integral component of membrane IEA:UniProtKB-KW.
gene1845	-2.35047	1.20022e-12	SYNWH7803_RS09250	SynWH7803_1875	WP_011933773.1	hypothetical protein	GO:0016021 C:integral component of membrane IEA:UniProtKB-KW.	IPR005325 DUF308_memb.
gene1204	-2.34383	4.8628e-06	SYNWH7803_RS06040	SynWH7803_1224	WP_011933131.1	photosystem I reaction center subunit PsaK
gene690	-2.34042	4.78321e-13	SYNWH7803_RS03465	SynWH7803_0686	WP_011932595.1	NAD(P)H-quinone oxidoreductase subunit D4	GO:0016021 C:integral component of membrane IEA:UniProtKB-KW.//GO:0008137 F:NADH dehydrogenase (ubiquinone) activity IEA:UniProtKB-EC.//GO:0048038 F:quinone binding IEA:UniProtKB-KW.//GO:0042773 P:ATP synthesis coupled electron transport IEA:InterPro.	IPR010227 NADH_Q_OxRdtase_chainM/4.//IPR003918 NADH_UbQ_OxRdtase.//IPR001750 ND/Mrp_mem.
gene1255	-2.33293	1.98459e-21	SYNWH7803_RS06295	SynWH7803_1278	WP_011933184.1	hypothetical protein		IPR025149 DUF4090.
gene1331	-2.33234	5.23727e-07	SYNWH7803_RS06675	SynWH7803_1360	WP_011933264.1	hypothetical protein
gene477	-2.32607	1.10472e-20	SYNWH7803_RS02395	SynWH7803_0481	WP_011932395.1	phycoerythrobilin:ferredoxin oxidoreductase	GO:0050897 F:cobalt ion binding IEA:InterPro.//GO:0050618 F:phycoerythrobilin:ferredoxin oxidoreductase activity IEA:UniProtKB-HAMAP.//GO:0010024 P:phytochromobilin biosynthetic process IEA:InterPro.	IPR009249 Ferredoxin-dep_bilin_Rdtase.//IPR022827 Phycoerythrobilin_Fdx_Rdtase.
gene737	-2.31907	1.68812e-08	SYNWH7803_RS03700	SynWH7803_0732	WP_011932641.1	tryptophan synthase subunit alpha	GO:0004834 F:tryptophan synthase activity IEA:UniProtKB-HAMAP.	IPR013785 Aldolase_TIM.//IPR011060 RibuloseP-bd_barrel.//IPR018204 Trp_synthase_alpha_AS.//IPR002028 Trp_synthase_suA.
gene637	-2.31551	6.99286e-12	SYNWH7803_RS03200	SynWH7803_0633	WP_011932545.1	cell division protein FtsI	GO:0008658 F:penicillin binding IEA:InterPro.//GO:0008955 F:peptidoglycan glycosyltransferase activity IEA:UniProtKB-EC.	IPR012338 Beta-lactam/transpept-like.//IPR005311 PBP_dimer.//IPR001460 PCN-bd_Tpept.
gene1948	-2.30541	7.31341e-05	SYNWH7803_RS09765	SynWH7803_1979	WP_006043345.1	ferredoxin	GO:0051537 F:2 iron, 2 sulfur cluster binding IEA:UniProtKB-KW.//GO:0009055 F:electron carrier activity IEA:InterPro.//GO:0046872 F:metal ion binding IEA:UniProtKB-KW.//GO:0022900 P:electron transport chain IEA:InterPro.//GO:0051537 F:2 iron, 2 sulfur cluster binding IEA:UniProtKB-KW.//GO:0009055 F:electron carrier activity IEA:InterPro.//GO:0046872 F:metal ion binding IEA:UniProtKB-KW.//GO:00229…	IPR001041 2Fe-2S_ferredoxin-type.//IPR006058 2Fe2S_fd_BS.//IPR012675 Beta-grasp_dom.//IPR010241 Fd_pln.//IPR001041 2Fe-2S_ferredoxin-type.//IPR006058 2Fe2S_fd_BS.//IPR012675 Beta-grasp_dom.//IPR010241 Fd_pln.//IPR001041 2Fe-2S_ferredoxin-type.//IPR006058 2Fe2S_fd_BS.//IPR012675 Beta-grasp_dom.//IPR010241 Fd_pln.//IPR001041 2Fe-2S_ferredoxin-type.//IPR006058 2Fe2S_fd_BS.//IPR012675 Beta-grasp_dom.…
gene2229	-2.29557	9.36192e-07	SYNWH7803_RS11165	SynWH7803_2257	WP_011934144.1	RNA-binding protein	GO:0003676 F:nucleic acid binding IEA:InterPro.//GO:0000166 F:nucleotide binding IEA:InterPro.	IPR012677 Nucleotide-bd_a/b_plait.//IPR000504 RRM_dom.
gene577	-2.29454	4.88468e-05	SYNWH7803_RS02900	SynWH7803_0572	WP_011932484.1	cell division protein SepF
gene538	-2.28346	5.87754e-14	SYNWH7803_RS02705	SynWH7803_0538	WP_011932450.1	sugar aldolase	GO:0005737 C:cytoplasm IEA:InterPro.//GO:0046570 F:methylthioribulose 1-phosphate dehydratase activity IEA:UniProtKB-HAMAP.//GO:0008270 F:zinc ion binding IEA:UniProtKB-HAMAP.//GO:0019509 P:L-methionine biosynthetic process from methylthioadenosine IEA:UniProtKB-UniPathway.//GO:0019284 P:L-methionine biosynthetic process from S-adenosylmethionine IEA:UniProtKB-HAMAP.	IPR001303 Aldolase_II/adducin_N.//IPR017714 MethylthioRu-1-P_deHdtase_MtnB.
gene1010	-2.2808	8.77699e-07	SYNWH7803_RS05065	SynWH7803_1031	WP_011932939.1	SAM-dependent methyltransferase	GO:0008168 F:methyltransferase activity IEA:UniProtKB-KW.//GO:0016645 F:oxidoreductase activity, acting on the CH-NH group of donors IEA:InterPro.	IPR008471 MnmC-like_methylTransf.//IPR029063 SAM-dependent_MTases.
gene530	-2.27917	1.49651e-10	SYNWH7803_RS02665	SynWH7803_0535	WP_041428367.1	hypothetical protein
gene1275	-2.26507	1.07911e-09	glgC
gene1844	-2.26095	1.02588e-05	SYNWH7803_RS09245	SynWH7803_1874	WP_011933772.1	transcriptional regulator		IPR027360 AbrB-like.
gene994	-2.24406	1.35644e-11	SYNWH7803_RS04985
gene555	-2.24236	7.26174e-05	SYNWH7803_RS02790		WP_041428375.1	hypothetical protein
gene1212	-2.23315	2.0403e-07	SYNWH7803_RS06080	SynWH7803_1235	WP_011933142.1	glucosylglycerol-phosphate synthase	GO:0016758 F:transferase activity, transferring hexosyl groups IEA:InterPro.//GO:0051473 P:glucosylglycerol biosynthetic process IEA:InterPro.//GO:0005992 P:trehalose biosynthetic process IEA:InterPro.	IPR012764 Gluc_glyc_Psyn.//IPR001830 Glyco_trans_20.
gene215	-2.23121	1.28171e-06	SYNWH7803_RS01085	SynWH7803_0223	WP_011932153.1	multidrug ABC transporter ATP-binding protein	GO:0016021 C:integral component of membrane IEA:UniProtKB-KW.//GO:0005524 F:ATP binding IEA:UniProtKB-KW.//GO:0042626 F:ATPase activity, coupled to transmembrane movement of substances IEA:InterPro.	IPR003593 AAA+_ATPase.//IPR011527 ABC1_TM_dom.//IPR003439 ABC_transporter-like.//IPR017871 ABC_transporter_CS.//IPR027417 P-loop_NTPase.
gene1209	-2.22946	2.72301e-05	SYNWH7803_RS06065		WP_041428489.1	hypothetical protein
gene1029	-2.22657	1.11364e-07	SYNWH7803_RS05160	SynWH7803_1050	WP_011932958.1	hypothetical protein	GO:0016021 C:integral component of membrane IEA:UniProtKB-KW.
gene672	-2.22636	1.92097e-08	SYNWH7803_RS03375	SynWH7803_0668	WP_041428776.1	hypothetical protein
gene373	-2.21633	7.90134e-09	fusA
gene500	-2.21506	3.66755e-16	SYNWH7803_RS12585	SynWH7803_0506	WP_011932420.1	phycobilisome polypeptide	GO:0030089 C:phycobilisome IEA:InterPro.//GO:0015979 P:photosynthesis IEA:InterPro.	IPR009050 Globin-like.//IPR012128 Phycobilisome_asu/bsu.
gene484	-2.21322	1.11748e-26	SYNWH7803_RS02430	SynWH7803_0488	WP_011932402.1	glycosyltransferase		IPR011989 ARM-like.//IPR016024 ARM-type_fold.
gene561	-2.20167	7.91438e-06	SYNWH7803_RS02820		WP_041428382.1	hypothetical protein
gene385	-2.19742	4.06922e-10	psaB
gene1287	-2.19144	1.08408e-05	SYNWH7803_RS06455	SynWH7803_1313	WP_011933218.1	hypothetical protein		IPR005500 DUF309.//IPR023203 TTHA0068_dom.
gene1411	-2.19075	2.12001e-07	SYNWH7803_RS07080	SynWH7803_1436	WP_011933340.1	dihydropteroate synthase	GO:0004156 F:dihydropteroate synthase activity IEA:UniProtKB-EC.//GO:0046872 F:metal ion binding IEA:UniProtKB-KW.//GO:0046656 P:folic acid biosynthetic process IEA:UniProtKB-KW.//GO:0046654 P:tetrahydrofolate biosynthetic process IEA:UniProtKB-UniPathway.	IPR006390 DHP_synth.//IPR011005 Dihydropteroate_synth-like.//IPR000489 Pterin-binding_dom.
gene410	-2.19038	5.70424e-07	SYNWH7803_RS02060	SynWH7803_0417	WP_011932336.1	50S ribosomal protein L15
gene515	-2.18928	7.61552e-11	psbM
gene1288	-2.18921	4.31405e-07	SYNWH7803_RS06460	SynWH7803_1314	WP_011933219.1	GTP-binding protein	GO:0005525 F:GTP binding IEA:UniProtKB-KW.//GO:0003924 F:GTPase activity IEA:InterPro.	IPR009022 EFG_III-V.//IPR000640 EFG_V.//IPR031157 G_TR_CS.//IPR027417 P-loop_NTPase.//IPR005225 Small_GTP-bd_dom.//IPR000795 TF_GTP-bd_dom.//IPR009000 Transl_B-barrel.//IPR004161 Transl_elong_EFTu/EF1A_2.//IPR006298 TypA_GTP-bd.
gene642	-2.18125	1.45566e-07	SYNWH7803_RS03225	SynWH7803_0638	WP_011932550.1	ribosome-recycling factor
gene539	-2.17577	1.30447e-07	SYNWH7803_RS02710	SynWH7803_0539	WP_011932451.1	formamidopyrimidine-DNA glycosylase	GO:0003684 F:damaged DNA binding IEA:InterPro.//GO:0008534 F:oxidized purine nucleobase lesion DNA N-glycosylase activity IEA:UniProtKB-HAMAP.//GO:0008270 F:zinc ion binding IEA:UniProtKB-HAMAP.//GO:0006284 P:base-excision repair IEA:InterPro.//GO:0006289 P:nucleotide-excision repair IEA:InterPro.	IPR015886 DNA_glyclase/AP_lyase_DNA-bd.//IPR015887 DNA_glyclase_Znf_dom_DNA_BS.//IPR020629 Formamido-pyr_DNA_Glyclase.//IPR012319 FPG_cat.//IPR010979 Ribosomal_S13-like_H2TH.//IPR000214 Znf_DNA_glyclase/AP_lyase.//IPR010663 Znf_FPG/IleRS.
gene1806	-2.17103	1.03786e-06	SYNWH7803_RS09055	SynWH7803_1836	WP_011933734.1	glutamate--tRNA ligase
gene1069	-2.16271	2.13325e-08	SYNWH7803_RS05365	pseudo;SynWH7803_1089
gene924	-2.15682	0.0010805	SYNWH7803_RS04640	SynWH7803_0940	WP_011932848.1	hypothetical protein
gene489	-2.15456	5.1673e-08	SYNWH7803_RS02455	SynWH7803_0493	WP_011932407.1	bleomycin hydrolase	GO:0030089 C:phycobilisome IEA:UniProtKB-KW.//GO:0055114 P:oxidation-reduction process IEA:UniProtKB-KW.//GO:0015979 P:photosynthesis IEA:UniProtKB-KW.//GO:0018298 P:protein-chromophore linkage IEA:UniProtKB-KW.	IPR009050 Globin-like.//IPR012128 Phycobilisome_asu/bsu.
gene415	-2.15427	2.13756e-07	SYNWH7803_RS02085	SynWH7803_0422	WP_011932339.1	50S ribosomal protein L5
gene417	-2.15176	1.27067e-08	SYNWH7803_RS02095	SynWH7803_0424	WP_006042214.1	50S ribosomal protein L14	GO:0015934 C:large ribosomal subunit IEA:InterPro.//GO:0019843 F:rRNA binding IEA:UniProtKB-HAMAP.//GO:0003735 F:structural constituent of ribosome IEA:InterPro.//GO:0006412 P:translation IEA:UniProtKB-HAMAP.	IPR005745 Ribosomal_L14_bac-type.//IPR023571 Ribosomal_L14_dom.//IPR000218 Ribosomal_L14b/L23e.
gene2093	-2.14291	1.15096e-08	SYNWH7803_RS10485	SynWH7803_2128	WP_011934018.1	acetyl-CoA carboxylase biotin carboxylase subunit	GO:0003989 F:acetyl-CoA carboxylase activity IEA:UniProtKB-EC.//GO:0005524 F:ATP binding IEA:InterPro.//GO:0004075 F:biotin carboxylase activity IEA:UniProtKB-EC.//GO:0046872 F:metal ion binding IEA:InterPro.	IPR004549 Acetyl_CoA_COase_biotin_COase.//IPR011761 ATP-grasp.//IPR013815 ATP_grasp_subdomain_1.//IPR013816 ATP_grasp_subdomain_2.//IPR005481 BC-like_N.//IPR011764 Biotin_carboxylation_dom.//IPR005482 Biotin_COase_C.//IPR005479 CbamoylP_synth_lsu-like_ATP-bd.//IPR016185 PreATP-grasp_dom.//IPR011054 Rudment_hybrid_motif.
gene1332	-2.14138	2.2054e-11	SYNWH7803_RS06680	SynWH7803_1361	WP_011933265.1	preprotein translocase subunit SecF	GO:0016021 C:integral component of membrane IEA:UniProtKB-KW.//GO:0005622 C:intracellular IEA:GOC.//GO:0005886 C:plasma membrane IEA:UniProtKB-SubCell.//GO:0015450 F:P-P-bond-hydrolysis-driven protein transmembrane transporter activity IEA:InterPro.//GO:0065002 P:intracellular protein transmembrane transport IEA:UniProtKB-HAMAP.//GO:0006605 P:protein targeting IEA:UniProtKB-HAMAP.//GO:0043952 P:p…	IPR022813 SecD/SecF_arch_bac.//IPR022645 SecD/SecF_bac.//IPR022646 SecD/SecF_CS.//IPR005665 SecF_bac.
gene1324	-2.13796	7.91869e-19	SYNWH7803_RS06640	SynWH7803_1353	WP_011933257.1	hypothetical protein		IPR008629 GUN4-like.
gene1857	-2.12704	1.28486e-06	SYNWH7803_RS09310	SynWH7803_1887	WP_011933785.1	peptidase M23		IPR011055 Dup_hybrid_motif.//IPR016047 Peptidase_M23.
gene2335	-2.12636	3.15343e-07	SYNWH7803_RS11695	SynWH7803_2365	WP_011934252.1	hypothetical protein	GO:0016021 C:integral component of membrane IEA:UniProtKB-KW.	IPR014717 Transl_elong_EF1B/ribosomal_S6.
gene2340	-2.12347	1.30996e-07	SYNWH7803_RS11720	SynWH7803_2370	WP_041428978.1	hypothetical protein
gene1109	-2.12234	2.91707e-06	SYNWH7803_RS05565	SynWH7803_1128	WP_011933036.1	methionyl-tRNA synthetase	GO:0005737 C:cytoplasm IEA:InterPro.//GO:0005524 F:ATP binding IEA:InterPro.//GO:0004825 F:methionine-tRNA ligase activity IEA:UniProtKB-EC.//GO:0006431 P:methionyl-tRNA aminoacylation IEA:InterPro.	IPR002300 aa-tRNA-synth_Ia.//IPR014758 Met-tRNA_synth.//IPR023457 Met-tRNA_synth_2.//IPR015413 Methionyl/Leucyl_tRNA_Synth.//IPR014729 Rossmann-like_a/b/a_fold.//IPR009080 tRNAsynth_1a_anticodon-bd.
gene39	-2.1207	1.3289e-06	SYNWH7803_RS00215	SynWH7803_0040	WP_011931974.1	hypothetical protein
gene2253	-2.10889	1.73781e-09	SYNWH7803_RS11285	SynWH7803_2281	WP_011934168.1	segregation and condensation protein A		IPR003768 ScpA.
gene759	-2.10279	6.28931e-08	SYNWH7803_RS03810	SynWH7803_0755	WP_011932664.1	uroporphyrinogen decarboxylase
gene486	-2.10155	9.86588e-07	SYNWH7803_RS02440	SynWH7803_0490	WP_011932404.1	hypothetical protein		IPR020325 Uncharacterised_16.1kDa.
gene1198	-2.09817	4.45471e-11	SYNWH7803_RS06010	SynWH7803_1218	WP_011933125.1	pyruvate kinase	GO:0016301 F:kinase activity IEA:UniProtKB-KW.//GO:0000287 F:magnesium ion binding IEA:InterPro.//GO:0030955 F:potassium ion binding IEA:InterPro.//GO:0004743 F:pyruvate kinase activity IEA:UniProtKB-EC.	IPR008279 PEP-util_enz_mobile_dom.//IPR001697 Pyr_Knase.//IPR015813 Pyrv/PenolPyrv_Kinase-like_dom.//IPR011037 Pyrv_Knase-like_insert_dom.//IPR015794 Pyrv_Knase_a/b.//IPR015793 Pyrv_Knase_brl.//IPR015795 Pyrv_Knase_C.//IPR015806 Pyrv_Knase_insert_dom.
gene1103	-2.08834	1.85926e-05	SYNWH7803_RS05535	SynWH7803_1122	WP_011933030.1	cobinamide kinase	GO:0043752 F:adenosylcobinamide kinase activity IEA:UniProtKB-EC.//GO:0008820 F:cobinamide phosphate guanylyltransferase activity IEA:UniProtKB-EC.//GO:0005525 F:GTP binding IEA:UniProtKB-KW.//GO:0009236 P:cobalamin biosynthetic process IEA:InterPro.//GO:0051188 P:cofactor biosynthetic process IEA:InterPro.	IPR003203 Cobinamide_kinase/P_G-Trfase.//IPR027417 P-loop_NTPase.
gene418	-2.08711	1.30638e-07	SYNWH7803_RS02100	SynWH7803_0425	WP_011932341.1	30S ribosomal protein S17
gene372	-2.08348	4.20881e-09	tuf
gene557	-2.08331	0.00212899	SYNWH7803_RS02800		WP_041428376.1	hypothetical protein
gene1030	-2.08326	1.69464e-06	SYNWH7803_RS05165	SynWH7803_1051	WP_011932959.1	DMT family permease	GO:0016021 C:integral component of membrane IEA:UniProtKB-KW.	IPR000620 EamA_dom.
gene1997	-2.081	2.30474e-10	SYNWH7803_RS10010	SynWH7803_2027	WP_011933919.1	allophycocyanin subunit beta	GO:0030089 C:phycobilisome IEA:UniProtKB-KW.//GO:0055114 P:oxidation-reduction process IEA:UniProtKB-KW.//GO:0015979 P:photosynthesis IEA:UniProtKB-KW.//GO:0018298 P:protein-chromophore linkage IEA:UniProtKB-KW.	IPR006245 ApcB.//IPR009050 Globin-like.//IPR012128 Phycobilisome_asu/bsu.
gene1815	-2.07585	4.74226e-22	SYNWH7803_RS09100	SynWH7803_1845	WP_011933743.1	photosystem I reaction center subunit IX
gene992	-2.07517	0.039649	SYNWH7803_RS04975	SynWH7803_1011	WP_011932919.1	hypothetical protein	GO:0016021 C:integral component of membrane IEA:UniProtKB-KW.
gene1156	-2.07451	8.46189e-08	SYNWH7803_RS05800	SynWH7803_1175	WP_011933083.1	glutaredoxin	GO:0005623 C:cell IEA:GOC.//GO:0003677 F:DNA binding IEA:UniProtKB-KW.//GO:0009055 F:electron carrier activity IEA:InterPro.//GO:0015035 F:protein disulfide oxidoreductase activity IEA:InterPro.//GO:0045454 P:cell redox homeostasis IEA:InterPro.	IPR011767 GLR_AS.//IPR002109 Glutaredoxin.//IPR014025 Glutaredoxin_subgr.//IPR005175 PPC_dom.//IPR012336 Thioredoxin-like_fold.
gene866	-2.06607	3.08545e-05	SYNWH7803_RS04345		WP_041428432.1	hypothetical protein
gene2344	-2.06547	1.93791e-05	SYNWH7803_RS11740	SynWH7803_2374	WP_011934261.1	50S ribosomal protein L11
gene1083	-2.05618	2.44012e-10	SYNWH7803_RS05435	SynWH7803_1104	WP_011933012.1	hypothetical protein	GO:0016021 C:integral component of membrane IEA:UniProtKB-KW.
gene1823	-2.04775	4.16801e-26	SYNWH7803_RS09140	SynWH7803_1853	WP_011933751.1	precorrin methylase	GO:0043115 F:precorrin-2 dehydrogenase activity IEA:InterPro.//GO:0046026 F:precorrin-4 C11-methyltransferase activity IEA:UniProtKB-EC.//GO:0009236 P:cobalamin biosynthetic process IEA:InterPro.//GO:0006779 P:porphyrin-containing compound biosynthetic process IEA:InterPro.	IPR000878 4pyrrol_Mease.//IPR014777 4pyrrole_Mease_sub1.//IPR014776 4pyrrole_Mease_sub2.//IPR006362 Cbl_synth_CobM/CibF.//IPR003043 Uropor_MeTrfase_CS.
gene2243	-2.04541	3.86726e-05	SYNWH7803_RS11235	SynWH7803_2271	WP_011934158.1	chemotaxis protein CheY	GO:0005622 C:intracellular IEA:GOC.//GO:0000160 P:phosphorelay signal transduction system IEA:InterPro.	IPR011006 CheY-like_superfamily.//IPR001789 Sig_transdc_resp-reg_receiver.
gene630	-2.0322	7.65182e-05	SYNWH7803_RS03165	SynWH7803_0626	WP_041428392.1	ArsC family transcriptional regulator
gene419	-2.01891	3.63835e-07	SYNWH7803_RS02105	SynWH7803_0426	WP_011932342.1	50S ribosomal protein L29
gene1822	-2.01285	5.52269e-22	SYNWH7803_RS09135	SynWH7803_1852	WP_011933750.1	prolipoprotein diacylglyceryl transferase	GO:0016021 C:integral component of membrane IEA:UniProtKB-KW.//GO:0005886 C:plasma membrane IEA:UniProtKB-SubCell.//GO:0008961 F:phosphatidylglycerol-prolipoprotein diacylglyceryl transferase activity IEA:UniProtKB-HAMAP.//GO:0042158 P:lipoprotein biosynthetic process IEA:UniProtKB-HAMAP.//GO:0009249 P:protein lipoylation IEA:InterPro.	IPR001640 Prolipoprot_diAcglycer_Trfase.
gene1665	-2.01063	2.1424e-05	SYNWH7803_RS08355	SynWH7803_1697	WP_011933595.1	hypothetical protein	GO:0016021 C:integral component of membrane IEA:UniProtKB-KW.
gene1713	-2.009	5.6441e-08	SYNWH7803_RS08595	RNA_33
gene413	-2.00812	7.38912e-08	SYNWH7803_RS02075	SynWH7803_0420	WP_011932338.1	50S ribosomal protein L6
gene1197	-2.0025	5.29784e-10	SYNWH7803_RS06005	SynWH7803_1217	WP_011933124.1	ABC transporter permease	GO:0016021 C:integral component of membrane IEA:UniProtKB-KW.//GO:0005886 C:plasma membrane IEA:UniProtKB-KW.	IPR003838 ABC_permease_dom.//IPR025857 MacB_PCD.
gene122	-2.00249	1.59245e-06	SYNWH7803_RS00630		WP_011932066.1	hypothetical protein
gene1957	-2.00066	0.000706103	SYNWH7803_RS09810		WP_041428933.1	hypothetical protein
gene2333	-2.00058	7.38912e-08	SYNWH7803_RS11685	SynWH7803_2363	WP_011934250.1	hypothetical protein		IPR001646 5peptide_repeat.//IPR013026 TPR-contain_dom.//IPR011990 TPR-like_helical_dom.//IPR019734 TPR_repeat.
gene1173	-1.99744	2.39614e-10	SYNWH7803_RS05885	SynWH7803_1193	WP_041428486.1	hypothetical protein
gene1102	-1.99377	0.000509016	SYNWH7803_RS05530	SynWH7803_1121	WP_011933029.1	rRNA methyltransferase	GO:0005737 C:cytoplasm IEA:UniProtKB-SubCell.//GO:0003723 F:RNA binding IEA:InterPro.//GO:0008757 F:S-adenosylmethionine-dependent methyltransferase activity IEA:UniProtKB-HAMAP.//GO:0008175 F:tRNA methyltransferase activity IEA:UniProtKB-HAMAP.	IPR029028 Alpha/beta_knot_MTases.//IPR001537 SpoU_MeTrfase.//IPR016914 tRNA_cyt/urid_MeTfrase.//IPR029026 tRNA_m1G_MTases_N.
gene357	-1.99212	7.23938e-07	SYNWH7803_RS01795	SynWH7803_0364	WP_011932289.1	glycine/betaine ABC transporter substrate-binding protein	GO:0005215 F:transporter activity IEA:InterPro.	IPR007210 ABC_Gly_betaine_transp_sub-bd.
gene1171	-1.99167	1.02655e-05	SYNWH7803_RS05875	SynWH7803_1191	WP_011933099.1	hypothetical protein
gene2277	-1.99135	3.11876e-07	SYNWH7803_RS11405	SynWH7803_2306	WP_011934193.1	SAM-dependent methyltransferase	GO:0046406 F:magnesium protoporphyrin IX methyltransferase activity IEA:UniProtKB-EC.//GO:0015995 P:chlorophyll biosynthetic process IEA:InterPro.	IPR010251 Mg_prot_MeTrfase.//IPR010940 Mg_prot_MeTrfase_C.//IPR029063 SAM-dependent_MTases.
gene412	-1.98961	3.23708e-06	SYNWH7803_RS02070	SynWH7803_0419	WP_011932337.1	50S ribosomal protein L18
gene265	-1.988	2.48372e-13	SYNWH7803_RS01335	SynWH7803_0273	WP_011932202.1	BCCT family transporter	GO:0016021 C:integral component of membrane IEA:UniProtKB-KW.//GO:0005215 F:transporter activity IEA:InterPro.	IPR000060 BCCT_transptr.
gene408	-1.98478	1.37537e-06	SYNWH7803_RS02050	SynWH7803_0415	WP_011932334.1	adenylate kinase
gene1999	-1.9821	3.95731e-09	SYNWH7803_RS10020	SynWH7803_2029	WP_041428670.1	cell division protein FtsW
gene2259	-1.98145	1.62342e-05	SYNWH7803_RS11315	SynWH7803_2288	WP_011934175.1	NADH:ubiquinone oxidoreductase subunit K	GO:0016021 C:integral component of membrane IEA:UniProtKB-KW.//GO:0042651 C:thylakoid membrane IEA:UniProtKB-SubCell.//GO:0016655 F:oxidoreductase activity, acting on NAD(P)H, quinone or similar compound as acceptor IEA:UniProtKB-HAMAP.//GO:0048038 F:quinone binding IEA:UniProtKB-KW.//GO:0042773 P:ATP synthesis coupled electron transport IEA:InterPro.//GO:0019684 P:photosynthesis, light reaction …	IPR001133 NADH_UbQ_OxRdtase_chain4L/K.
gene1181	-1.97962	3.52785e-05	SYNWH7803_RS05925	SynWH7803_1201	WP_011933109.1	endolysin		IPR023346 Lysozyme-like_dom.
gene181	-1.97952	2.5024e-10	SYNWH7803_RS00925	SynWH7803_0192	WP_011932124.1	NAD-dependent dehydratase	GO:0008460 F:dTDP-glucose 4,6-dehydratase activity IEA:UniProtKB-EC.	IPR016040 NAD(P)-bd_dom.
gene625	-1.97882	7.14346e-08	SYNWH7803_RS03140	SynWH7803_0621	WP_011932533.1	photosystem II protein Psb27	GO:0031977 C:thylakoid lumen IEA:UniProtKB-HAMAP.//GO:0042651 C:thylakoid membrane IEA:UniProtKB-SubCell.//GO:0010207 P:photosystem II assembly IEA:UniProtKB-HAMAP.//GO:0010206 P:photosystem II repair IEA:UniProtKB-HAMAP.	IPR025585 PSII_Pbs27.//IPR017488 PSII_Psb27_bac.
gene1530	-1.96896	0.00229424	SYNWH7803_RS07680	RNA_31
gene738	-1.96564	2.20403e-08	SYNWH7803_RS03705	SynWH7803_0733	WP_011932642.1	hypothetical protein	GO:0003677 F:DNA binding IEA:InterPro.	IPR027360 AbrB-like.//IPR007159 SpoVT-AbrB_dom.
gene1132	-1.96549	1.80572e-09	SYNWH7803_RS05680	SynWH7803_1151	WP_011933059.1	phosphoribulokinase	GO:0005524 F:ATP binding IEA:UniProtKB-KW.//GO:0008974 F:phosphoribulokinase activity IEA:UniProtKB-EC.//GO:0005975 P:carbohydrate metabolic process IEA:InterPro.	IPR027417 P-loop_NTPase.//IPR006082 PRK.//IPR006083 PRK/URK.
gene2269	-1.96502	3.43519e-05	SYNWH7803_RS11365	SynWH7803_2298	WP_011934185.1	hypothetical protein	GO:0016021 C:integral component of membrane IEA:UniProtKB-KW.
gene40	-1.96351	0.000400872	SYNWH7803_RS00220	SynWH7803_0041	WP_011931975.1	penicillin amidase
gene1746	-1.96088	3.21885e-09	SYNWH7803_RS08755	SynWH7803_1775	WP_011933673.1	hypothetical protein		IPR021291 DUF2862.
gene409	-1.96009	2.98286e-08	SYNWH7803_RS02055	SynWH7803_0416	WP_011932335.1	preprotein translocase subunit SecY	GO:0016021 C:integral component of membrane IEA:UniProtKB-KW.//GO:0005886 C:plasma membrane IEA:UniProtKB-SubCell.//GO:0042651 C:thylakoid membrane IEA:UniProtKB-SubCell.//GO:0065002 P:intracellular protein transmembrane transport IEA:UniProtKB-HAMAP.//GO:0006605 P:protein targeting IEA:UniProtKB-HAMAP.//GO:0043952 P:protein transport by the Sec complex IEA:UniProtKB-HAMAP.	IPR026593 SecY.//IPR002208 SecY/SEC61-alpha.//IPR030659 SecY_CS.//IPR023201 SecY_su_dom.
gene1213	-1.9582	5.85878e-05	SYNWH7803_RS06085	SynWH7803_1236	WP_011933143.1	alkyl hydroperoxide reductase	GO:0016209 F:antioxidant activity IEA:InterPro.//GO:0016491 F:oxidoreductase activity IEA:InterPro.	IPR000866 AhpC/TSA.//IPR024706 Peroxiredoxin_AhpC-typ.//IPR012336 Thioredoxin-like_fold.
gene141	-1.95776	1.87324e-08	SYNWH7803_RS00725	SynWH7803_0151	WP_011932085.1	glutathione peroxidase	GO:0004602 F:glutathione peroxidase activity IEA:InterPro.//GO:0006979 P:response to oxidative stress IEA:InterPro.	IPR000889 Glutathione_peroxidase.//IPR029759 GPX_AS.//IPR012336 Thioredoxin-like_fold.
gene487	-1.95128	3.97636e-10	SYNWH7803_RS02445	SynWH7803_0491	WP_011932405.1	bilin biosynthesis protein CpeY		IPR011989 ARM-like.//IPR016024 ARM-type_fold.//IPR004155 PBS_lyase_HEAT.
gene1371	-1.94789	2.24957e-10	SYNWH7803_RS06880	SynWH7803_1397	WP_011933301.1	hypothetical protein
gene149	-1.94628	0.000170859	SYNWH7803_RS00765	SynWH7803_0160	WP_011932094.1	hypothetical protein	GO:0016021 C:integral component of membrane IEA:UniProtKB-KW.	IPR020846 MFS_dom.
gene522	-1.94342	0.00010308	SYNWH7803_RS02625		WP_041428363.1	hypothetical protein
gene1310	-1.94033	2.92317e-08	SYNWH7803_RS06570	SynWH7803_1340	WP_011933244.1	signal peptidase II	GO:0016021 C:integral component of membrane IEA:UniProtKB-KW.//GO:0005886 C:plasma membrane IEA:UniProtKB-SubCell.//GO:0004190 F:aspartic-type endopeptidase activity IEA:UniProtKB-HAMAP.	IPR001872 Peptidase_A8.
gene1640	-1.93654	1.68031e-05	SYNWH7803_RS08230	SynWH7803_1669	WP_011933567.1	hypothetical protein
gene1333	-1.93556	7.70838e-08	SYNWH7803_RS06685	SynWH7803_1362	WP_011933266.1	preprotein translocase subunit SecD	GO:0016021 C:integral component of membrane IEA:UniProtKB-KW.//GO:0005622 C:intracellular IEA:GOC.//GO:0005886 C:plasma membrane IEA:UniProtKB-SubCell.//GO:0015450 F:P-P-bond-hydrolysis-driven protein transmembrane transporter activity IEA:InterPro.//GO:0065002 P:intracellular protein transmembrane transport IEA:UniProtKB-HAMAP.//GO:0006605 P:protein targeting IEA:UniProtKB-HAMAP.//GO:0043952 P:p…	IPR001036 Acrflvin-R.//IPR005791 SecD.//IPR022813 SecD/SecF_arch_bac.//IPR022645 SecD/SecF_bac.//IPR022646 SecD/SecF_CS.
gene1472	-1.92675	6.93396e-10	SYNWH7803_RS07390	SynWH7803_1498	WP_011933401.1	hypothetical protein
gene1647	-1.92588	0.000725652	SYNWH7803_RS08265	RNA_32
gene507	-1.9172	2.58031e-11	SYNWH7803_RS02550	SynWH7803_0512	WP_011932426.1	sugar kinase	GO:0016301 F:kinase activity IEA:UniProtKB-KW.//GO:0016773 F:phosphotransferase activity, alcohol group as acceptor IEA:InterPro.//GO:0005975 P:carbohydrate metabolic process IEA:InterPro.	IPR018485 Carb_kinase_FGGY_C.
gene405	-1.91268	5.29947e-05	SYNWH7803_RS02035	SynWH7803_0411	WP_011932332.1	DNA-directed RNA polymerase subunit alpha
gene595	-1.90944	5.15069e-06	SYNWH7803_RS02990	SynWH7803_0590	WP_011932502.1	hypothetical protein
gene995	-1.90211	3.57083e-09	SYNWH7803_RS04990	SynWH7803_1016	WP_011932924.1	hypothetical protein		IPR010621 DUF1214.//IPR010679 DUF1254.//IPR023289 VPA0735-like_dom.
gene2268	-1.89944	2.89267e-06	SYNWH7803_RS11360	SynWH7803_2297	WP_011934184.1	branched-chain amino acid ABC transporter substrate-binding protein		IPR028081 Leu-bd.//IPR028082 Peripla_BP_I.
gene488	-1.89576	4.88928e-07	SYNWH7803_RS02450	SynWH7803_0492	WP_011932406.1	bleomycin hydrolase	GO:0030089 C:phycobilisome IEA:UniProtKB-KW.//GO:0055114 P:oxidation-reduction process IEA:UniProtKB-KW.//GO:0015979 P:photosynthesis IEA:UniProtKB-KW.//GO:0018298 P:protein-chromophore linkage IEA:UniProtKB-KW.	IPR009050 Globin-like.//IPR012128 Phycobilisome_asu/bsu.
gene158	-1.89091	4.48273e-07	SYNWH7803_RS00810	SynWH7803_0169	WP_011932103.1	adenosylhomocysteinase
gene644	-1.88691	0.00315922	SYNWH7803_RS03235	SynWH7803_0640	WP_011932552.1	hypothetical protein
gene2003	-1.88273	0.000119853	SYNWH7803_RS10040	SynWH7803_2033	WP_011933924.1	hypothetical protein		IPR025458 DUF4278.
gene2092	-1.88126	0.00075902	SYNWH7803_RS10480	RNA_46
gene1009	-1.88036	2.85884e-12	glmU
gene679	-1.87549	4.48273e-07	SYNWH7803_RS03410	SynWH7803_0675	WP_011932586.1	hypothetical protein		IPR000249 Microcompartment_bac.
gene1005	-1.87474	1.19477e-06	SYNWH7803_RS05040	SynWH7803_1026	WP_011932934.1	glycogen synthase
gene148	-1.87198	0.00733766	SYNWH7803_RS00760	SynWH7803_0159	WP_011932093.1	hypothetical protein		IPR021231 DUF2811.
gene736	-1.87157	0.000688889	SYNWH7803_RS03695	SynWH7803_0731	WP_041428412.1	hypothetical protein
gene1285	-1.86932	0.000158159	SYNWH7803_RS06445	SynWH7803_1311	WP_041428502.1	LPS export ABC transporter ATP-binding protein
gene411	-1.86921	0.000216918	SYNWH7803_RS02065	SynWH7803_0418	WP_006042220.1	30S ribosomal protein S5	GO:0015935 C:small ribosomal subunit IEA:InterPro.//GO:0019843 F:rRNA binding IEA:UniProtKB-HAMAP.//GO:0003735 F:structural constituent of ribosome IEA:UniProtKB-HAMAP.//GO:0006412 P:translation IEA:UniProtKB-HAMAP.	IPR014720 dsRBD_dom.//IPR000851 Ribosomal_S5.//IPR005712 Ribosomal_S5_bac-type.//IPR005324 Ribosomal_S5_C.//IPR020568 Ribosomal_S5_D2-typ_fold.//IPR014721 Ribosomal_S5_D2-typ_fold_subgr.//IPR013810 Ribosomal_S5_N.//IPR018192 Ribosomal_S5_N_CS.
gene1399	-1.86721	7.65182e-05	SYNWH7803_RS07020	RNA_29
gene1471	-1.86115	5.3426e-06	SYNWH7803_RS07385	SynWH7803_1497	WP_041428542.1	hypothetical protein
gene1299	-1.86013	0.000986241	SYNWH7803_RS06515	SynWH7803_1328	WP_011933233.1	elongation factor Ts
gene1028	-1.85236	1.98447e-07	SYNWH7803_RS05155	SynWH7803_1049	WP_011932957.1	Rieske domain-containing protein	GO:0016021 C:integral component of membrane IEA:UniProtKB-KW.//GO:0051537 F:2 iron, 2 sulfur cluster binding IEA:UniProtKB-KW.//GO:0046872 F:metal ion binding IEA:UniProtKB-KW.//GO:0016491 F:oxidoreductase activity IEA:InterPro.	IPR013130 Fe3_Rdtase_TM_dom.//IPR017941 Rieske_2Fe-2S.
gene121	-1.8519	8.36035e-16	SYNWH7803_RS00625	SynWH7803_0131	WP_011932065.1	glycosyltransferase	GO:0016757 F:transferase activity, transferring glycosyl groups IEA:InterPro.	IPR002201 Glyco_trans_9.
gene2138	-1.85036	3.0055e-06	SYNWH7803_RS10710	SynWH7803_2172	WP_011934060.1	peroxiredoxin	GO:0016209 F:antioxidant activity IEA:InterPro.//GO:0016491 F:oxidoreductase activity IEA:InterPro.	IPR000866 AhpC/TSA.//IPR024706 Peroxiredoxin_AhpC-typ.//IPR012336 Thioredoxin-like_fold.
gene2238	-1.85022	5.14134e-06	SYNWH7803_RS11210	SynWH7803_2266	WP_011934153.1	hypothetical protein
gene184	-1.84781	9.67327e-10	SYNWH7803_RS00940	SynWH7803_0195	WP_011932127.1	transketolase	GO:0046872 F:metal ion binding IEA:UniProtKB-KW.//GO:0004802 F:transketolase activity IEA:UniProtKB-EC.	IPR029061 THDP-binding.//IPR009014 Transketo_C/Pyr-ferredox_oxred.//IPR005475 Transketolase-like_Pyr-bd.//IPR005478 Transketolase_bac-like.//IPR020826 Transketolase_BS.//IPR005474 Transketolase_N.
gene485	-1.84389	1.07163e-14	SYNWH7803_RS02435	SynWH7803_0489	WP_011932403.1	glycosyltransferase		IPR011989 ARM-like.//IPR016024 ARM-type_fold.//IPR021133 HEAT_type_2.//IPR004155 PBS_lyase_HEAT.
gene1866	-1.84204	5.37503e-06	SYNWH7803_RS09355	SynWH7803_1896	WP_011933794.1	chorismate mutase	GO:0004106 F:chorismate mutase activity IEA:UniProtKB-EC.	IPR008243 Chorismate_mutase_AroH.//IPR013813 Endoribo_LPSP/chorism_mut-like.
gene1532	-1.84079	2.02479e-07	SYNWH7803_RS07690	SynWH7803_1560	WP_011933463.1	ferredoxin--NADP reductase	GO:0030089 C:phycobilisome IEA:InterPro.//GO:0004324 F:ferredoxin-NADP+ reductase activity IEA:UniProtKB-EC.	IPR008213 CpcD-like_dom.//IPR017927 Fd_Rdtase_FAD-bd.//IPR001709 Flavoprot_Pyr_Nucl_cyt_Rdtase.//IPR015701 FNR.//IPR008333 OxRdtase_FAD-bd_dom.//IPR001433 OxRdtase_FAD/NAD-bd.//IPR017938 Riboflavin_synthase-like_b-brl.
gene119	-1.83928	0.000190407	SYNWH7803_RS00615	SynWH7803_0129	WP_041428323.1	hemolysin activation protein
gene671	-1.82606	2.37025e-10	SYNWH7803_RS03370	SynWH7803_0667	WP_006043638.1	photosystem I reaction center subunit XII	GO:0016021 C:integral component of membrane IEA:UniProtKB-KW.//GO:0009522 C:photosystem I IEA:UniProtKB-KW.//GO:0042651 C:thylakoid membrane IEA:UniProtKB-SubCell.//GO:0015979 P:photosynthesis IEA:UniProtKB-HAMAP.	IPR010010 PSI_PsaM.
gene1529	-1.82552	5.13016e-06	SYNWH7803_RS07675	SynWH7803_1558	WP_041428560.1	ATPase
gene647	-1.81865	0.0006058	SYNWH7803_RS03250	SynWH7803_0643	WP_011932555.1	integrase	GO:0003677 F:DNA binding IEA:InterPro.//GO:0015074 P:DNA integration IEA:InterPro.//GO:0006310 P:DNA recombination IEA:InterPro.	IPR011010 DNA_brk_join_enz.//IPR013762 Integrase-like_cat.//IPR002104 Integrase_catalytic.
gene990	-1.81069	0.00473707	SYNWH7803_RS04965	SynWH7803_1009	WP_011932917.1	fumarate reductase	GO:0016021 C:integral component of membrane IEA:UniProtKB-KW.
gene542	-1.80817	0.000304612	SYNWH7803_RS02725	SynWH7803_0542	WP_050815914.1	helicase
gene2254	-1.80679	4.26899e-05	SYNWH7803_RS11290	SynWH7803_2282	WP_011934169.1	mannose-1-phosphate guanyltransferase	GO:0016779 F:nucleotidyltransferase activity IEA:InterPro.//GO:0009058 P:biosynthetic process IEA:InterPro.	IPR005835 NTP_transferase_dom.//IPR029044 Nucleotide-diphossugar_trans.//IPR011004 Trimer_LpxA-like.
gene1086	-1.80342	0.000427373	SYNWH7803_RS05450	SynWH7803_1107	WP_011933015.1	hypothetical protein	GO:0016021 C:integral component of membrane IEA:UniProtKB-KW.	IPR001727 UPF0016.
gene1671	-1.80182	0.00024394	SYNWH7803_RS08385	SynWH7803_1704	WP_041428622.1	hypothetical protein
gene2177	-1.80091	8.52813e-13	SYNWH7803_RS10905	SynWH7803_2207	WP_011934095.1	MFS transporter	GO:0016021 C:integral component of membrane IEA:UniProtKB-KW.	IPR020846 MFS_dom.//IPR010290 TM_effector.
gene691	-1.79862	1.1532e-05	SYNWH7803_RS03470	SynWH7803_0687	WP_011932596.1	carbon dioxide transporter		IPR010220 CO2_hydration.
gene1384	-1.7985	0.000494853	SYNWH7803_RS06945	SynWH7803_1410	WP_011933314.1	hypothetical protein
gene266	-1.79067	9.47286e-09	SYNWH7803_RS01340	SynWH7803_0274	WP_041428334.1	sarcosine oxidase
gene1669	-1.78645	0.000688889	SYNWH7803_RS12620	SynWH7803_1702	WP_011933600.1	putative transcriptional regulator	GO:0043565 F:sequence-specific DNA binding IEA:InterPro.//GO:0003700 F:transcription factor activity, sequence-specific DNA binding IEA:InterPro.//GO:0006351 P:transcription, DNA-templated IEA:UniProtKB-KW.	IPR009057 Homeodomain-like.//IPR018060 HTH_AraC.
gene420	-1.78333	5.5875e-06	SYNWH7803_RS02110	SynWH7803_0427	WP_011932343.1	50S ribosomal protein L16
gene2404	-1.7828	0.000681977	SYNWH7803_RS12040	SynWH7803_2434	WP_011934320.1	sugar ABC transporter substrate-binding protein
gene626	-1.7784	2.49893e-05	SYNWH7803_RS03145	SynWH7803_0622	WP_011932534.1	proline--tRNA ligase
gene1282	-1.77611	0.000185443	SYNWH7803_RS06430	SynWH7803_1307	WP_011933212.1	hypothetical protein	GO:0006744 P:ubiquinone biosynthetic process IEA:InterPro.	IPR007715 Coq4.
gene893	-1.77247	1.98047e-07	SYNWH7803_RS04480	SynWH7803_0906	WP_011932814.1	hypothetical protein
gene1896	-1.76851	8.72199e-05	SYNWH7803_RS09505	SynWH7803_1928	WP_006043393.1	DNA-binding protein	GO:0003677 F:DNA binding IEA:UniProtKB-KW.//GO:0030261 P:chromosome condensation IEA:UniProtKB-KW.//GO:0003677 F:DNA binding IEA:UniProtKB-KW.//GO:0030261 P:chromosome condensation IEA:UniProtKB-KW.//GO:0003677 F:DNA binding IEA:UniProtKB-KW.//GO:0030261 P:chromosome condensation IEA:UniProtKB-KW.//GO:0003677 F:DNA binding IEA:UniProtKB-KW.//GO:0030261 P:chromosome condensation IEA:UniProtKB-KW.	IPR000119 Hist_DNA-bd.//IPR020816 Histone-like_DNA-bd_CS.//IPR010992 IHF-like_DNA-bd_dom.//IPR000119 Hist_DNA-bd.//IPR020816 Histone-like_DNA-bd_CS.//IPR010992 IHF-like_DNA-bd_dom.//IPR000119 Hist_DNA-bd.//IPR020816 Histone-like_DNA-bd_CS.//IPR010992 IHF-like_DNA-bd_dom.//IPR000119 Hist_DNA-bd.//IPR020816 Histone-like_DNA-bd_CS.//IPR010992 IHF-like_DNA-bd_dom.
gene864	-1.76323	0.000115477	SYNWH7803_RS04335		WP_041428430.1	hypothetical protein
gene550	-1.76275	0.00309549	SYNWH7803_RS02765	RNA_21
gene543	-1.75933	0.000526399	SYNWH7803_RS02730	SynWH7803_0543	WP_011932455.1	peptidoglycan-binding protein LysM		IPR018392 LysM_dom.
gene1601	-1.75787	7.19491e-05	SYNWH7803_RS08035	SynWH7803_1630	WP_011933530.1	hypothetical protein
gene969	-1.75299	0.000594061	SYNWH7803_RS04860	SynWH7803_0988	WP_011932896.1	ABC transporter ATP-binding protein	GO:0005524 F:ATP binding IEA:UniProtKB-KW.//GO:0016887 F:ATPase activity IEA:InterPro.	IPR003593 AAA+_ATPase.//IPR003439 ABC_transporter-like.//IPR017871 ABC_transporter_CS.//IPR027417 P-loop_NTPase.
gene1170	-1.75265	1.87011e-07	SYNWH7803_RS05870	SynWH7803_1190	WP_011933098.1	hypothetical protein
gene643	-1.75104	5.11793e-05	pyrH
gene1391	-1.74979	8.67198e-07	SYNWH7803_RS06980	SynWH7803_1417	WP_011933321.1	amino acid ABC transporter permease	GO:0016021 C:integral component of membrane IEA:UniProtKB-KW.//GO:0005886 C:plasma membrane IEA:UniProtKB-SubCell.//GO:0005215 F:transporter activity IEA:InterPro.	IPR010065 AA_ABC_transptr_permease_3TM.//IPR000515 MetI-like.
gene2427	-1.74856	0.00177821	SYNWH7803_RS12155	SynWH7803_2456	WP_011934341.1	hypothetical protein
gene1765	-1.74521	0.00315922	SYNWH7803_RS12625	SynWH7803_1795	WP_011933693.1	pili subunit superfamily protein	GO:0016021 C:integral component of membrane IEA:UniProtKB-KW.	IPR012902 N_methyl_site.
gene1539	-1.74112	3.41992e-05	SYNWH7803_RS07725	SynWH7803_1567	WP_011933470.1	DNA damage-inducible protein	GO:0004386 F:helicase activity IEA:UniProtKB-KW.	IPR027417 P-loop_NTPase.//IPR027785 UvrD-like_helicase_C.
gene80	-1.73251	6.72337e-10	SYNWH7803_RS00420	SynWH7803_0081	WP_011932015.1	aspartate kinase	GO:0016597 F:amino acid binding IEA:InterPro.//GO:0004072 F:aspartate kinase activity IEA:UniProtKB-EC.//GO:0008652 P:cellular amino acid biosynthetic process IEA:InterPro.	IPR002912 ACT_dom.//IPR001048 Asp/Glu/Uridylate_kinase.//IPR001341 Asp_kinase_dom.//IPR018042 Aspartate_kinase_CS.//IPR027795 GATS-like_ACT_dom.
gene1445	-1.7225	0.000184901	SYNWH7803_RS07255	SynWH7803_1470	WP_041428538.1	phosphate ABC transporter ATPase
gene390	-1.7224	4.82338e-05	SYNWH7803_RS01960	SynWH7803_0397	WP_006854791.1	photosystem I reaction center subunit VIII	GO:0016021 C:integral component of membrane IEA:UniProtKB-KW.//GO:0009522 C:photosystem I IEA:InterPro.//GO:0015979 P:photosynthesis IEA:InterPro.//GO:0016021 C:integral component of membrane IEA:UniProtKB-KW.//GO:0009522 C:photosystem I IEA:InterPro.//GO:0015979 P:photosynthesis IEA:InterPro.	IPR001302 PSI_PsaI.//IPR001302 PSI_PsaI.
gene788	-1.7199	0.00215958	SYNWH7803_RS03955	SynWH7803_0784	WP_011932693.1	photosystem II protein D1 2
gene1267	-1.71955	5.80819e-09	SYNWH7803_RS06355	SynWH7803_1290	WP_011933196.1	phenylalanine--tRNA ligase subunit beta	GO:0005737 C:cytoplasm IEA:UniProtKB-SubCell.//GO:0005524 F:ATP binding IEA:UniProtKB-HAMAP.//GO:0000287 F:magnesium ion binding IEA:UniProtKB-HAMAP.//GO:0004826 F:phenylalanine-tRNA ligase activity IEA:UniProtKB-HAMAP.//GO:0000049 F:tRNA binding IEA:UniProtKB-HAMAP.//GO:0006432 P:phenylalanyl-tRNA aminoacylation IEA:UniProtKB-HAMAP.//GO:0008033 P:tRNA processing IEA:InterPro.	IPR005146 B3/B4_tRNA-bd.//IPR009061 DNA-bd_dom_put.//IPR012340 NA-bd_OB-fold.//IPR004532 Phe-tRNA-ligase_IIc_bsu.//IPR020825 Phe-tRNA_synthase_B3/B4.//IPR005121 PheS_beta_Fdx_antiC-bd.//IPR002547 tRNA-bd_dom.//IPR005147 tRNA_synthase_B5-dom.
gene384	-1.71225	5.4761e-05	psaA
gene2470	-1.71083	9.85521e-05	SYNWH7803_RS12370	SynWH7803_2499	WP_041429002.1	tetracycline resistance MFS efflux pump
gene1098	-1.70837	0.00724939	SYNWH7803_RS05510	SynWH7803_1118	WP_011933026.1	peroxiredoxin	GO:0051920 F:peroxiredoxin activity IEA:InterPro.	IPR000866 AhpC/TSA.//IPR024706 Peroxiredoxin_AhpC-typ.//IPR019479 Peroxiredoxin_C.//IPR012336 Thioredoxin-like_fold.
gene421	-1.7051	6.26596e-06	SYNWH7803_RS02115	SynWH7803_0428	WP_011932344.1	30S ribosomal protein S3
gene1617	-1.70111	0.000384362	SYNWH7803_RS08115	SynWH7803_1647	WP_006041823.1	photosystem II D2 protein	GO:0016021 C:integral component of membrane IEA:UniProtKB-KW.//GO:0009523 C:photosystem II IEA:UniProtKB-KW.//GO:0042651 C:thylakoid membrane IEA:UniProtKB-SubCell.//GO:0016168 F:chlorophyll binding IEA:UniProtKB-HAMAP.//GO:0045156 F:electron transporter, transferring electrons within the cyclic electron transport pathway of photosynthesis activity IEA:InterPro.//GO:0005506 F:iron ion binding IEA…	IPR000484 Photo_RC_L/M.//IPR005868 PSII_PsbD/D2.//IPR000484 Photo_RC_L/M.//IPR005868 PSII_PsbD/D2.//IPR000484 Photo_RC_L/M.//IPR005868 PSII_PsbD/D2.
gene2088	-1.70106	1.71563e-07	SYNWH7803_RS10460	SynWH7803_2124	WP_011934014.1	chromosome segregation protein SMC	GO:0005694 C:chromosome IEA:InterPro.//GO:0005737 C:cytoplasm IEA:UniProtKB-SubCell.//GO:0005524 F:ATP binding IEA:UniProtKB-HAMAP.//GO:0003677 F:DNA binding IEA:UniProtKB-HAMAP.//GO:0030261 P:chromosome condensation IEA:InterPro.//GO:0006260 P:DNA replication IEA:UniProtKB-HAMAP.//GO:0007062 P:sister chromatid cohesion IEA:InterPro.	IPR027417 P-loop_NTPase.//IPR003395 RecF/RecN/SMC_N.//IPR024704 SMC.//IPR010935 SMC_hinge.//IPR011890 SMC_prok.
gene1059	-1.70037	0.000119853	SYNWH7803_RS05315	SynWH7803_1079	WP_011932987.1	hypothetical protein	GO:0016021 C:integral component of membrane IEA:UniProtKB-KW.
gene96	-1.69726	4.87646e-06	SYNWH7803_RS00500	SynWH7803_0105	WP_011932039.1	sugar transferase	GO:0016021 C:integral component of membrane IEA:UniProtKB-KW.//GO:0016740 F:transferase activity IEA:UniProtKB-KW.	IPR003362 Bact_transf.
gene238	-1.68893	3.13445e-08	SYNWH7803_RS01200	SynWH7803_0246	WP_011932176.1	photosystem II reaction center protein J
gene98	-1.6884	1.37751e-05	SYNWH7803_RS00510	SynWH7803_0107	WP_011932041.1	dTDP-glucose 4,6-dehydratase	GO:0008460 F:dTDP-glucose 4,6-dehydratase activity IEA:UniProtKB-EC.//GO:0009225 P:nucleotide-sugar metabolic process IEA:InterPro.	IPR005888 dTDP_Gluc_deHydtase.//IPR016040 NAD(P)-bd_dom.
gene349	-1.68796	2.89961e-05	SYNWH7803_RS01755	SynWH7803_0356	WP_011932281.1	aldolase	GO:0008675 F:2-dehydro-3-deoxy-phosphogluconate aldolase activity IEA:UniProtKB-EC.//GO:0008700 F:4-hydroxy-2-oxoglutarate aldolase activity IEA:UniProtKB-EC.	IPR000887 Aldlse_KDPG_KHG.//IPR013785 Aldolase_TIM.//IPR031338 KDPG/KHG_AS_2.
gene1663	-1.6875	5.01185e-07	SYNWH7803_RS08345	SynWH7803_1695	WP_011933593.1	hypothetical protein	GO:0016021 C:integral component of membrane IEA:InterPro.//GO:0004348 F:glucosylceramidase activity IEA:InterPro.//GO:0006680 P:glucosylceramide catabolic process IEA:InterPro.	IPR008928 6-hairpin_glycosidase-like.//IPR014551 B_Glucosidase_GBA2-typ.//IPR024462 GBA2_N.//IPR006775 Glucosylceramidase.
gene1475	-1.68388	0.000194091	SYNWH7803_RS07405	SynWH7803_1502	WP_011933405.1	tRNA synthetase	GO:0016021 C:integral component of membrane IEA:UniProtKB-KW.	IPR025698 2TM_dom.
gene2501	-1.6824	2.35531e-06	SYNWH7803_RS12525	SynWH7803_2530	WP_011934415.1	DNA repair protein RecN	GO:0005524 F:ATP binding IEA:InterPro.//GO:0006310 P:DNA recombination IEA:InterPro.//GO:0006281 P:DNA repair IEA:UniProtKB-KW.	IPR004604 DNA_recomb/repair_RecN.//IPR027417 P-loop_NTPase.//IPR003395 RecF/RecN/SMC_N.
gene2044	-1.68126	0.000538262	SYNWH7803_RS10245	SynWH7803_2074	WP_011933965.1	radical SAM protein	GO:0003824 F:catalytic activity IEA:InterPro.//GO:0051536 F:iron-sulfur cluster binding IEA:InterPro.	IPR013785 Aldolase_TIM.//IPR007197 rSAM.//IPR026357 rSAM/SPASM_prot_GRRM_system.
gene1801	-1.67752	0.00224406	SYNWH7803_RS09030	SynWH7803_1833	WP_011933731.1	peptidase	GO:0016021 C:integral component of membrane IEA:UniProtKB-KW.
gene693	-1.67651	0.000132498	SYNWH7803_RS03480	SynWH7803_0689	WP_011932598.1	rubsico expression protein CbbX	GO:0005524 F:ATP binding IEA:InterPro.	IPR003593 AAA+_ATPase.//IPR003959 ATPase_AAA_core.//IPR000641 CbxX_CfqX.//IPR000470 CbxX_CfqX_mono.//IPR027417 P-loop_NTPase.
gene558	-1.6762	0.0499636	SYNWH7803_RS02805	SynWH7803_0553	WP_041428378.1	hypothetical protein
gene1286	-1.67435	1.59444e-11	SYNWH7803_RS06450	SynWH7803_1312	WP_011933217.1	hypothetical protein
gene394	-1.67396	0.00128744	SYNWH7803_RS01980	SynWH7803_0401	WP_011932323.1	hydrolase	GO:0016787 F:hydrolase activity IEA:UniProtKB-KW.	IPR000064 NLP_P60_dom.
gene2381	-1.67303	0.000710925	SYNWH7803_RS11925	SynWH7803_2411	WP_011934297.1	hypothetical protein
gene356	-1.66832	9.37013e-05	SYNWH7803_RS01790	SynWH7803_0363	WP_011932288.1	glycine/betaine ABC transporter permease	GO:0016021 C:integral component of membrane IEA:UniProtKB-KW.//GO:0005886 C:plasma membrane IEA:UniProtKB-SubCell.//GO:0006810 P:transport IEA:UniProtKB-KW.	IPR000515 MetI-like.
gene1603	-1.66605	0.000205779	SYNWH7803_RS08045	SynWH7803_1633	WP_011933533.1	hypothetical protein
gene267	-1.66586	3.33635e-05	SYNWH7803_RS01345	SynWH7803_0275	WP_011932204.1	glutamate dehydrogenase	GO:0016639 F:oxidoreductase activity, acting on the CH-NH2 group of donors, NAD or NADP as acceptor IEA:InterPro.//GO:0006520 P:cellular amino acid metabolic process IEA:InterPro.	IPR006095 Glu/Leu/Phe/Val_DH.//IPR006096 Glu/Leu/Phe/Val_DH_C.//IPR006097 Glu/Leu/Phe/Val_DH_dimer_dom.//IPR016211 Glu/Phe/Leu/Val_DH_bac/arc.//IPR016040 NAD(P)-bd_dom.
gene496	-1.66036	3.98385e-05	SYNWH7803_RS02495	SynWH7803_0502	WP_011932416.1	phycobilisome linker polypeptide, C-phycoerythrin-associated	GO:0030089 C:phycobilisome IEA:InterPro.//GO:0015979 P:photosynthesis IEA:InterPro.	IPR008213 CpcD-like_dom.//IPR001297 PBS_linker_dom.
gene1616	-1.65786	0.0070152	SYNWH7803_RS08110	SynWH7803_1646	WP_011933545.1	photosystem I assembly protein Ycf4
gene2171	-1.65678	1.04675e-06	SYNWH7803_RS10875	SynWH7803_2201	WP_041428958.1	UDP pyrophosphate phosphatase
gene791	-1.65542	0.00432166	SYNWH7803_RS03970		WP_041428422.1	hypothetical protein
gene760	-1.65529	0.000141583	SYNWH7803_RS03815	SynWH7803_0756	WP_011932665.1	1,4-alpha-glucan-branching protein
gene1427	-1.65263	2.20887e-09	SYNWH7803_RS07160	SynWH7803_1451	WP_011933355.1	polyphosphate kinase	GO:0008976 F:polyphosphate kinase activity IEA:InterPro.	IPR027417 P-loop_NTPase.//IPR016898 Polyphosphate_kinase-2.//IPR022488 PPK2-related.//IPR022486 PPK2_PA0141.
gene2173	-1.652	0.000730882	psbU
gene400	-1.6496	0.00282269	SYNWH7803_RS02010	SynWH7803_0406	WP_011932328.1	50S ribosomal protein L31
gene2231	-1.64903	0.000688889	SYNWH7803_RS11175	SynWH7803_2259	WP_011934146.1	DevB secretion protein	GO:0016021 C:integral component of membrane IEA:UniProtKB-KW.
gene1225	-1.64859	0.000203623	SYNWH7803_RS06145	SynWH7803_1248	WP_011933154.1	hypothetical protein		IPR021503 DUF3110.
gene1026	-1.64731	4.94584e-05	SYNWH7803_RS05145	SynWH7803_1047	WP_041428466.1	hypothetical protein
gene225	-1.64684	2.04672e-05	SYNWH7803_RS01135	SynWH7803_0233	WP_011932163.1	3-deoxy-manno-octulosonate cytidylyltransferase	GO:0005737 C:cytoplasm IEA:UniProtKB-SubCell.//GO:0008690 F:3-deoxy-manno-octulosonate cytidylyltransferase activity IEA:UniProtKB-EC.//GO:0033468 P:CMP-keto-3-deoxy-D-manno-octulosonic acid biosynthetic process IEA:UniProtKB-UniPathway.//GO:0009103 P:lipopolysaccharide biosynthetic process IEA:UniProtKB-UniPathway.	IPR003329 Cytidylyl_trans.//IPR004528 KdsB.//IPR029044 Nucleotide-diphossugar_trans.
gene1541	-1.64341	9.71216e-06	SYNWH7803_RS07735	SynWH7803_1569	WP_011933472.1	farnesyl-diphosphate synthase	GO:0004311 F:farnesyltranstransferase activity IEA:UniProtKB-EC.//GO:0008299 P:isoprenoid biosynthetic process IEA:UniProtKB-KW.	IPR008949 Isoprenoid_synthase_dom.//IPR000092 Polyprenyl_synt.//IPR017446 Polyprenyl_synth-rel.
gene183	-1.64325	4.3129e-05	SYNWH7803_RS00935	SynWH7803_0194	WP_050815870.1	hypothetical protein
gene1145	-1.64308	3.46407e-06	SYNWH7803_RS05745	SynWH7803_1164	WP_011933072.1	NAD dependent epimerase/dehydratase	GO:0003824 F:catalytic activity IEA:InterPro.//GO:0050662 F:coenzyme binding IEA:InterPro.	IPR001509 Epimerase_deHydtase_N.//IPR016040 NAD(P)-bd_dom.
gene1011	-1.64215	4.79952e-05	SYNWH7803_RS05070	SynWH7803_1032	WP_011932940.1	3-phosphoshikimate 1-carboxyvinyltransferase
gene1330	-1.6419	0.00733539	SYNWH7803_RS06670	SynWH7803_1359	WP_011933263.1	hypothetical protein	GO:0016021 C:integral component of membrane IEA:UniProtKB-KW.
gene406	-1.63979	0.00623436	SYNWH7803_RS02040	SynWH7803_0412	WP_006042227.1	30S ribosomal protein S11	GO:0005840 C:ribosome IEA:UniProtKB-KW.//GO:0019843 F:rRNA binding IEA:UniProtKB-HAMAP.//GO:0003735 F:structural constituent of ribosome IEA:InterPro.//GO:0006412 P:translation IEA:UniProtKB-HAMAP.	IPR001971 Ribosomal_S11.//IPR019981 Ribosomal_S11_bac-type.//IPR018102 Ribosomal_S11_CS.
gene1042	-1.63941	0.000793907	SYNWH7803_RS05230	SynWH7803_1062	WP_011932970.1	sulfate transporter	GO:0006355 P:regulation of transcription, DNA-templated IEA:InterPro.	IPR003658 Anti-sigma_ant.//IPR002645 STAS_dom.
gene2299	-1.63738	9.21995e-07	SYNWH7803_RS11515	SynWH7803_2329	WP_011934216.1	anthranilate synthase	GO:0016874 F:ligase activity IEA:UniProtKB-KW.	IPR029062 Class_I_gatase-like.//IPR017926 GATASE.//IPR006221 TrpG/PapA_dom.
gene447	-1.63542	0.0123163	SYNWH7803_RS02245	RNA_12
gene1118	-1.63398	0.00172911	SYNWH7803_RS05610	SynWH7803_1137	WP_011933045.1	hypothetical protein
gene1087	-1.62895	0.000157593	SYNWH7803_RS05455	SynWH7803_1108	WP_011933016.1	hypothetical protein	GO:0016021 C:integral component of membrane IEA:UniProtKB-KW.	IPR001727 UPF0016.
gene2397	-1.6253	0.00366492	SYNWH7803_RS12005	SynWH7803_2427	WP_011934313.1	membrane protein	GO:0016021 C:integral component of membrane IEA:UniProtKB-KW.
gene1938	-1.62213	0.00415385	SYNWH7803_RS09715	SynWH7803_1969	WP_011933865.1	hypothetical protein	GO:0016021 C:integral component of membrane IEA:UniProtKB-KW.	IPR021125 DUF2127.
gene2135	-1.62176	0.0462473	SYNWH7803_RS10695	SynWH7803_2169	WP_011934057.1	protein phosphatase		IPR010802 DUF1400.
gene346	-1.61813	9.78232e-07	SYNWH7803_RS01740	SynWH7803_0353	WP_011932278.1	photosystem II manganese-stabilizing protein PsbO	GO:0019898 C:extrinsic component of membrane IEA:InterPro.//GO:0016021 C:integral component of membrane IEA:InterPro.//GO:0009654 C:photosystem II oxygen evolving complex IEA:InterPro.//GO:0005509 F:calcium ion binding IEA:InterPro.//GO:0015979 P:photosynthesis IEA:InterPro.//GO:0042549 P:photosystem II stabilization IEA:InterPro.	IPR011250 OMP/PagP_b-brl.//IPR002628 PSII_MSP.
gene739	-1.6172	0.000550594	SYNWH7803_RS03710	SynWH7803_0734	WP_011932643.1	hypothetical protein		IPR011008 Dimeric_a/b-barrel.//IPR005545 YCII.
gene1456	-1.60994	0.000205783	SYNWH7803_RS07310	SynWH7803_1482	WP_011933385.1	hypothetical protein	GO:0016021 C:integral component of membrane IEA:UniProtKB-KW.	IPR005134 UPF0114.
gene241	-1.60742	0.000477	psbE
gene1024	-1.60715	3.93977e-05	SYNWH7803_RS05135	SynWH7803_1045	WP_011932953.1	phosphate ABC transporter substrate-binding protein	GO:0043190 C:ATP-binding cassette (ABC) transporter complex IEA:InterPro.//GO:0042301 F:phosphate ion binding IEA:InterPro.//GO:0035435 P:phosphate ion transmembrane transport IEA:InterPro.	IPR005673 ABC_phos-bd_PstS.//IPR024370 PBP_domain.
gene1714	-1.60691	0.0293848	SYNWH7803_RS08600	SynWH7803_1746	WP_011933644.1	UDP-N-acetylglucosamine 1-carboxyvinyltransferase	GO:0005737 C:cytoplasm IEA:UniProtKB-SubCell.//GO:0008760 F:UDP-N-acetylglucosamine 1-carboxyvinyltransferase activity IEA:UniProtKB-HAMAP.//GO:0007049 P:cell cycle IEA:UniProtKB-KW.//GO:0051301 P:cell division IEA:UniProtKB-KW.//GO:0071555 P:cell wall organization IEA:UniProtKB-KW.//GO:0009252 P:peptidoglycan biosynthetic process IEA:UniProtKB-HAMAP.//GO:0008360 P:regulation of cell shape IEA:Un…	IPR001986 Enolpyruvate_Tfrase_dom.//IPR013792 RNA3'P_cycl/enolpyr_Trfase_a/b.//IPR005750 UDP_GlcNAc_COvinyl_MurA.
gene105	-1.60093	0.000211638	SYNWH7803_RS12575	SynWH7803_0116	WP_011932050.1	hypothetical protein	GO:0016757 F:transferase activity, transferring glycosyl groups IEA:InterPro.	IPR002201 Glyco_trans_9.//IPR013026 TPR-contain_dom.//IPR011990 TPR-like_helical_dom.//IPR001440 TPR_1.//IPR019734 TPR_repeat.
gene1236	-1.59834	0.00096236	pgi
gene2398	-1.5982	2.37023e-05	SYNWH7803_RS12010	SynWH7803_2428	WP_011934314.1	DNA ligase
gene2409	-1.59695	0.000276857	SYNWH7803_RS12065	SynWH7803_2439	WP_011934325.1	ABC transporter	GO:0005524 F:ATP binding IEA:UniProtKB-KW.//GO:0016887 F:ATPase activity IEA:InterPro.	IPR003593 AAA+_ATPase.//IPR003439 ABC_transporter-like.//IPR017871 ABC_transporter_CS.//IPR027417 P-loop_NTPase.
gene757	-1.59693	0.000718362	SYNWH7803_RS03800	SynWH7803_0753	WP_011932662.1	plastocyanin	GO:0005507 F:copper ion binding IEA:UniProtKB-HAMAP.//GO:0009055 F:electron carrier activity IEA:UniProtKB-HAMAP.//GO:0055114 P:oxidation-reduction process IEA:UniProtKB-HAMAP.	IPR000923 BlueCu_1.//IPR028871 BlueCu_1_BS.//IPR001235 Copper_blue_Plastocyanin.//IPR008972 Cupredoxin.//IPR002387 Plastocyanin.//IPR023511 Plastocyanin_cyanobac.
gene529	-1.59647	1.1795e-06	SYNWH7803_RS02660	SynWH7803_0534	WP_011932446.1	cytochrome B6
gene1597	-1.59509	0.000195254	SYNWH7803_RS08015	SynWH7803_1626	WP_011933527.1	alpha/beta hydrolase	GO:0016787 F:hydrolase activity IEA:UniProtKB-KW.	IPR029058 AB_hydrolase.//IPR029059 AB_hydrolase_5.
gene214	-1.59287	4.07995e-06	SYNWH7803_RS01080	SynWH7803_0222	WP_011932152.1	glycosyltransferase	GO:0016740 F:transferase activity IEA:UniProtKB-KW.	IPR001296 Glyco_trans_1.
gene521	-1.59286	0.0365779	SYNWH7803_RS02620	RNA_15
gene501	-1.59265	2.76533e-07	SYNWH7803_RS02520	SynWH7803_0507	WP_011932421.1	hypothetical protein
gene875	-1.58989	0.0289913	SYNWH7803_RS04390	SynWH7803_0881	WP_011932789.1	hypothetical protein
gene2406	-1.58563	0.0346735	SYNWH7803_RS12050	SynWH7803_2436	WP_011934322.1	mechanosensitive ion channel protein MscS	GO:0016021 C:integral component of membrane IEA:UniProtKB-KW.//GO:0055085 P:transmembrane transport IEA:InterPro.	IPR010920 LSM_dom.//IPR011066 MscC_channel_C.//IPR006685 MscS_channel.//IPR006686 MscS_channel_CS.
gene1207	-1.58509	0.00308136	SYNWH7803_RS06055	SynWH7803_1227	WP_011933134.1	hypothetical protein		IPR007345 Polysacch_pyruvyl_Trfase.//IPR019896 Polysacch_pyruvyl_Trfase_CsaB.
gene2369	-1.58156	0.0186669	SYNWH7803_RS11865	SynWH7803_2399	WP_011934285.1	hypothetical protein	GO:0016021 C:integral component of membrane IEA:UniProtKB-KW.
gene1470	-1.5804	0.00178578	SYNWH7803_RS07380	SynWH7803_1496	WP_011933399.1	ribonucleotide reductase	GO:0031419 F:cobalamin binding IEA:InterPro.//GO:0000166 F:nucleotide binding IEA:InterPro.//GO:0004748 F:ribonucleoside-diphosphate reductase activity, thioredoxin disulfide as acceptor IEA:UniProtKB-EC.//GO:0008998 F:ribonucleoside-triphosphate reductase activity IEA:InterPro.//GO:0006260 P:DNA replication IEA:InterPro.	IPR013345 RTP_Rdtase_AdoCbl-dep.
gene347	-1.57885	7.61457e-06	SYNWH7803_RS01745	SynWH7803_0354	WP_011932279.1	sulfate adenylyltransferase	GO:0004781 F:sulfate adenylyltransferase (ATP) activity IEA:UniProtKB-EC.//GO:0000103 P:sulfate assimilation IEA:InterPro.	IPR025980 ATP-Sase_PUA-like_dom.//IPR015947 PUA-like_domain.//IPR014729 Rossmann-like_a/b/a_fold.//IPR024951 Sulfurylase_cat_dom.//IPR002650 Sulphate_adenylyltransferase.
gene2091	-1.5779	0.000584779	SYNWH7803_RS10475	SynWH7803_2127	WP_011934017.1	glycosyltransferase	GO:0016740 F:transferase activity IEA:UniProtKB-KW.
gene1027	-1.57717	0.00475786	SYNWH7803_RS05150	SynWH7803_1048	WP_011932956.1	hypothetical protein
gene930	-1.57397	7.60317e-05	SYNWH7803_RS04670	SynWH7803_0946	WP_011932854.1	hypothetical protein
gene1670	-1.57371	0.00029381	SYNWH7803_RS08380	SynWH7803_1703	WP_011933601.1	hypothetical protein
gene42	-1.57293	0.00438522	SYNWH7803_RS00230	SynWH7803_0043	WP_011931977.1	chemotaxis protein
gene239	-1.56938	6.28577e-10	psbL
gene2434	-1.56924	0.0178786	SYNWH7803_RS12190	SynWH7803_2463	WP_011934348.1	peptidase M23		IPR011055 Dup_hybrid_motif.//IPR016047 Peptidase_M23.
gene579	-1.56695	2.34113e-06	SYNWH7803_RS02910	SynWH7803_0574	WP_011932486.1	glycosyltransferase	GO:0016757 F:transferase activity, transferring glycosyl groups IEA:UniProtKB-KW.	IPR001296 Glyco_trans_1.//IPR028098 Glyco_trans_4-like_N.
gene553	-1.56436	0.00450807	SYNWH7803_RS02780	SynWH7803_0550	WP_011932462.1	hydroxylase		IPR009078 Ferritin-like_SF.//IPR012347 Ferritin-rel.//IPR010386 tRNA-Hydrxlase_MiaE.
gene531	-1.56234	0.00511347	SYNWH7803_RS02670	SynWH7803_0536	WP_011932448.1	alkaline invertase	GO:0033926 F:glycopeptide alpha-N-acetylgalactosaminidase activity IEA:InterPro.//GO:0004575 F:sucrose alpha-glucosidase activity IEA:UniProtKB-EC.	IPR008928 6-hairpin_glycosidase-like.//IPR024746 Glyco_hydro_100.
gene216	-1.55954	1.74517e-06	SYNWH7803_RS01090	SynWH7803_0224	WP_011932154.1	glycosyl transferase	GO:0016740 F:transferase activity IEA:UniProtKB-KW.
gene422	-1.559	0.000260942	SYNWH7803_RS02120	SynWH7803_0429	WP_006042209.1	50S ribosomal protein L22	GO:0015934 C:large ribosomal subunit IEA:InterPro.//GO:0019843 F:rRNA binding IEA:UniProtKB-HAMAP.//GO:0003735 F:structural constituent of ribosome IEA:InterPro.//GO:0006412 P:translation IEA:UniProtKB-HAMAP.	IPR001063 Ribosomal_L22.//IPR018260 Ribosomal_L22/L17_CS.//IPR005727 Ribosomal_L22_bac/chlpt-type.
gene1404	-1.55893	0.00053471	carB
gene1394	-1.55694	0.000213457	SYNWH7803_RS06995	SynWH7803_1420	WP_011933324.1	sulfate transporter	GO:0016021 C:integral component of membrane IEA:UniProtKB-KW.//GO:0008271 F:secondary active sulfate transmembrane transporter activity IEA:InterPro.	IPR011547 SLC26A/SulP_dom.//IPR001902 SLC26A/SulP_fam.//IPR002645 STAS_dom.
gene1939	-1.55175	0.000986241	SYNWH7803_RS09720	SynWH7803_1970	WP_011933866.1	SAM-dependent methyltransferase	GO:0008168 F:methyltransferase activity IEA:UniProtKB-KW.	IPR013216 Methyltransf_11.//IPR029063 SAM-dependent_MTases.
gene240	-1.54776	8.37728e-05	psbF
gene1013	-1.54728	1.64284e-05	SYNWH7803_RS05080	SynWH7803_1034	WP_011932942.1	hypothetical protein
gene516	-1.54455	0.000683873	SYNWH7803_RS02595	SynWH7803_0521	WP_011932434.1	universal stress protein	GO:0006950 P:response to stress IEA:InterPro.	IPR014729 Rossmann-like_a/b/a_fold.//IPR006015 Universal_stress_UspA.//IPR006016 UspA.
gene523	-1.54252	0.000183285	SYNWH7803_RS02630	SynWH7803_0528	WP_011932441.1	cell division topological specificity factor
gene1900	-1.54021	0.000579258	SYNWH7803_RS09525	SynWH7803_1931	WP_050815940.1	sugar transporter
gene1481	-1.53783	0.00183785	SYNWH7803_RS07435	SynWH7803_1510	WP_041428544.1	mannose-6-phosphate isomerase
gene1576	-1.53707	0.00596055	SYNWH7803_RS07910	SynWH7803_1605	WP_011933506.1	cysteine desufuration protein SufE		IPR003808 Fe-S_metab-assoc_dom.
gene513	-1.53491	0.000354357	SYNWH7803_RS02580	SynWH7803_0518	WP_011932431.1	photosystem II P680 chlorophyll A apoprotein (CP-47 protein)	GO:0016021 C:integral component of membrane IEA:UniProtKB-KW.//GO:0009523 C:photosystem II IEA:UniProtKB-KW.//GO:0042651 C:thylakoid membrane IEA:UniProtKB-SubCell.//GO:0016168 F:chlorophyll binding IEA:UniProtKB-HAMAP.//GO:0045156 F:electron transporter, transferring electrons within the cyclic electron transport pathway of photosynthesis activity IEA:InterPro.//GO:0009772 P:photosynthetic elect…	IPR000932 PS_antenna-like.//IPR017486 PSII_PsbB.
gene2090	-1.53434	0.000736214	SYNWH7803_RS10470	SynWH7803_2126	WP_011934016.1	methionine sulfoxide reductase B	GO:0033743 F:peptide-methionine (R)-S-oxide reductase activity IEA:UniProtKB-HAMAP.//GO:0008270 F:zinc ion binding IEA:UniProtKB-HAMAP.//GO:0030091 P:protein repair IEA:InterPro.//GO:0006979 P:response to oxidative stress IEA:InterPro.	IPR028427 Met_Sox_Rdtase.//IPR002579 Met_Sox_Rdtase_MsrB.//IPR011057 Mss4-like.
gene28	-1.53272	1.3898e-05	SYNWH7803_RS00160	SynWH7803_0029	WP_011931964.1	glyceraldehyde-3-phosphate dehydrogenase	GO:0051287 F:NAD binding IEA:InterPro.//GO:0050661 F:NADP binding IEA:InterPro.//GO:0016620 F:oxidoreductase activity, acting on the aldehyde or oxo group of donors, NAD or NADP as acceptor IEA:InterPro.//GO:0006006 P:glucose metabolic process IEA:InterPro.	IPR020831 GlycerAld/Erythrose_P_DH.//IPR020830 GlycerAld_3-P_DH_AS.//IPR020829 GlycerAld_3-P_DH_cat.//IPR020828 GlycerAld_3-P_DH_NAD(P)-bd.//IPR006424 Glyceraldehyde-3-P_DH_1.//IPR016040 NAD(P)-bd_dom.
gene2405	-1.52805	0.00801565	SYNWH7803_RS12045	SynWH7803_2435	WP_011934321.1	mechanosensitive ion channel protein	GO:0016021 C:integral component of membrane IEA:UniProtKB-KW.//GO:0055085 P:transmembrane transport IEA:InterPro.	IPR010920 LSM_dom.//IPR011066 MscC_channel_C.//IPR006685 MscS_channel.//IPR011014 MscS_channel_TM-2.
gene1996	-1.52559	8.33129e-05	SYNWH7803_RS10005	SynWH7803_2026	WP_011933918.1	allophycocyanin subunit alpha	GO:0030089 C:phycobilisome IEA:UniProtKB-KW.//GO:0055114 P:oxidation-reduction process IEA:UniProtKB-KW.//GO:0015979 P:photosynthesis IEA:UniProtKB-KW.//GO:0018298 P:protein-chromophore linkage IEA:UniProtKB-KW.	IPR009050 Globin-like.//IPR012128 Phycobilisome_asu/bsu.
gene1375	-1.52497	0.000202922	SYNWH7803_RS06900	SynWH7803_1401	WP_011933305.1	serine/threonine protein phosphatase	GO:0004527 F:exonuclease activity IEA:UniProtKB-KW.	IPR004843 Calcineurin-like_PHP_apaH.//IPR029052 Metallo-depent_PP-like.//IPR014577 UCP033093_metalloPase.
gene127	-1.52359	7.24679e-07	SYNWH7803_RS00655	SynWH7803_0137	WP_011932071.1	phosphate ABC transporter permease	GO:0016021 C:integral component of membrane IEA:UniProtKB-KW.	IPR013525 ABC_2_trans.
gene2042	-1.5224	0.00543866	SYNWH7803_RS10235	SynWH7803_2072	WP_011933963.1	ABC transporter substrate-binding protein		IPR026358 Orph_peri_GRRM.//IPR001638 Solute-binding_3/MltF_N.
gene123	-1.52198	5.71421e-08	SYNWH7803_RS00635		WP_050815907.1	hypothetical protein
gene1609	-1.52116	5.71036e-05	SYNWH7803_RS08075	SynWH7803_1639	WP_011933538.1	hypothetical protein
gene2041	-1.52068	0.000143565	SYNWH7803_RS10230		WP_041428675.1	hypothetical protein
gene1121	-1.52067	2.75084e-07	SYNWH7803_RS05625	SynWH7803_1140	WP_011933048.1	hypothetical protein
gene235	-1.5199	0.00494431	SYNWH7803_RS01185	SynWH7803_0243	WP_011932173.1	histidine--tRNA ligase
gene1046	-1.5199	0.0010593	gatA
gene106	-1.51922	0.000702823	SYNWH7803_RS00550	partial;pseudo;SynWH7803_0117
gene1359	-1.51828	0.000795252	SYNWH7803_RS06815	SynWH7803_1386	WP_011933290.1	histidine kinase	GO:0005622 C:intracellular IEA:GOC.//GO:0000155 F:phosphorelay sensor kinase activity IEA:InterPro.	IPR003594 HATPase_C.//IPR005467 His_kinase_dom.//IPR003661 HisK_dim/P.//IPR000014 PAS.
gene699	-1.51815	0.00418118	SYNWH7803_RS03510	SynWH7803_0695	WP_011932604.1	ATP phosphoribosyltransferase
gene401	-1.51785	0.0157502	SYNWH7803_RS02015	SynWH7803_0407	WP_011932329.1	30S ribosomal protein S9	GO:0005840 C:ribosome IEA:UniProtKB-KW.//GO:0003735 F:structural constituent of ribosome IEA:InterPro.//GO:0006412 P:translation IEA:UniProtKB-HAMAP.	IPR020568 Ribosomal_S5_D2-typ_fold.//IPR014721 Ribosomal_S5_D2-typ_fold_subgr.//IPR000754 Ribosomal_S9.//IPR023035 Ribosomal_S9_bac/plastid.//IPR020574 Ribosomal_S9_CS.
gene1116	-1.5177	0.00187378	SYNWH7803_RS05600	SynWH7803_1135	WP_041428821.1	GTPase
gene339	-1.51565	0.00375139	SYNWH7803_RS01705	SynWH7803_0346	WP_011932272.1	hypothetical protein	GO:0016021 C:integral component of membrane IEA:UniProtKB-KW.	IPR007572 Uncharacterised_Ycf20.
gene717	-1.51301	0.0108613	SYNWH7803_RS03600	SynWH7803_0713	WP_011932622.1	cytochrome B6	GO:0016021 C:integral component of membrane IEA:UniProtKB-KW.//GO:0005886 C:plasma membrane IEA:UniProtKB-SubCell.//GO:0004129 F:cytochrome-c oxidase activity IEA:UniProtKB-EC.//GO:0019646 P:aerobic electron transport chain IEA:InterPro.	IPR024791 Cyt_c/ubiquinol_Oxase_su3.//IPR013833 Cyt_c_oxidase_su3_a-hlx.//IPR000298 Cyt_c_oxidase_su3_dom.
gene1446	-1.5128	0.00411001	SYNWH7803_RS07260	SynWH7803_1471	WP_011933374.1	phosphate ABC transporter substrate-binding protein	GO:0043190 C:ATP-binding cassette (ABC) transporter complex IEA:InterPro.//GO:0055085 P:transmembrane transport IEA:InterPro.	IPR030836 ABC_peri_selen.//IPR005770 PhnD.
gene2317	-1.51157	0.0184582	SYNWH7803_RS11605	SynWH7803_2347	WP_041428697.1	hypothetical protein
gene1250	-1.51038	0.000197211	SYNWH7803_RS06270	SynWH7803_1273	WP_011933179.1	phosphoesterase	GO:0003677 F:DNA binding IEA:InterPro.//GO:0003887 F:DNA-directed DNA polymerase activity IEA:InterPro.//GO:0016787 F:hydrolase activity IEA:UniProtKB-KW.//GO:0006260 P:DNA replication IEA:InterPro.	IPR004013 PHP_dom.//IPR003141 Pol/His_phosphatase_N.//IPR016195 Pol/histidinol_Pase-like.
gene2345	-1.50954	0.00702683	SYNWH7803_RS11745	SynWH7803_2375	WP_011934262.1	transcription termination/antitermination factor NusG	GO:0006354 P:DNA-templated transcription, elongation IEA:UniProtKB-HAMAP.//GO:0006353 P:DNA-templated transcription, termination IEA:UniProtKB-HAMAP.//GO:0032784 P:regulation of DNA-templated transcription, elongation IEA:InterPro.//GO:0031564 P:transcription antitermination IEA:UniProtKB-HAMAP.	IPR005824 KOW.//IPR006645 NGN_dom.//IPR014722 Rib_L2_dom2.//IPR001062 Transcrpt_antiterm_NusG.//IPR015869 Transcrpt_antiterm_NusG_bac_CS.//IPR008991 Translation_prot_SH3-like.
gene116	-1.50816	1.2046e-05	SYNWH7803_RS00600	SynWH7803_0126	WP_011932060.1	hypothetical protein	GO:0016757 F:transferase activity, transferring glycosyl groups IEA:InterPro.	IPR002201 Glyco_trans_9.//IPR013026 TPR-contain_dom.//IPR011990 TPR-like_helical_dom.//IPR013105 TPR_2.//IPR019734 TPR_repeat.
gene452	-1.50764	0.00122529	SYNWH7803_RS02270	SynWH7803_0457	WP_011932371.1	photosystem I reaction center subunit II	GO:0009538 C:photosystem I reaction center IEA:InterPro.//GO:0015979 P:photosynthesis IEA:InterPro.	IPR003685 PsaD.
gene1345	-1.50561	0.0178627	SYNWH7803_RS06745	SynWH7803_1373	WP_011933277.1	hypothetical protein		IPR011990 TPR-like_helical_dom.
gene1372	-1.50461	0.00157017	SYNWH7803_RS06885	SynWH7803_1398	WP_041428850.1	glucosylglycerolphosphate phosphatase
gene623	-1.50367	0.0203962	SYNWH7803_RS03130	SynWH7803_0619	WP_011932531.1	carbohydrate kinase	GO:0016301 F:kinase activity IEA:UniProtKB-KW.//GO:0016773 F:phosphotransferase activity, alcohol group as acceptor IEA:InterPro.	IPR002173 Carboh/pur_kinase_PfkB_CS.//IPR011611 PfkB_dom.//IPR029056 Ribokinase-like.
gene1516	-1.50221	0.00119011	SYNWH7803_RS07610	SynWH7803_1545	WP_041428555.1	two-component system response regulator
gene1902	-1.50212	0.0105548	SYNWH7803_RS09535	SynWH7803_1933	WP_011933829.1	hypothetical protein	GO:0016021 C:integral component of membrane IEA:UniProtKB-KW.	IPR021467 DUF3119.
gene1767	-1.50124	0.00784016	SYNWH7803_RS08860	SynWH7803_1797	WP_011933695.1	hypothetical protein	GO:0016021 C:integral component of membrane IEA:UniProtKB-KW.
gene1794	1.50019	0.0233672	SYNWH7803_RS08995	SynWH7803_1826	WP_011933724.1	hypothetical protein	GO:0016020 C:membrane IEA:InterPro.	IPR001107 Band_7.//IPR001972 Stomatin_fam.
gene208	1.5031	0.0245848	SYNWH7803_RS01050	SynWH7803_0216	WP_011932146.1	glycolate oxidase	GO:0051539 F:4 iron, 4 sulfur cluster binding IEA:UniProtKB-KW.//GO:0046872 F:metal ion binding IEA:UniProtKB-KW.//GO:0055114 P:oxidation-reduction process IEA:UniProtKB-KW.	IPR017896 4Fe4S_Fe-S-bd.//IPR017900 4Fe4S_Fe_S_CS.//IPR004017 Cys_rich_dom.//IPR012257 Glc_ox_4Fe-4S.//IPR009051 Helical_ferredxn.
gene1841	1.50498	0.0449161	SYNWH7803_RS09230	SynWH7803_1871	WP_011933769.1	cytochrome C oxidase subunit II	GO:0016021 C:integral component of membrane IEA:UniProtKB-KW.//GO:0005886 C:plasma membrane IEA:UniProtKB-SubCell.//GO:0070469 C:respiratory chain IEA:UniProtKB-KW.//GO:0005507 F:copper ion binding IEA:InterPro.//GO:0004129 F:cytochrome-c oxidase activity IEA:UniProtKB-EC.//GO:0022900 P:electron transport chain IEA:InterPro.	IPR001505 Copper_CuA.//IPR008972 Cupredoxin.//IPR002429 Cyt_c_oxidase_su2_C.//IPR011759 Cyt_c_oxidase_su2_TM_dom.
gene2025	1.50932	0.0040908	SYNWH7803_RS10150	SynWH7803_2055	WP_011933946.1	hypothetical protein		IPR021375 DUF2997.
gene811	1.51444	0.000167431	SYNWH7803_RS04070	SynWH7803_0808	WP_011932716.1	NADH-flavin reductase		IPR016040 NAD(P)-bd_dom.
gene1608	1.51588	0.0259031	SYNWH7803_RS08070	SynWH7803_1638	WP_011933537.1	SAM-dependent methyltransferase	GO:0008168 F:methyltransferase activity IEA:UniProtKB-KW.	IPR025714 Methyltranfer_dom.//IPR029063 SAM-dependent_MTases.
gene1755	1.51777	1.29718e-06	SYNWH7803_RS08800	SynWH7803_1785	WP_011933683.1	peptide ABC transporter	GO:0016021 C:integral component of membrane IEA:UniProtKB-KW.//GO:0005886 C:plasma membrane IEA:UniProtKB-SubCell.//GO:0006810 P:transport IEA:UniProtKB-KW.	IPR000515 MetI-like.
gene136	1.5197	0.00276327	SYNWH7803_RS00700	SynWH7803_0146	WP_011932080.1	tRNA dimethylallyltransferase
gene1727	1.5199	1.16688e-05	SYNWH7803_RS08665	SynWH7803_1757	WP_041428633.1	hypothetical protein
gene1261	1.52435	0.00177233	SYNWH7803_RS06325	SynWH7803_1284	WP_041428497.1	type 3 alternative RNA polymerase sigma factor
gene61	1.52517	2.26698e-09	SYNWH7803_RS00325	SynWH7803_0062	WP_011931996.1	DNA polymerase III subunit gamma/tau	GO:0009360 C:DNA polymerase III complex IEA:InterPro.//GO:0005524 F:ATP binding IEA:InterPro.//GO:0003677 F:DNA binding IEA:InterPro.//GO:0003887 F:DNA-directed DNA polymerase activity IEA:UniProtKB-EC.//GO:0006260 P:DNA replication IEA:InterPro.	IPR003593 AAA+_ATPase.//IPR008921 DNA_pol3_clamp-load_cplx_C.//IPR022754 DNA_pol_III_gamma-3.//IPR012763 DNA_pol_III_sug/sutau.//IPR027417 P-loop_NTPase.
gene270	1.52709	7.65182e-05	SYNWH7803_RS01360	SynWH7803_0278	WP_011932207.1	phosphomannomutase	GO:0000287 F:magnesium ion binding IEA:InterPro.//GO:0004615 F:phosphomannomutase activity IEA:UniProtKB-EC.//GO:0005975 P:carbohydrate metabolic process IEA:InterPro.	IPR005844 A-D-PHexomutase_a/b/a-I.//IPR016055 A-D-PHexomutase_a/b/a-I/II/III.//IPR005845 A-D-PHexomutase_a/b/a-II.//IPR005846 A-D-PHexomutase_a/b/a-III.//IPR005843 A-D-PHexomutase_C.//IPR016066 A-D-PHexomutase_CS.//IPR005841 Alpha-D-phosphohexomutase_SF.
gene2107	1.52724	0.0040908	SYNWH7803_RS10555	SynWH7803_2142	WP_011934030.1	peptidase S9	GO:0004177 F:aminopeptidase activity IEA:UniProtKB-KW.//GO:0008236 F:serine-type peptidase activity IEA:InterPro.	IPR011042 6-blade_b-propeller_TolB-like.//IPR029058 AB_hydrolase.//IPR001375 Peptidase_S9.
gene159	1.52757	2.21249e-05	SYNWH7803_RS00815	SynWH7803_0170	WP_011932104.1	alkaline phosphatase	GO:0016021 C:integral component of membrane IEA:UniProtKB-KW.	IPR032818 DedA.//IPR032816 SNARE_assoc.
gene1393	1.52788	0.0297581	SYNWH7803_RS06990	SynWH7803_1419	WP_011933323.1	hypothetical protein
gene1238	1.52789	0.000319309	SYNWH7803_RS06210	SynWH7803_1261	WP_011933167.1	hypothetical protein		IPR010920 LSM_dom.
gene729	1.52973	0.0142678	SYNWH7803_RS03660	SynWH7803_0725	WP_011932634.1	glucose-1-dehydrogenase	GO:0047936 F:glucose 1-dehydrogenase [NAD(P)] activity IEA:UniProtKB-EC.	IPR002198 DH_sc/Rdtase_SDR.//IPR002347 Glc/ribitol_DH.//IPR016040 NAD(P)-bd_dom.//IPR020904 Sc_DH/Rdtase_CS.
gene846	1.5311	1.92857e-06	SYNWH7803_RS04245	SynWH7803_0849	WP_011932757.1	hypothetical protein
gene861	1.53215	0.00105911	SYNWH7803_RS04320	SynWH7803_0867	WP_011932775.1	zeta-carotene desaturase	GO:0016491 F:oxidoreductase activity IEA:InterPro.	IPR002937 Amino_oxidase.//IPR023753 FAD/NAD-binding_dom.
gene1381	1.53423	0.00051997	SYNWH7803_RS06930	SynWH7803_1407	WP_011933311.1	O-acetylhomoserine aminocarboxypropyltransferase	GO:0003961 F:O-acetylhomoserine aminocarboxypropyltransferase activity IEA:UniProtKB-EC.//GO:0030170 F:pyridoxal phosphate binding IEA:InterPro.	IPR000277 Cys/Met-Metab_PyrdxlP-dep_enz.//IPR006235 OAc-hSer/O-AcSer_sulfhydrylase.//IPR015424 PyrdxlP-dep_Trfase.//IPR015421 PyrdxlP-dep_Trfase_major_sub1.//IPR015422 PyrdxlP-dep_Trfase_major_sub2.
gene1202	1.53461	0.000824868	SYNWH7803_RS06030	SynWH7803_1222	WP_011933129.1	threonine dehydratase	GO:0004794 F:L-threonine ammonia-lyase activity IEA:UniProtKB-EC.//GO:0030170 F:pyridoxal phosphate binding IEA:InterPro.//GO:0009097 P:isoleucine biosynthetic process IEA:UniProtKB-UniPathway.	IPR001721 ACT-like_dom.//IPR000634 Ser/Thr_deHydtase_PyrdxlP-BS.//IPR005787 Thr_deHydtase_biosynth.//IPR001926 TrpB-like_PLP-dep.
gene69	1.53513	0.00172473	SYNWH7803_RS00365	SynWH7803_0070	WP_011932004.1	ATP-dependent Clp protease proteolytic subunit	GO:0005737 C:cytoplasm IEA:UniProtKB-SubCell.//GO:0004252 F:serine-type endopeptidase activity IEA:UniProtKB-HAMAP.	IPR001907 ClpP.//IPR029045 ClpP/crotonase-like_dom.//IPR023562 ClpP/TepA.//IPR018215 ClpP_AS.
gene1631	1.53587	0.0357931	SYNWH7803_RS08185	SynWH7803_1660	WP_011933558.1	chloride channel protein	GO:0016021 C:integral component of membrane IEA:UniProtKB-KW.//GO:0005247 F:voltage-gated chloride channel activity IEA:InterPro.	IPR014743 Cl-channel_core.//IPR001807 Cl-channel_volt-gated.//IPR006311 TAT_signal.
gene1627	1.5359	0.00206886	SYNWH7803_RS08165	SynWH7803_1656	WP_011933554.1	maf-like protein
gene1550	1.53648	0.0110308	SYNWH7803_RS07780	SynWH7803_1578	WP_011933481.1	hypothetical protein
gene1062	1.53661	0.0155286	SYNWH7803_RS05330	SynWH7803_1082	WP_011932990.1	arylesterase		IPR013830 SGNH_hydro.
gene2360	1.53685	0.00683333	SYNWH7803_RS11820	SynWH7803_2390	WP_011934276.1	hypothetical protein	GO:0006744 P:ubiquinone biosynthetic process IEA:InterPro.	IPR007715 Coq4.
gene2424	1.53713	0.0126627	SYNWH7803_RS12140	SynWH7803_2453	WP_011934338.1	spermidine synthase	GO:0004766 F:spermidine synthase activity IEA:UniProtKB-EC.	IPR030374 PABS.//IPR030373 PABS_CS.//IPR029063 SAM-dependent_MTases.//IPR001045 Spermi_synthase.
gene248	1.54078	0.000388556	SYNWH7803_RS01250	SynWH7803_0256	WP_011932185.1	peptidase S16	GO:0005524 F:ATP binding IEA:UniProtKB-KW.//GO:0016887 F:ATPase activity IEA:InterPro.	IPR003593 AAA+_ATPase.//IPR003439 ABC_transporter-like.//IPR017871 ABC_transporter_CS.//IPR027417 P-loop_NTPase.
gene205	1.54123	0.00234705	SYNWH7803_RS01035	SynWH7803_0213	WP_041428329.1	galactose mutarotase
gene85	1.54207	0.0469704	SYNWH7803_RS00445	SynWH7803_0086	WP_011932020.1	hypothetical protein
gene2069	1.54348	0.00110097	SYNWH7803_RS10370	SynWH7803_2099	WP_011933989.1	delta-aminolevulinic acid dehydratase	GO:0046872 F:metal ion binding IEA:UniProtKB-KW.//GO:0004655 F:porphobilinogen synthase activity IEA:UniProtKB-EC.//GO:0006779 P:porphyrin-containing compound biosynthetic process IEA:UniProtKB-KW.	IPR001731 ALAD.//IPR030656 ALAD_AS.//IPR013785 Aldolase_TIM.
gene938	1.54567	0.0415011	SYNWH7803_RS12600	SynWH7803_0954	WP_011932862.1	hypothetical protein
gene937	1.54692	0.000201705	SYNWH7803_RS04705	SynWH7803_0953	WP_011932861.1	hypothetical protein		IPR007361 DUF427.
gene1771	1.54697	0.0040908	SYNWH7803_RS08880		WP_011933700.1	putative phosphodiesterase/alkaline phosphatase D	GO:0004035 F:alkaline phosphatase activity IEA:UniProtKB-EC.	IPR018946 Alk_phosphatase_PhoD-like.//IPR029052 Metallo-depent_PP-like.//IPR032093 PhoD_N.
gene1661	1.54806	0.000142886	SYNWH7803_RS08335	SynWH7803_1693	WP_041428881.1	hypothetical protein
gene1756	1.54808	9.72285e-06	SYNWH7803_RS08805	SynWH7803_1786	WP_011933684.1	two-component system sensor histidine kinase	GO:0016021 C:integral component of membrane IEA:UniProtKB-KW.//GO:0005622 C:intracellular IEA:GOC.//GO:0005524 F:ATP binding IEA:UniProtKB-KW.//GO:0000155 F:phosphorelay sensor kinase activity IEA:InterPro.	IPR003660 HAMP_dom.//IPR003594 HATPase_C.//IPR005467 His_kinase_dom.//IPR003661 HisK_dim/P.//IPR004358 Sig_transdc_His_kin-like_C.
gene705	1.55892	4.42415e-07	SYNWH7803_RS03540	SynWH7803_0701	WP_011932610.1	serine protease	GO:0004252 F:serine-type endopeptidase activity IEA:InterPro.	IPR001478 PDZ.//IPR009003 Peptidase_S1_PA.//IPR001940 Peptidase_S1C.
gene1435	1.55902	0.0292726	SYNWH7803_RS07205	SynWH7803_1460	WP_011933364.1	glyceraldehyde-3-phosphate dehydrogenase	GO:0051287 F:NAD binding IEA:InterPro.//GO:0050661 F:NADP binding IEA:InterPro.//GO:0016620 F:oxidoreductase activity, acting on the aldehyde or oxo group of donors, NAD or NADP as acceptor IEA:InterPro.//GO:0006006 P:glucose metabolic process IEA:InterPro.	IPR020831 GlycerAld/Erythrose_P_DH.//IPR020830 GlycerAld_3-P_DH_AS.//IPR020829 GlycerAld_3-P_DH_cat.//IPR020828 GlycerAld_3-P_DH_NAD(P)-bd.//IPR006424 Glyceraldehyde-3-P_DH_1.//IPR016040 NAD(P)-bd_dom.
gene67	1.55926	1.00296e-05	SYNWH7803_RS00355	SynWH7803_0068	WP_011932002.1	hypothetical protein	GO:0016021 C:integral component of membrane IEA:UniProtKB-KW.	IPR020846 MFS_dom.
gene1918	1.55968	0.0175968	SYNWH7803_RS09615	SynWH7803_1949	WP_011933845.1	hypothetical protein	GO:0005623 C:cell IEA:GOC.//GO:0016021 C:integral component of membrane IEA:InterPro.//GO:0009306 P:protein secretion IEA:InterPro.	IPR005628 GspK.//IPR010994 RuvA_2-like.
gene2020	1.5632	0.0223826	SYNWH7803_RS10125	SynWH7803_2050	WP_011933941.1	molecular chaperone DnaJ	GO:0016021 C:integral component of membrane IEA:UniProtKB-KW.	IPR001623 DnaJ_domain.//IPR018253 DnaJ_domain_CS.
gene50	1.56461	0.0432718	SYNWH7803_RS00270	SynWH7803_0051	WP_011931985.1	penicillin-binding protein	GO:0016021 C:integral component of membrane IEA:UniProtKB-KW.//GO:0008658 F:penicillin binding IEA:InterPro.//GO:0051301 P:cell division IEA:UniProtKB-KW.	IPR012338 Beta-lactam/transpept-like.//IPR005311 PBP_dimer.//IPR001460 PCN-bd_Tpept.//IPR017790 Penicillin-binding_protein_2.
gene2392	1.56604	0.0380615	SYNWH7803_RS11980	SynWH7803_2422	WP_050815944.1	chorismate lyase
gene1458	1.56643	0.000230747	SYNWH7803_RS07320	SynWH7803_1484	WP_011933387.1	membrane protein	GO:0016021 C:integral component of membrane IEA:UniProtKB-KW.	IPR002794 DUF92_TMEM19.
gene2271	1.56675	2.10838e-07	SYNWH7803_RS11375	SynWH7803_2300	WP_011934187.1	SAM-dependent methyltransferase	GO:0008168 F:methyltransferase activity IEA:UniProtKB-KW.	IPR013216 Methyltransf_11.//IPR029063 SAM-dependent_MTases.
gene1754	1.5679	0.00321403	SYNWH7803_RS08795	SynWH7803_1784	WP_011933682.1	hypothetical protein	GO:0016021 C:integral component of membrane IEA:UniProtKB-KW.
gene281	1.56821	7.65055e-07	SYNWH7803_RS01415	SynWH7803_0289	WP_041428335.1	cobalamin synthase
gene1898	1.56835	0.000256464	SYNWH7803_RS09515	SynWH7803_1930	WP_041428660.1	isoamylase
gene271	1.57008	3.97742e-07	SYNWH7803_RS01365	SynWH7803_0279	WP_011932208.1	nuclease	GO:0003676 F:nucleic acid binding IEA:InterPro.	IPR019993 RecB_nuclease_TM0106_put.//IPR012337 RNaseH-like_dom.
gene583	1.57065	0.00204124	SYNWH7803_RS02930	SynWH7803_0578	WP_011932490.1	light-repressed protein LrtA	GO:0044238 P:primary metabolic process IEA:InterPro.	IPR032528 Ribosom_S30AE_C.//IPR003489 Ribosomal_S30Ae/sigma54_mod.
gene376	1.57112	5.82355e-10	SYNWH7803_RS01890	SynWH7803_0383	WP_011932306.1	AIR synthase		IPR000361 FeS_biogenesis.
gene1719	1.57277	1.11318e-07	SYNWH7803_RS08625	SynWH7803_1750	WP_011933648.1	FAD-binding protein	GO:0050660 F:flavin adenine dinucleotide binding IEA:InterPro.//GO:0016614 F:oxidoreductase activity, acting on CH-OH group of donors IEA:InterPro.	IPR016169 CO_DH_flavot_FAD-bd_sub2.//IPR016166 FAD-bd_2.//IPR016167 FAD-bd_2_sub1.//IPR016164 FAD-linked_Oxase-like_C.//IPR006094 Oxid_FAD_bind_N.
gene1060	1.5742	0.000624636	SYNWH7803_RS05320	SynWH7803_1080	WP_011932988.1	nucleotidyltransferase	GO:0003684 F:damaged DNA binding IEA:InterPro.//GO:0006281 P:DNA repair IEA:InterPro.	IPR017961 DNA_pol_Y-fam_little_finger.//IPR025188 DUF4113.//IPR001126 UmuC.
gene2390	1.57601	0.000163114	SYNWH7803_RS11970	SynWH7803_2420	WP_011934306.1	tRNA uridine 5-carboxymethylaminomethyl modification enzyme MnmG
gene2447	1.57664	2.45668e-05	SYNWH7803_RS12255	SynWH7803_2478	WP_011934363.1	cyclic pyranopterin monophosphate synthase
gene1227	1.57764	5.02599e-07	SYNWH7803_RS06155	SynWH7803_1250	WP_011933156.1	S-methyl-5'-thioadenosine phosphorylase	GO:0017061 F:S-methyl-5-thioadenosine phosphorylase activity IEA:UniProtKB-EC.//GO:0009116 P:nucleoside metabolic process IEA:InterPro.	IPR010044 MTAP.//IPR000845 Nucleoside_phosphorylase_d.//IPR001369 PNP/MTAP.//IPR018099 Purine_phosphorylase-2_CS.
gene1465	1.57901	0.0157562	SYNWH7803_RS07355	SynWH7803_1491	WP_011933394.1	molecular chaperone DnaJ	GO:0016021 C:integral component of membrane IEA:UniProtKB-KW.	IPR021788 CPP1-like.//IPR001623 DnaJ_domain.
gene927	1.57927	0.0239547	SYNWH7803_RS04655	SynWH7803_0943	WP_011932851.1	hypothetical protein
gene732	1.58007	0.000239441	SYNWH7803_RS03675	SynWH7803_0728	WP_041428779.1	dehydrogenase
gene2332	1.58218	0.00224341	SYNWH7803_RS11680	SynWH7803_2362	WP_041428701.1	aspartate aminotransferase
gene745	1.58307	0.00288513	SYNWH7803_RS03740	SynWH7803_0740	WP_041428781.1	hypothetical protein
gene695	1.58502	0.00306103	SYNWH7803_RS03490	SynWH7803_0691	WP_011932600.1	hypothetical protein
gene1246	1.58592	0.0170257	SYNWH7803_RS06250	SynWH7803_1269	WP_011933175.1	excinuclease ABC subunit C	GO:0005737 C:cytoplasm IEA:UniProtKB-SubCell.//GO:0009380 C:excinuclease repair complex IEA:InterPro.//GO:0003677 F:DNA binding IEA:UniProtKB-HAMAP.//GO:0009381 F:excinuclease ABC activity IEA:UniProtKB-HAMAP.//GO:0006289 P:nucleotide-excision repair IEA:UniProtKB-HAMAP.//GO:0009432 P:SOS response IEA:UniProtKB-HAMAP.	IPR027299 GIY-YIG_dom.//IPR000305 GIY-YIG_SF.//IPR003583 Hlx-hairpin-Hlx_DNA-bd_motif.//IPR010994 RuvA_2-like.//IPR001943 UVR_dom.//IPR004791 UvrC.//IPR001162 UvrC_homol_region.
gene1254	1.58596	0.0019541	SYNWH7803_RS06290	SynWH7803_1277	WP_011933183.1	methionine synthase	GO:0005622 C:intracellular IEA:InterPro.//GO:0031419 F:cobalamin binding IEA:InterPro.//GO:0008705 F:methionine synthase activity IEA:UniProtKB-EC.//GO:0008898 F:S-adenosylmethionine-homocysteine S-methyltransferase activity IEA:InterPro.//GO:0008270 F:zinc ion binding IEA:InterPro.//GO:0042558 P:pteridine-containing compound metabolic process IEA:InterPro.	IPR003759 Cbl-bd_cap.//IPR006158 Cobalamin-bd.//IPR011005 Dihydropteroate_synth-like.//IPR003726 HCY_dom.//IPR011822 MetH.//IPR000489 Pterin-binding_dom.//IPR004223 VitB12-dep_Met_synth_activ_dom.
gene974	1.58638	0.00119577	SYNWH7803_RS04885	SynWH7803_0993	WP_041428455.1	porin
gene277	1.58679	3.06499e-05	SYNWH7803_RS01395	SynWH7803_0285	WP_011932214.1	phosphorylase kinase	GO:0016301 F:kinase activity IEA:UniProtKB-KW.//GO:0005977 P:glycogen metabolic process IEA:InterPro.	IPR008928 6-hairpin_glycosidase-like.//IPR012341 6hp_glycosidase.//IPR011613 Glyco_hydro_15/PHK.//IPR008734 PHK_A/B_su.
gene1274	1.58697	0.00224406	SYNWH7803_RS06390	SynWH7803_1297	WP_011933202.1	6-phosphogluconate dehydrogenase	GO:0050661 F:NADP binding IEA:InterPro.//GO:0004616 F:phosphogluconate dehydrogenase (decarboxylating) activity IEA:UniProtKB-EC.//GO:0019521 P:D-gluconate metabolic process IEA:UniProtKB-KW.//GO:0006098 P:pentose-phosphate shunt IEA:UniProtKB-UniPathway.	IPR008927 6-PGluconate_DH_C-like.//IPR013328 6PGD_dom_2.//IPR012284 6PGD_dom_3.//IPR006114 6PGDH_C.//IPR006113 6PGDH_Gnd/GntZ.//IPR006115 6PGDH_NADP-bd.//IPR006184 6PGdom_BS.//IPR016040 NAD(P)-bd_dom.//IPR006183 Pgluconate_DH.
gene2227	1.58756	0.00013413	SYNWH7803_RS11155	SynWH7803_2255	WP_011934142.1	hypothetical protein		IPR019656 Uncharacterised_Ycf34.
gene1786	1.58766	0.00112987	SYNWH7803_RS08955	SynWH7803_1818	WP_050815936.1	hypothetical protein
gene2004	1.5888	0.0361071	SYNWH7803_RS10045	SynWH7803_2034	WP_011933925.1	hypothetical protein
gene1354	1.58913	6.34022e-05	gid
gene855	1.58931	0.000563376	SYNWH7803_RS04290	SynWH7803_0860	WP_011932768.1	hypothetical protein
gene1588	1.59142	0.0213455	SYNWH7803_RS07970	SynWH7803_1616	WP_011933517.1	hemolysin D	GO:0016021 C:integral component of membrane IEA:UniProtKB-KW.//GO:0055085 P:transmembrane transport IEA:InterPro.	IPR032317 HlyD_D23.//IPR006143 RND_pump_MFP.
gene1860	1.59272	3.35208e-08	SYNWH7803_RS09325	SynWH7803_1890	WP_011933788.1	thioredoxin	GO:0005623 C:cell IEA:GOC.//GO:0015035 F:protein disulfide oxidoreductase activity IEA:InterPro.//GO:0045454 P:cell redox homeostasis IEA:InterPro.//GO:0006662 P:glycerol ether metabolic process IEA:InterPro.	IPR005746 Thioredoxin.//IPR012336 Thioredoxin-like_fold.//IPR017937 Thioredoxin_CS.//IPR013766 Thioredoxin_domain.
gene124	1.5943	0.0110045	SYNWH7803_RS00640	SynWH7803_0134	WP_041428324.1	hypothetical protein
gene2104	1.59447	3.65103e-05	SYNWH7803_RS10540	SynWH7803_2139	WP_011934027.1	hypothetical protein		IPR022222 DUF3747.
gene2356	1.59477	4.5647e-07	SYNWH7803_RS11800	SynWH7803_2386	WP_011934273.1	amino acid oxidase	GO:0016491 F:oxidoreductase activity IEA:InterPro.	IPR006076 FAD-dep_OxRdtase.//IPR016040 NAD(P)-bd_dom.
gene764	1.59575	0.000280278	SYNWH7803_RS03835	SynWH7803_0760	WP_011932669.1	hypothetical protein		IPR025567 DUF4332.
gene914	1.5971	0.029758	SYNWH7803_RS04590	SynWH7803_0929	WP_011932837.1	carotenoid-binding protein	GO:0030089 C:phycobilisome IEA:InterPro.//GO:0031404 F:chloride ion binding IEA:InterPro.//GO:0016037 P:light absorption IEA:InterPro.//GO:0006810 P:transport IEA:InterPro.	IPR002075 NTF2.//IPR032710 NTF2-like_dom.//IPR015233 Orange_carotenoid-bd_N.
gene1239	1.59744	2.29218e-06	SYNWH7803_RS06215	SynWH7803_1262	WP_011933168.1	diaminopimelate epimerase	GO:0005737 C:cytoplasm IEA:UniProtKB-SubCell.//GO:0008837 F:diaminopimelate epimerase activity IEA:UniProtKB-HAMAP.//GO:0009089 P:lysine biosynthetic process via diaminopimelate IEA:UniProtKB-HAMAP.	IPR018510 DAP_epimerase_AS.//IPR001653 DAP_epimerase_DapF.
gene714	1.60237	0.0307276	SYNWH7803_RS03585	SynWH7803_0710	WP_011932619.1	hypothetical protein
gene2422	1.60334	2.15446e-05	SYNWH7803_RS12130	SynWH7803_2451	WP_011934336.1	peptidyl-tRNA hydrolase	GO:0003747 F:translation release factor activity IEA:InterPro.	IPR000352 Pep_chain_release_fac_I_II.
gene710	1.60408	1.78673e-05	SYNWH7803_RS03565	SynWH7803_0706	WP_011932615.1	glutathione reductase	GO:0005623 C:cell IEA:GOC.//GO:0050660 F:flavin adenine dinucleotide binding IEA:InterPro.//GO:0004362 F:glutathione-disulfide reductase activity IEA:UniProtKB-EC.//GO:0045454 P:cell redox homeostasis IEA:InterPro.	IPR023753 FAD/NAD-binding_dom.//IPR016156 FAD/NAD-linked_Rdtase_dimer.//IPR004099 Pyr_nucl-diS_OxRdtase_dimer.//IPR012999 Pyr_OxRdtase_I_AS.
gene333	1.60465	0.0168422	SYNWH7803_RS01675	SynWH7803_0339	WP_011932265.1	amidase		IPR024087 Creatininase-like_dom.//IPR003785 Creatininase/forma_Hydrolase.
gene2310	1.60689	0.00263899	SYNWH7803_RS11570	SynWH7803_2340	WP_011934227.1	tRNA modification GTPase MnmE
gene1496	1.60743	0.000589366	SYNWH7803_RS07510	SynWH7803_1525	WP_041428549.1	recombinase RecR
gene378	1.60864	0.000105853	SYNWH7803_RS01900	SynWH7803_0385	WP_011932308.1	glutamate synthase	GO:0016041 F:glutamate synthase (ferredoxin) activity IEA:UniProtKB-EC.//GO:0006537 P:glutamate biosynthetic process IEA:InterPro.	IPR013785 Aldolase_TIM.//IPR017932 GATase_2_dom.//IPR002489 Glu_synth_asu_C.//IPR006982 Glu_synth_centr_N.//IPR002932 Glu_synthdom.//IPR029055 Ntn_hydrolases_N.
gene899	1.60906	8.38207e-09	SYNWH7803_RS04510	SynWH7803_0914	WP_011932822.1	hypothetical protein
gene1869	1.60976	5.06449e-09	SYNWH7803_RS09370	SynWH7803_1900	WP_011933797.1	ribonuclease P	GO:0016021 C:integral component of membrane IEA:UniProtKB-KW.	IPR005182 DUF304.
gene2170	1.60992	8.61475e-05	SYNWH7803_RS10870	SynWH7803_2200	WP_011934088.1	Fe-S oxidoreductase		IPR017673 CHP03279_fam.//IPR007549 DUF512.//IPR001478 PDZ.
gene665	1.61139	1.59908e-06	SYNWH7803_RS03340	SynWH7803_0661	WP_041428773.1	multidrug transporter
gene1187	1.61176	0.00805327	SYNWH7803_RS05955	SynWH7803_1207	WP_011933115.1	hypothetical protein		IPR018664 DUF2103_metal-binding.
gene398	1.61223	0.000233176	SYNWH7803_RS02000	SynWH7803_0404	WP_011932326.1	HNH endonuclease	GO:0004519 F:endonuclease activity IEA:InterPro.//GO:0003676 F:nucleic acid binding IEA:InterPro.	IPR002711 HNH.//IPR003615 HNH_nuc.
gene2202	1.61262	4.40975e-05	SYNWH7803_RS11030	SynWH7803_2231	WP_011934119.1	NAD(P)H-quinone oxidoreductase subunit O
gene1605	1.61414	0.000310083	SYNWH7803_RS08055	SynWH7803_1635	WP_006041809.1	translation initiation factor IF-1	GO:0019843 F:rRNA binding IEA:UniProtKB-KW.//GO:0003743 F:translation initiation factor activity IEA:UniProtKB-KW.//GO:0019843 F:rRNA binding IEA:UniProtKB-KW.//GO:0003743 F:translation initiation factor activity IEA:UniProtKB-KW.//GO:0019843 F:rRNA binding IEA:UniProtKB-KW.//GO:0003743 F:translation initiation factor activity IEA:UniProtKB-KW.//GO:0019843 F:rRNA binding IEA:UniProtKB-KW.//GO:000…	IPR012340 NA-bd_OB-fold.//IPR006196 RNA-binding_domain_S1_IF1.//IPR004368 TIF_IF1.//IPR012340 NA-bd_OB-fold.//IPR006196 RNA-binding_domain_S1_IF1.//IPR004368 TIF_IF1.//IPR012340 NA-bd_OB-fold.//IPR006196 RNA-binding_domain_S1_IF1.//IPR004368 TIF_IF1.//IPR012340 NA-bd_OB-fold.//IPR006196 RNA-binding_domain_S1_IF1.//IPR004368 TIF_IF1.//IPR012340 NA-bd_OB-fold.//IPR006196 RNA-binding_domain_S1_IF1./…
gene1613	1.61418	1.34211e-07	SYNWH7803_RS08095	SynWH7803_1643	WP_041428597.1	alpha/beta hydrolase
gene365	1.61474	0.0362597	SYNWH7803_RS01835	SynWH7803_0372	WP_011932296.1	ribonuclease E	GO:0004540 F:ribonuclease activity IEA:InterPro.//GO:0003723 F:RNA binding IEA:InterPro.//GO:0006396 P:RNA processing IEA:InterPro.	IPR012340 NA-bd_OB-fold.//IPR019307 RNA-bd_AU-1/RNase_E/G.//IPR004659 RNase_E/G.//IPR022967 S1_dom.//IPR003029 S1_domain.
gene1489	1.62068	0.0038855	SYNWH7803_RS07475	SynWH7803_1518	WP_011933421.1	transcriptional regulator		IPR004474 LytR_CpsA_psr.
gene1543	1.62162	1.8858e-05	SYNWH7803_RS07745	SynWH7803_1571	WP_041428567.1	HD family phosphohydrolase
gene2076	1.62272	0.00647445	SYNWH7803_RS10405	SynWH7803_2105	WP_011933995.1	hypothetical protein
gene1453	1.62335	0.0245848	SYNWH7803_RS07295	SynWH7803_1478	WP_011933381.1	hypothetical protein
gene518	1.62666	0.000135924	SYNWH7803_RS02605	SynWH7803_0523	WP_011932436.1	DNA-binding protein	GO:0009294 P:DNA mediated transformation IEA:InterPro.	IPR003488 DNA_Rcmb-mediator_pA.
gene1839	1.62976	0.00011355	SYNWH7803_RS09220	SynWH7803_1869	WP_011933767.1	protoheme IX farnesyltransferase
gene670	1.63009	0.00314607	SYNWH7803_RS03365	SynWH7803_0666	WP_011932578.1	hypothetical protein		IPR014946 CRR6.
gene300	1.63113	9.4565e-05	SYNWH7803_RS01510	SynWH7803_0307	WP_011932235.1	isopropylmalate isomerase	GO:0003861 F:3-isopropylmalate dehydratase activity IEA:UniProtKB-EC.	IPR015937 Acoase/IPM_deHydtase.//IPR015928 Aconitase/3IPM_dehydase_swvl.//IPR000573 AconitaseA/IPMdHydase_ssu_swvl.
gene1721	1.63141	3.73505e-05	SYNWH7803_RS08635		WP_041428631.1	hypothetical protein
gene1975	1.63508	2.37566e-09	SYNWH7803_RS09900	SynWH7803_2005	WP_011933898.1	proline aminopeptidase P II	GO:0004177 F:aminopeptidase activity IEA:UniProtKB-KW.//GO:0030145 F:manganese ion binding IEA:InterPro.	IPR007865 Aminopep_P_N.//IPR029149 Creatin/AminoP/Spt16_NTD.//IPR028980 Creatinase/Aminopeptidase_P_N.//IPR000994 Pept_M24_structural-domain.//IPR001131 Peptidase_M24B_aminopep-P_CS.
gene620	1.63545	2.47187e-11	SYNWH7803_RS03115		WP_041428390.1	hypothetical protein
gene1219	1.6376	0.000706103	SYNWH7803_RS06115	RNA_26
gene190	1.6378	1.37751e-05	SYNWH7803_RS00970	SynWH7803_0201	WP_011932131.1	ribosome maturation factor RimM
gene585	1.63983	3.1324e-10	SYNWH7803_RS02940	SynWH7803_0580	WP_011932492.1	long-chain fatty acid--CoA ligase	GO:0004467 F:long-chain fatty acid-CoA ligase activity IEA:UniProtKB-EC.	IPR020845 AMP-binding_CS.//IPR000873 AMP-dep_Synth/Lig.
gene2354	1.64055	3.0055e-06	SYNWH7803_RS11790	SynWH7803_2384	WP_011934271.1	dephospho-CoA kinase	GO:0005737 C:cytoplasm IEA:UniProtKB-SubCell.//GO:0005524 F:ATP binding IEA:UniProtKB-HAMAP.//GO:0004140 F:dephospho-CoA kinase activity IEA:UniProtKB-HAMAP.//GO:0015937 P:coenzyme A biosynthetic process IEA:UniProtKB-HAMAP.	IPR001977 Depp_CoAkinase.//IPR027417 P-loop_NTPase.
gene1879	1.64158	0.000797606	SYNWH7803_RS09420	SynWH7803_1911	WP_041428917.1	hypothetical protein
gene871	1.64166	0.000632676	SYNWH7803_RS04370	SynWH7803_0877	WP_011932785.1	S-(hydroxymethyl)glutathione dehydrogenase	GO:0051903 F:S-(hydroxymethyl)glutathione dehydrogenase activity IEA:UniProtKB-EC.//GO:0008270 F:zinc ion binding IEA:InterPro.//GO:0006069 P:ethanol oxidation IEA:InterPro.	IPR014183 ADH_3.//IPR013149 ADH_C.//IPR013154 ADH_N.//IPR002085 ADH_SF_Zn-type.//IPR011032 GroES-like.//IPR016040 NAD(P)-bd_dom.
gene176	1.64181	0.00683333	SYNWH7803_RS00900	SynWH7803_0187	WP_011932119.1	hydrolase	GO:0016787 F:hydrolase activity IEA:InterPro.	IPR017439 Amidohydrolase.//IPR002933 Peptidase_M20.//IPR011650 Peptidase_M20_dimer.
gene602	1.64252	4.59048e-05	SYNWH7803_RS03025	SynWH7803_0598	WP_011932510.1	membrane protein	GO:0016021 C:integral component of membrane IEA:UniProtKB-KW.	IPR025067 DUF4079.
gene2014	1.64582	0.00458342	SYNWH7803_RS10095	SynWH7803_2043	WP_011933934.1	alpha/beta hydrolase		IPR029058 AB_hydrolase.//IPR029059 AB_hydrolase_5.
gene2153	1.64587	0.00042912	SYNWH7803_RS10785	SynWH7803_2187	WP_011934075.1	serine protease	GO:0004252 F:serine-type endopeptidase activity IEA:InterPro.	IPR001478 PDZ.//IPR009003 Peptidase_S1_PA.//IPR001940 Peptidase_S1C.
gene1778	1.64591	1.07332e-06	SYNWH7803_RS08915	SynWH7803_1810	WP_011933708.1	phosphatase		IPR008557 DUF839.//IPR006311 TAT_signal.
gene1931	1.64681	1.11374e-06	SYNWH7803_RS09680	SynWH7803_1962	WP_011933858.1	phosphoribosylamine--glycine ligase	GO:0005524 F:ATP binding IEA:UniProtKB-HAMAP.//GO:0000287 F:magnesium ion binding IEA:UniProtKB-HAMAP.//GO:0030145 F:manganese ion binding IEA:UniProtKB-HAMAP.//GO:0004637 F:phosphoribosylamine-glycine ligase activity IEA:UniProtKB-HAMAP.//GO:0006189 P:'de novo' IMP biosynthetic process IEA:UniProtKB-HAMAP.//GO:0009113 P:purine nucleobase biosynthetic process IEA:InterPro.	IPR011761 ATP-grasp.//IPR013815 ATP_grasp_subdomain_1.//IPR013816 ATP_grasp_subdomain_2.//IPR016185 PreATP-grasp_dom.//IPR020561 PRibGlycinamid_synth_ATP-grasp.//IPR000115 PRibGlycinamide_synth.//IPR020560 PRibGlycinamide_synth_C-dom.//IPR020559 PRibGlycinamide_synth_CS.//IPR020562 PRibGlycinamide_synth_N.//IPR011054 Rudment_hybrid_motif.
gene2100	1.64694	0.000570052	SYNWH7803_RS10520	SynWH7803_2135	WP_011934024.1	ABC transporter ATP-binding protein	GO:0016021 C:integral component of membrane IEA:UniProtKB-KW.//GO:0005524 F:ATP binding IEA:UniProtKB-KW.//GO:0042626 F:ATPase activity, coupled to transmembrane movement of substances IEA:InterPro.	IPR003593 AAA+_ATPase.//IPR011527 ABC1_TM_dom.//IPR003439 ABC_transporter-like.//IPR017871 ABC_transporter_CS.//IPR027417 P-loop_NTPase.
gene928	1.64705	0.000154362	SYNWH7803_RS04660	SynWH7803_0944	WP_011932852.1	hypothetical protein
gene383	1.64825	0.00819888	SYNWH7803_RS01925	SynWH7803_0389	WP_011932312.1	hypothetical protein
gene2383	1.64875	8.39928e-08	SYNWH7803_RS11935	SynWH7803_2413	WP_011934299.1	glycine cleavage system protein H
gene1074	1.65006	7.59509e-07	SYNWH7803_RS05390	SynWH7803_1095	WP_011933003.1	hypothetical protein
gene1751	1.65025	0.0189364	SYNWH7803_RS08780	SynWH7803_1781	WP_011933679.1	hypothetical protein	GO:0019867 C:outer membrane IEA:InterPro.	IPR008816 Gly_zipper_2TM_dom.
gene43	1.65056	0.00208052	SYNWH7803_RS00235		WP_041428310.1	hypothetical protein
gene2438	1.65307	3.97666e-07	SYNWH7803_RS12210	SynWH7803_2468	WP_050815905.1	ecotin
gene131	1.65466	0.000267649	secA
gene2301	1.6576	1.68031e-05	SYNWH7803_RS11525	SynWH7803_2331	WP_011934218.1	histidinol-phosphate aminotransferase	GO:0004400 F:histidinol-phosphate transaminase activity IEA:UniProtKB-EC.//GO:0080130 F:L-phenylalanine:2-oxoglutarate aminotransferase activity IEA:UniProtKB-EC.//GO:0030170 F:pyridoxal phosphate binding IEA:InterPro.//GO:0009058 P:biosynthetic process IEA:InterPro.	IPR004839 Aminotransferase_I/II.//IPR004838 NHTrfase_class1_PyrdxlP-BS.//IPR015424 PyrdxlP-dep_Trfase.//IPR015421 PyrdxlP-dep_Trfase_major_sub1.//IPR015422 PyrdxlP-dep_Trfase_major_sub2.
gene1073	1.658	0.00014214	SYNWH7803_RS05385	SynWH7803_1094	WP_011933002.1	membrane protein	GO:0016021 C:integral component of membrane IEA:UniProtKB-KW.	IPR022493 CHP03716_TM_YkoY.//IPR005496 Integral_membrane_TerC.
gene862	1.65943	5.62741e-06	SYNWH7803_RS04325	SynWH7803_0868	WP_011932776.1	light-dependent protochlorophyllide oxido-reductase	GO:0016630 F:protochlorophyllide reductase activity IEA:UniProtKB-EC.	IPR002198 DH_sc/Rdtase_SDR.//IPR002347 Glc/ribitol_DH.//IPR016040 NAD(P)-bd_dom.
gene2402	1.66741	3.74401e-05	SYNWH7803_RS12030	SynWH7803_2432	WP_050815945.1	sulfonate ABC transporter permease
gene175	1.66812	9.07051e-05	SYNWH7803_RS00895	SynWH7803_0186	WP_011932118.1	hypothetical protein		IPR013026 TPR-contain_dom.//IPR011990 TPR-like_helical_dom.//IPR013105 TPR_2.//IPR019734 TPR_repeat.
gene13	1.67013	0.00155469	SYNWH7803_RS00085	SynWH7803_0014	WP_011931949.1	RNA-binding protein	GO:0003676 F:nucleic acid binding IEA:InterPro.//GO:0000166 F:nucleotide binding IEA:InterPro.	IPR012677 Nucleotide-bd_a/b_plait.//IPR000504 RRM_dom.
gene1723	1.67087	0.00313327	SYNWH7803_RS08645	SynWH7803_1753	WP_011933651.1	hypothetical protein		IPR011669 DUF1611.//IPR016040 NAD(P)-bd_dom.//IPR027417 P-loop_NTPase.
gene1634	1.67656	0.00206525	SYNWH7803_RS08200	SynWH7803_1663	WP_011933561.1	hypothetical protein		IPR001279 Metallo-B-lactamas.
gene1304	1.67889	0.000613553	SYNWH7803_RS06540	SynWH7803_1334	WP_011933238.1	lipid ABC transporter permease	GO:0016021 C:integral component of membrane IEA:UniProtKB-KW.	IPR014315 ABC_heterocyst_DevB.
gene765	1.68007	6.44604e-07	SYNWH7803_RS03840	SynWH7803_0761	WP_011932670.1	hypothetical protein	GO:0016021 C:integral component of membrane IEA:UniProtKB-KW.	IPR019664 Uncharacterised_Ycf51.
gene606	1.68205	8.15331e-08	SYNWH7803_RS03045	SynWH7803_0602	WP_011932514.1	malate:quinone oxidoreductase	GO:0052589 F:malate dehydrogenase (menaquinone) activity IEA:UniProtKB-EC.//GO:0008924 F:malate dehydrogenase (quinone) activity IEA:UniProtKB-HAMAP.//GO:0006099 P:tricarboxylic acid cycle IEA:UniProtKB-HAMAP.	IPR023753 FAD/NAD-binding_dom.//IPR006231 MQO.
gene1704	1.68222	0.00932645	SYNWH7803_RS08550	SynWH7803_1738	WP_011933636.1	tRNA-specific 2-thiouridylase MnmA
gene273	1.68302	1.56548e-05	SYNWH7803_RS01375	SynWH7803_0281	WP_011932210.1	orotate phosphoribosyltransferase	GO:0000287 F:magnesium ion binding IEA:UniProtKB-HAMAP.//GO:0004588 F:orotate phosphoribosyltransferase activity IEA:UniProtKB-HAMAP.//GO:0044205 P:'de novo' UMP biosynthetic process IEA:UniProtKB-UniPathway.	IPR023031 OPRT.//IPR004467 Or_phspho_trans_dom.//IPR029057 PRTase-like.
gene2012	1.68494	0.00016789	SYNWH7803_RS10085	SynWH7803_2041	WP_041428673.1	sodium dependent transporter
gene1349	1.69107	5.11728e-05	SYNWH7803_RS06765	SynWH7803_1377	WP_050815928.1	transcriptional regulator
gene929	1.69217	1.39082e-08	SYNWH7803_RS04665	SynWH7803_0945	WP_011932853.1	hypothetical protein		IPR025285 DUF4145.
gene1761	1.6985	0.0250982	SYNWH7803_RS08830	SynWH7803_1791	WP_011933689.1	hypothetical protein
gene723	1.69873	2.34705e-07	SYNWH7803_RS03630	SynWH7803_0719	WP_011932628.1	MFS superfamily sulfate permease	GO:0016021 C:integral component of membrane IEA:UniProtKB-KW.//GO:0008271 F:secondary active sulfate transmembrane transporter activity IEA:InterPro.	IPR011547 SLC26A/SulP_dom.//IPR001902 SLC26A/SulP_fam.//IPR002645 STAS_dom.
gene68	1.70047	2.18545e-10	SYNWH7803_RS00360	SynWH7803_0069	WP_011932003.1	hypothetical protein	GO:0006744 P:ubiquinone biosynthetic process IEA:InterPro.	IPR007715 Coq4.
gene2440	1.70395	0.00830173	SYNWH7803_RS12220	SynWH7803_2470	WP_011934355.1	p-aminobenzoate synthetase	GO:0004049 F:anthranilate synthase activity IEA:UniProtKB-EC.//GO:0009058 P:biosynthetic process IEA:InterPro.	IPR005801 ADC_synthase.//IPR019999 Anth_synth_I-like.//IPR015890 Chorismate_C.
gene1463	1.70576	0.00182436	SYNWH7803_RS07345	SynWH7803_1489	WP_041428863.1	murein transglycosylase
gene1544	1.70793	4.1452e-05	SYNWH7803_RS07750	SynWH7803_1572	WP_041428872.1	pseudouridylate synthase
gene1525	1.71296	0.000105117	SYNWH7803_RS07655	SynWH7803_1554	WP_050815932.1	hypothetical protein
gene2375	1.71605	2.24557e-10	SYNWH7803_RS11895	SynWH7803_2405	WP_011934291.1	diflavin flavoprotein A	GO:0010181 F:FMN binding IEA:InterPro.//GO:0016491 F:oxidoreductase activity IEA:UniProtKB-KW.	IPR002563 Flavin_Rdtase-like_dom.//IPR008254 Flavodoxin/NO_synth.//IPR029039 Flavoprotein-like_dom.//IPR001279 Metallo-B-lactamas.//IPR012349 Split_barrel_FMN-bd.
gene987	1.71666	1.62043e-08	SYNWH7803_RS04950	SynWH7803_1006	WP_041428810.1	cytochrome P450
gene2179	1.72124	2.96129e-05	SYNWH7803_RS10915	SynWH7803_2208	WP_011934096.1	radical SAM protein	GO:0003824 F:catalytic activity IEA:InterPro.//GO:0031419 F:cobalamin binding IEA:InterPro.//GO:0051536 F:iron-sulfur cluster binding IEA:InterPro.//GO:0046872 F:metal ion binding IEA:InterPro.	IPR006158 Cobalamin-bd.//IPR025274 DUF4070.//IPR006638 Elp3/MiaB/NifB.//IPR023970 MeThioTfrase/rSAM.//IPR007197 rSAM.//IPR023404 rSAM_horseshoe.
gene860	1.72701	4.81921e-05	SYNWH7803_RS04315	SynWH7803_0866	WP_011932774.1	gamma-glutamyltransferase	GO:0003840 F:gamma-glutamyltransferase activity IEA:UniProtKB-EC.//GO:0006749 P:glutathione metabolic process IEA:InterPro.	IPR000101 GGT_peptidase.//IPR029055 Ntn_hydrolases_N.
gene1433	1.73194	9.11036e-11	SYNWH7803_RS07195	SynWH7803_1458	WP_011933362.1	glutamine synthetase	GO:0004356 F:glutamate-ammonia ligase activity IEA:InterPro.//GO:0006807 P:nitrogen compound metabolic process IEA:InterPro.	IPR014746 Gln_synth/guanido_kin_cat_dom.//IPR008146 Gln_synth_cat_dom.//IPR027303 Gln_synth_gly_rich_site.//IPR022147 GSIII_N.
gene1279	1.73438	0.00267596	SYNWH7803_RS06415	SynWH7803_1303	WP_011933208.1	cytochrome c biogenesis protein CcsA
gene2013	1.7386	0.000781331	SYNWH7803_RS10090	SynWH7803_2042	WP_011933933.1	8-amino-7-oxononanoate synthase	GO:0008710 F:8-amino-7-oxononanoate synthase activity IEA:UniProtKB-EC.//GO:0030170 F:pyridoxal phosphate binding IEA:InterPro.//GO:0009058 P:biosynthetic process IEA:InterPro.	IPR001917 Aminotrans_II_pyridoxalP_BS.//IPR004839 Aminotransferase_I/II.//IPR015424 PyrdxlP-dep_Trfase.//IPR015421 PyrdxlP-dep_Trfase_major_sub1.//IPR015422 PyrdxlP-dep_Trfase_major_sub2.
gene135	1.73864	0.000628834	SYNWH7803_RS00695	SynWH7803_0145	WP_011932079.1	translation initiation factor IF-3
gene77	1.74028	0.0365519	SYNWH7803_RS00405	SynWH7803_0078	WP_011932012.1	membrane protein	GO:0016021 C:integral component of membrane IEA:UniProtKB-KW.	IPR007165 Phage_holin_4_2.
gene1965	1.74195	8.42099e-08	SYNWH7803_RS09850	SynWH7803_1995	WP_011933888.1	phosphoglyceromutase	GO:0005737 C:cytoplasm IEA:InterPro.//GO:0046537 F:2,3-bisphosphoglycerate-independent phosphoglycerate mutase activity IEA:UniProtKB-HAMAP.//GO:0030145 F:manganese ion binding IEA:UniProtKB-HAMAP.//GO:0006007 P:glucose catabolic process IEA:InterPro.//GO:0006096 P:glycolytic process IEA:UniProtKB-HAMAP.	IPR017849 Alkaline_Pase-like_a/b/a.//IPR017850 Alkaline_phosphatase_core.//IPR011258 BPG-indep_PGM_N.//IPR006124 Metalloenzyme.//IPR005995 Pgm_bpd_ind.
gene1752	1.74745	0.00243722	SYNWH7803_RS08785	SynWH7803_1782	WP_011933680.1	RNA methyltransferase	GO:0003723 F:RNA binding IEA:InterPro.//GO:0009020 F:tRNA (guanosine-2'-O-)-methyltransferase activity IEA:UniProtKB-EC.	IPR029028 Alpha/beta_knot_MTases.//IPR022724 rRNA_MeTrfase_SpoU_C.//IPR001537 SpoU_MeTrfase.//IPR029026 tRNA_m1G_MTases_N.
gene2352	1.75045	1.32571e-12	SYNWH7803_RS11780	SynWH7803_2382	WP_011934269.1	hypothetical protein	GO:0016021 C:integral component of membrane IEA:UniProtKB-KW.
gene1067	1.75441	1.11385e-05	SYNWH7803_RS05355	SynWH7803_1087	WP_011932995.1	hypothetical protein
gene675	1.75485	3.15753e-05	SYNWH7803_RS03390	SynWH7803_0671	WP_011932582.1	light-independent protochlorophyllide reductase subunit B
gene571	1.75537	3.45281e-16	SYNWH7803_RS02870	SynWH7803_0566	WP_011932478.1	hypothetical protein		IPR014952 DUF1823.
gene1567	1.75794	2.56459e-09	SYNWH7803_RS07865	SynWH7803_1596	WP_011933497.1	cytochrome C	GO:0016021 C:integral component of membrane IEA:UniProtKB-KW.//GO:0009055 F:electron carrier activity IEA:InterPro.//GO:0020037 F:heme binding IEA:InterPro.	IPR009056 Cyt_c-like_dom.
gene46	1.75795	0.0017993	SYNWH7803_RS00250	SynWH7803_0047	WP_041428719.1	cobalt-precorrin-6A synthase
gene231	1.75942	8.36575e-06	SYNWH7803_RS01165	SynWH7803_0239	WP_041428331.1	hypothetical protein
gene746	1.76194	0.00831796	SYNWH7803_RS03745	SynWH7803_0741	WP_041428415.1	hypothetical protein
gene1368	1.76408	1.00296e-05	SYNWH7803_RS06865	SynWH7803_1394	WP_011933298.1	hypothetical protein	GO:0000917 P:barrier septum assembly IEA:InterPro.	IPR007561 Cell_div_SepF/SepF-rel.
gene2439	1.76421	4.8628e-06	SYNWH7803_RS12215	SynWH7803_2469	WP_041428992.1	7-cyano-7-deazaguanine synthase
gene1911	1.76504	3.04068e-08	SYNWH7803_RS09580	SynWH7803_1942	WP_011933838.1	orotidine 5'-phosphate decarboxylase
gene189	1.76581	6.39675e-09	cpsB
gene818	1.76734	2.60485e-05	SYNWH7803_RS04105	SynWH7803_0815	WP_011932723.1	alcohol dehydrogenase	GO:0016491 F:oxidoreductase activity IEA:InterPro.//GO:0008270 F:zinc ion binding IEA:InterPro.	IPR013149 ADH_C.//IPR013154 ADH_N.//IPR002085 ADH_SF_Zn-type.//IPR002328 ADH_Zn_CS.//IPR011032 GroES-like.//IPR016040 NAD(P)-bd_dom.
gene1774	1.77213	3.8877e-05	SYNWH7803_RS08895	SynWH7803_1805	WP_011933703.1	pterin-4-alpha-carbinolamine dehydratase
gene2281	1.77385	5.84294e-05	SYNWH7803_RS11425	SynWH7803_2310	WP_011934197.1	hypothetical protein
gene465	1.77746	0.000368277	SYNWH7803_RS02335	SynWH7803_0469	WP_041428355.1	hypothetical protein
gene640	1.77951	6.76589e-06	SYNWH7803_RS03215	SynWH7803_0636	WP_011932548.1	deoxyribodipyrimidine photolyase	GO:0003904 F:deoxyribodipyrimidine photo-lyase activity IEA:UniProtKB-EC.	IPR005101 Cryptochr/Photolyase_FAD-bd.//IPR006050 DNA_photolyase_N.//IPR014729 Rossmann-like_a/b/a_fold.
gene76	1.78026	0.042793	SYNWH7803_RS00400	SynWH7803_0077	WP_011932011.1	hypothetical protein	GO:0003824 F:catalytic activity IEA:InterPro.	IPR013785 Aldolase_TIM.//IPR007570 Uncharacterised_Ycf23.
gene318	1.78327	0.000121877	SYNWH7803_RS01600	SynWH7803_0325	WP_011932251.1	hypothetical protein	GO:0016021 C:integral component of membrane IEA:UniProtKB-KW.
gene1451	1.78646	0.00114733	SYNWH7803_RS07285	SynWH7803_1476	WP_011933379.1	peptidase S41	GO:0008236 F:serine-type peptidase activity IEA:UniProtKB-KW.	IPR029045 ClpP/crotonase-like_dom.//IPR001478 PDZ.//IPR004447 Peptidase_S41A.//IPR005151 Tail-specific_protease.
gene431	1.78687	0.000394576	SYNWH7803_RS02165	RNA_11
gene1308	1.78728	1.5005e-05	SYNWH7803_RS06560	SynWH7803_1338	WP_011933242.1	hypothetical protein		IPR021495 DUF3148.
gene296	1.79079	6.14588e-13	glyA
gene615	1.79172	1.11758e-06	SYNWH7803_RS03090	SynWH7803_0611	WP_011932523.1	RNA polymerase sigma factor RpoD	GO:0005737 C:cytoplasm IEA:UniProtKB-SubCell.//GO:0003677 F:DNA binding IEA:UniProtKB-HAMAP.//GO:0016987 F:sigma factor activity IEA:UniProtKB-HAMAP.//GO:0003700 F:transcription factor activity, sequence-specific DNA binding IEA:InterPro.//GO:0001123 P:transcription initiation from bacterial-type RNA polymerase promoter IEA:UniProtKB-HAMAP.	IPR014284 RNA_pol_sigma-70_dom.//IPR000943 RNA_pol_sigma70.//IPR009042 RNA_pol_sigma70_r1_2.//IPR007627 RNA_pol_sigma70_r2.//IPR007624 RNA_pol_sigma70_r3.//IPR007630 RNA_pol_sigma70_r4.//IPR013325 RNA_pol_sigma_r2.//IPR013324 RNA_pol_sigma_r3_r4.//IPR012760 RNA_pol_sigma_RpoD_C.//IPR017848 RNA_pol_sigma_RpoD_cyanobac.//IPR028630 Sigma70_RpoD.//IPR011991 WHTH_DNA-bd_dom.
gene2297	1.79268	7.9567e-07	SYNWH7803_RS11505	SynWH7803_2327	WP_011934214.1	16S rRNA maturation RNase YbeY	GO:0005737 C:cytoplasm IEA:UniProtKB-SubCell.//GO:0004521 F:endoribonuclease activity IEA:UniProtKB-HAMAP.//GO:0004222 F:metalloendopeptidase activity IEA:InterPro.//GO:0008270 F:zinc ion binding IEA:UniProtKB-HAMAP.//GO:0006364 P:rRNA processing IEA:UniProtKB-HAMAP.	IPR023091 MetalPrtase_cat_dom_prd.//IPR002036 YbeY.//IPR020549 YbeY_CS.
gene847	1.79734	6.09161e-08	SYNWH7803_RS04250	SynWH7803_0850	WP_050815877.1	hypothetical protein
gene797	1.79991	9.66457e-06	SYNWH7803_RS04000	SynWH7803_0794	WP_050815874.1	ribokinase
gene377	1.802	7.29438e-07	SYNWH7803_RS01895	SynWH7803_0384	WP_011932307.1	hypothetical protein		IPR018711 DUF2233.
gene2384	1.80364	1.18694e-07	SYNWH7803_RS11940	SynWH7803_2414	WP_011934300.1	hypothetical protein	GO:0016829 F:lyase activity IEA:UniProtKB-KW.//GO:0030170 F:pyridoxal phosphate binding IEA:InterPro.	IPR000277 Cys/Met-Metab_PyrdxlP-dep_enz.//IPR009651 Met_g_lyase_put.//IPR015424 PyrdxlP-dep_Trfase.//IPR015421 PyrdxlP-dep_Trfase_major_sub1.
gene900	1.80519	3.94319e-08	SYNWH7803_RS04515	SynWH7803_0915	WP_011932823.1	hypothetical protein
gene2275	1.8067	0.000190407	SYNWH7803_RS11395	SynWH7803_2304	WP_011934191.1	phosphoribosylaminoimidazole carboxylase	GO:0034023 F:5-(carboxyamino)imidazole ribonucleotide mutase activity IEA:UniProtKB-HAMAP.//GO:0016829 F:lyase activity IEA:UniProtKB-KW.//GO:0006189 P:'de novo' IMP biosynthetic process IEA:UniProtKB-HAMAP.	IPR024694 N5-CAIR_mutase_PurE.//IPR000031 PurE_dom.
gene1343	1.80739	2.9018e-18	SYNWH7803_RS06735	SynWH7803_1371	WP_011933275.1	pyridoxine 5'-phosphate synthase
gene155	1.80812	2.31963e-06	SYNWH7803_RS00795	SynWH7803_0166	WP_011932100.1	xylulose kinase	GO:0004856 F:xylulokinase activity IEA:UniProtKB-EC.//GO:0005997 P:xylulose metabolic process IEA:InterPro.	IPR000577 Carb_kinase_FGGY.//IPR018485 Carb_kinase_FGGY_C.//IPR018483 Carb_kinase_FGGY_CS.//IPR018484 Carb_kinase_FGGY_N.//IPR006000 Xylulokinase.
gene2436	1.81473	0.000539409	SYNWH7803_RS12200	SynWH7803_2466	WP_041428709.1	peptidase C39
gene2459	1.81676	1.08453e-12	SYNWH7803_RS12315	SynWH7803_2489	WP_011934374.1	uroporphyrin-III C-methyltransferase	GO:0043115 F:precorrin-2 dehydrogenase activity IEA:InterPro.//GO:0004851 F:uroporphyrin-III C-methyltransferase activity IEA:UniProtKB-EC.//GO:0006779 P:porphyrin-containing compound biosynthetic process IEA:InterPro.	IPR000878 4pyrrol_Mease.//IPR014777 4pyrrole_Mease_sub1.//IPR014776 4pyrrole_Mease_sub2.//IPR006366 CobA/CysG_C.//IPR003043 Uropor_MeTrfase_CS.
gene2068	1.8185	1.25533e-07	SYNWH7803_RS10365	SynWH7803_2098	WP_011933988.1	lactoylglutathione lyase	GO:0004462 F:lactoylglutathione lyase activity IEA:InterPro.//GO:0046872 F:metal ion binding IEA:InterPro.	IPR029068 Glyas_Bleomycin-R_OHBP_Dase.//IPR004360 Glyas_Fos-R_dOase_dom.//IPR018146 Glyoxalase_1_CS.
gene2163	1.81865	0.0154681	SYNWH7803_RS10835	RNA_47
gene2021	1.81868	0.00252689	SYNWH7803_RS10130	SynWH7803_2051	WP_011933942.1	ribosomal RNA small subunit methyltransferase G
gene1915	1.82398	1.14924e-07	SYNWH7803_RS09600	SynWH7803_1946	WP_011933842.1	tyrosyl-tRNA synthetase	GO:0005737 C:cytoplasm IEA:UniProtKB-SubCell.//GO:0005524 F:ATP binding IEA:UniProtKB-HAMAP.//GO:0003723 F:RNA binding IEA:UniProtKB-KW.//GO:0004831 F:tyrosine-tRNA ligase activity IEA:UniProtKB-HAMAP.//GO:0006437 P:tyrosyl-tRNA aminoacylation IEA:UniProtKB-HAMAP.	IPR002305 aa-tRNA-synth_Ic.//IPR014729 Rossmann-like_a/b/a_fold.//IPR002942 S4_RNA-bd.//IPR002307 Tyr-tRNA-ligase.//IPR024088 Tyr-tRNA-ligase_bac-type.//IPR024108 Tyr-tRNA-ligase_bac_2.
gene2197	1.82626	2.5233e-07	SYNWH7803_RS11005	SynWH7803_2226	WP_011934114.1	hypothetical protein		IPR011990 TPR-like_helical_dom.
gene1922	1.82806	0.000340308	SYNWH7803_RS09635	SynWH7803_1953	WP_011933849.1	hypothetical protein
gene1425	1.83175	9.08051e-07	ompR
gene836	1.8336	2.62509e-06	SYNWH7803_RS04195	SynWH7803_0834	WP_011932742.1	hypothetical protein	GO:0016020 C:membrane IEA:InterPro.//GO:0008233 F:peptidase activity IEA:UniProtKB-KW.	IPR001107 Band_7.//IPR000163 Prohibitin.//IPR001972 Stomatin_fam.
gene1862	1.83991	5.82454e-11	SYNWH7803_RS09335	SynWH7803_1892	WP_011933790.1	hypothetical protein		IPR007922 DUF721/UPF0232.
gene2312	1.84316	0.000207017	SYNWH7803_RS11580	SynWH7803_2342	WP_041428696.1	(p)ppGpp synthetase
gene194	1.84465	0.00148576	SYNWH7803_RS12660
gene2303	1.8519	1.71985e-11	SYNWH7803_RS11535	SynWH7803_2333	WP_011934220.1	hypothetical protein		IPR003846 UPF0061.
gene458	1.85385	4.18751e-06	SYNWH7803_RS02300	SynWH7803_0463	WP_011932377.1	hypothetical protein	GO:0016021 C:integral component of membrane IEA:UniProtKB-KW.	IPR021919 CCB1.
gene2313	1.85638	1.29023e-07	SYNWH7803_RS11585	SynWH7803_2343	WP_011934230.1	ABC transporter ATP-binding protein	GO:0005524 F:ATP binding IEA:UniProtKB-KW.//GO:0016887 F:ATPase activity IEA:InterPro.	IPR003593 AAA+_ATPase.//IPR003439 ABC_transporter-like.//IPR017871 ABC_transporter_CS.//IPR027417 P-loop_NTPase.
gene174	1.85646	1.51369e-06	SYNWH7803_RS00890	SynWH7803_0185	WP_011932117.1	Holliday junction DNA helicase RuvB
gene1006	1.85677	0.00302305	SYNWH7803_RS05045	SynWH7803_1027	WP_011932935.1	hypothetical protein	GO:0016021 C:integral component of membrane IEA:UniProtKB-KW.
gene233	1.85765	0.00153797	SYNWH7803_RS01175	SynWH7803_0241	WP_011932171.1	selenophosphate synthase	GO:0005524 F:ATP binding IEA:InterPro.//GO:0016491 F:oxidoreductase activity IEA:InterPro.	IPR010918 AIR_synth_C_dom.//IPR023753 FAD/NAD-binding_dom.//IPR030805 Oxidorec-SedlD_fusion.//IPR016188 PurM-like_N.//IPR004536 SPS/SelD.
gene360	1.86011	3.87082e-05	SYNWH7803_RS01810	SynWH7803_0367	WP_011932291.1	radical SAM protein	GO:0003824 F:catalytic activity IEA:InterPro.//GO:0051536 F:iron-sulfur cluster binding IEA:InterPro.	IPR006638 Elp3/MiaB/NifB.//IPR023970 MeThioTfrase/rSAM.//IPR007197 rSAM.//IPR023404 rSAM_horseshoe.
gene2338	1.8637	0.00049971	SYNWH7803_RS11710	SynWH7803_2368	WP_011934255.1	dihydroorotate dehydrogenase	GO:0005737 C:cytoplasm IEA:InterPro.//GO:0005886 C:plasma membrane IEA:UniProtKB-SubCell.//GO:0004152 F:dihydroorotate dehydrogenase activity IEA:UniProtKB-HAMAP.//GO:0006207 P:'de novo' pyrimidine nucleobase biosynthetic process IEA:InterPro.//GO:0044205 P:'de novo' UMP biosynthetic process IEA:UniProtKB-UniPathway.	IPR013785 Aldolase_TIM.//IPR005720 Dihydroorotate_DH.//IPR005719 Dihydroorotate_DH_2.//IPR001295 Dihydroorotate_DH_CS.
gene749	1.86641	0.00122529	SYNWH7803_RS03760	SynWH7803_0744	WP_011932653.1	peptidase	GO:0008237 F:metallopeptidase activity IEA:InterPro.//GO:0008270 F:zinc ion binding IEA:InterPro.	IPR024079 MetalloPept_cat_dom.//IPR006026 Peptidase_Metallo.
gene2309	1.87044	2.39864e-06	SYNWH7803_RS11565	SynWH7803_2339	WP_011934226.1	peptide deformylase	GO:0005506 F:iron ion binding IEA:InterPro.//GO:0042586 F:peptide deformylase activity IEA:UniProtKB-HAMAP.//GO:0006412 P:translation IEA:UniProtKB-HAMAP.	IPR000181 Fmet_deformylase.//IPR023635 Peptide_deformylase.
gene2302	1.87769	7.76083e-08	SYNWH7803_RS11530	SynWH7803_2332	WP_041428694.1	carboxylate-amine ligase
gene1624	1.87839	1.91609e-06	SYNWH7803_RS08150	SynWH7803_1653	WP_011933551.1	hypothetical protein		IPR008617 Uncharacterised_YcgJ.
gene1800	1.87895	5.33243e-05	SYNWH7803_RS09025	SynWH7803_1832	WP_011933730.1	methionine aminopeptidase	GO:0046872 F:metal ion binding IEA:UniProtKB-HAMAP.//GO:0070006 F:metalloaminopeptidase activity IEA:UniProtKB-HAMAP.//GO:0070084 P:protein initiator methionine removal IEA:UniProtKB-HAMAP.	IPR001714 Pept_M24_MAP.//IPR000994 Pept_M24_structural-domain.//IPR002467 Pept_M24A_MAP1.
gene1515	1.88118	0.000517441	SYNWH7803_RS07605	SynWH7803_1544	WP_011933447.1	RNA polymerase sigma factor	GO:0003677 F:DNA binding IEA:UniProtKB-KW.//GO:0016987 F:sigma factor activity IEA:UniProtKB-KW.//GO:0003700 F:transcription factor activity, sequence-specific DNA binding IEA:InterPro.//GO:0006352 P:DNA-templated transcription, initiation IEA:InterPro.	IPR014284 RNA_pol_sigma-70_dom.//IPR000943 RNA_pol_sigma70.//IPR009042 RNA_pol_sigma70_r1_2.//IPR007627 RNA_pol_sigma70_r2.//IPR007624 RNA_pol_sigma70_r3.//IPR007630 RNA_pol_sigma70_r4.//IPR013325 RNA_pol_sigma_r2.//IPR013324 RNA_pol_sigma_r3_r4.//IPR017848 RNA_pol_sigma_RpoD_cyanobac.//IPR011991 WHTH_DNA-bd_dom.
gene1419	1.88591	2.88406e-05	SYNWH7803_RS07120	SynWH7803_1444	WP_011933348.1	adenine phosphoribosyltransferase
gene2391	1.88857	1.11374e-06	SYNWH7803_RS11975	SynWH7803_2421	WP_011934307.1	DNA polymerase III subunit beta	GO:0016021 C:integral component of membrane IEA:UniProtKB-KW.
gene806	1.88905	1.64004e-05	SYNWH7803_RS04045	SynWH7803_0803	WP_050815920.1	hypothetical protein
gene2141	1.89574	0.00030649	SYNWH7803_RS10725	SynWH7803_2175	WP_011934063.1	3-hydroxyacyl-CoA dehydrogenase	GO:0016491 F:oxidoreductase activity IEA:InterPro.	IPR023753 FAD/NAD-binding_dom.
gene848	1.89873	0.000724228	SYNWH7803_RS12590	SynWH7803_0851	WP_011932759.1	acyl-CoA dehydrogenase	GO:0050660 F:flavin adenine dinucleotide binding IEA:InterPro.//GO:0016627 F:oxidoreductase activity, acting on the CH-CH group of donors IEA:InterPro.	IPR013786 AcylCoA_DH/ox_N.//IPR009100 AcylCoA_DH/oxidase_NM_dom.
gene2330	1.90188	2.39561e-12	SYNWH7803_RS11670	SynWH7803_2360	WP_041428700.1	hypothetical protein
gene316	1.90615	3.1778e-12	SYNWH7803_RS01590	SynWH7803_0323	WP_011932249.1	thymidylate synthase	GO:0050660 F:flavin adenine dinucleotide binding IEA:InterPro.//GO:0050797 F:thymidylate synthase (FAD) activity IEA:UniProtKB-EC.//GO:0006231 P:dTMP biosynthetic process IEA:InterPro.	IPR003669 Thymidylate_synthase_ThyX.
gene1818	1.90814	1.54581e-07	SYNWH7803_RS09115	SynWH7803_1848	WP_041428910.1	preprotein translocase subunit TatC
gene197	1.90828	1.51369e-06	SYNWH7803_RS00995	SynWH7803_0205	WP_011932135.1	hypothetical protein
gene1686	1.90945	2.10307e-09	SYNWH7803_RS08460	SynWH7803_1718	WP_011933616.1	hypothetical protein	GO:0016021 C:integral component of membrane IEA:UniProtKB-KW.	IPR010903 DUF1517.
gene1002	1.9189	1.42468e-05	SYNWH7803_RS05025	SynWH7803_1023	WP_011932931.1	hypothetical protein	GO:0016740 F:transferase activity IEA:InterPro.	IPR005490 LD_TPept_cat_dom.
gene329	1.92636	8.7923e-05	SYNWH7803_RS01655	SynWH7803_0336	WP_041428746.1	isoleucyl-tRNA synthetase
gene436	1.92782	9.33245e-12	SYNWH7803_RS02190	SynWH7803_0442	WP_011932356.1	helicase	GO:0004386 F:helicase activity IEA:UniProtKB-KW.
gene1883	1.94506	0.00795446	SYNWH7803_RS09440	SynWH7803_1915	WP_011933812.1	hypothetical protein
gene49	1.94603	9.37851e-07	SYNWH7803_RS00265	SynWH7803_0050	WP_011931984.1	hypothetical protein
gene1707	1.94611	6.30215e-07	SYNWH7803_RS08565	SynWH7803_1741	WP_011933639.1	peptidyl-prolyl cis-trans isomerase	GO:0003755 F:peptidyl-prolyl cis-trans isomerase activity IEA:UniProtKB-KW.//GO:0006457 P:protein folding IEA:InterPro.	IPR023566 PPIase_FKBP.//IPR001179 PPIase_FKBP_dom.
gene2353	1.94788	0.000148005	SYNWH7803_RS11785	SynWH7803_2383	WP_041428982.1	arginine biosynthesis protein ArgJ
gene2072	1.94861	4.77104e-08	SYNWH7803_RS10385	SynWH7803_2102	WP_011933992.1	sulfate transporter	GO:0016021 C:integral component of membrane IEA:UniProtKB-KW.//GO:0008271 F:secondary active sulfate transmembrane transporter activity IEA:InterPro.	IPR011547 SLC26A/SulP_dom.//IPR001902 SLC26A/SulP_fam.//IPR002645 STAS_dom.
gene708	1.95845	1.29373e-09	SYNWH7803_RS03555	SynWH7803_0704	WP_011932613.1	hypothetical protein		IPR021256 DUF2808.
gene1840	1.96057	5.4378e-07	SYNWH7803_RS09225	SynWH7803_1870	WP_041428656.1	cytochrome C oxidase assembly protein
gene798	1.96516	0.000781331	SYNWH7803_RS04005	SynWH7803_0795	WP_011932703.1	hypothetical protein	GO:0016021 C:integral component of membrane IEA:UniProtKB-KW.
gene1423	1.9672	0.000157703	SYNWH7803_RS07140		WP_041428532.1	hypothetical protein
gene1546	1.97386	1.14625e-05	SYNWH7803_RS07760	SynWH7803_1574	WP_041428569.1	hypothetical protein
gene325	1.97857	2.82982e-10	SYNWH7803_RS01635	SynWH7803_0332	WP_011932258.1	hypothetical protein		IPR019494 FIST_C_domain.//IPR013702 FIST_domain_N.//IPR016741 UCP018953.
gene597	1.97984	6.98453e-10	SYNWH7803_RS03000	SynWH7803_0592	WP_041428768.1	membrane protein insertion efficiency factor YidD
gene849	1.98163	9.12714e-09	SYNWH7803_RS04260	SynWH7803_0852	WP_011932760.1	hypothetical protein		IPR001602 UPF0047.
gene256	1.99439	8.82436e-09	SYNWH7803_RS01290	SynWH7803_0264	WP_011932193.1	thioredoxin	GO:0016209 F:antioxidant activity IEA:InterPro.//GO:0016491 F:oxidoreductase activity IEA:InterPro.	IPR000866 AhpC/TSA.//IPR012336 Thioredoxin-like_fold.
gene1701	1.99797	3.7408e-08	SYNWH7803_RS08535	SynWH7803_1735	WP_011933633.1	hypothetical protein		IPR000286 His_deacetylse.//IPR023801 His_deacetylse_dom.
gene942	1.99982	2.70255e-08	SYNWH7803_RS04725	SynWH7803_0958	WP_011932866.1	hypothetical protein	GO:0016021 C:integral component of membrane IEA:UniProtKB-KW.
gene998	2.00041	0.00959142	SYNWH7803_RS05005	SynWH7803_1019	WP_011932927.1	hypothetical protein		IPR008479 DUF760.
gene1882	2.00381	0.000915814	SYNWH7803_RS09435	SynWH7803_1914	WP_011933811.1	hypothetical protein	GO:0016021 C:integral component of membrane IEA:UniProtKB-KW.
gene1921	2.00765	1.62469e-06	SYNWH7803_RS09630	SynWH7803_1952	WP_011933848.1	hypothetical protein	GO:0016021 C:integral component of membrane IEA:UniProtKB-KW.
gene1053	2.00855	3.03678e-09	SYNWH7803_RS05285	SynWH7803_1073	WP_011932981.1	DNA primase	GO:1990077 C:primosome complex IEA:UniProtKB-KW.//GO:0003677 F:DNA binding IEA:UniProtKB-KW.//GO:0003896 F:DNA primase activity IEA:UniProtKB-HAMAP.//GO:0000287 F:magnesium ion binding IEA:UniProtKB-HAMAP.//GO:0008270 F:zinc ion binding IEA:UniProtKB-HAMAP.	IPR013264 DNA_primase_core_N.//IPR019475 DNA_primase_DnaB-bd.//IPR006295 DNA_primase_DnaG.//IPR030846 DnaG_bac.//IPR006171 Toprim_domain.//IPR002694 Znf_CHC2.
gene2026	2.01196	7.24234e-13	SYNWH7803_RS10155	SynWH7803_2056	WP_011933947.1	hypothetical protein		IPR011989 ARM-like.//IPR016024 ARM-type_fold.//IPR004155 PBS_lyase_HEAT.
gene1317	2.01438	0.000226666	SYNWH7803_RS06605	SynWH7803_1347	WP_011933251.1	glutamine synthetase	GO:0005737 C:cytoplasm IEA:InterPro.//GO:0005524 F:ATP binding IEA:UniProtKB-KW.//GO:0004356 F:glutamate-ammonia ligase activity IEA:UniProtKB-EC.//GO:0006542 P:glutamine biosynthetic process IEA:InterPro.//GO:0009399 P:nitrogen fixation IEA:InterPro.	IPR008147 Gln_synt_b-grasp.//IPR014746 Gln_synth/guanido_kin_cat_dom.//IPR008146 Gln_synth_cat_dom.//IPR027303 Gln_synth_gly_rich_site.//IPR004809 Gln_synth_I.//IPR027302 Gln_synth_N_conserv_site.
gene2502	2.02281	3.68495e-08	SYNWH7803_RS12530	SynWH7803_2531	WP_011934416.1	hypothetical protein	GO:0005524 F:ATP binding IEA:InterPro.//GO:0004672 F:protein kinase activity IEA:InterPro.	IPR011009 Kinase-like_dom.//IPR000719 Prot_kinase_dom.//IPR004147 UbiB_dom.
gene2175	2.02739	2.4057e-09	SYNWH7803_RS10895	SynWH7803_2205	WP_011934093.1	thioredoxin	GO:0016021 C:integral component of membrane IEA:UniProtKB-KW.	IPR012336 Thioredoxin-like_fold.//IPR012932 VKOR.
gene2217	2.02862	0.0116529	SYNWH7803_RS11105	SynWH7803_2245	WP_050815900.1	ATPase P
gene2196	2.0288	2.0558e-09	SYNWH7803_RS11000	SynWH7803_2225	WP_011934113.1	hypothetical protein	GO:0051536 F:iron-sulfur cluster binding IEA:InterPro.//GO:0005198 F:structural molecule activity IEA:InterPro.//GO:0016226 P:iron-sulfur cluster assembly IEA:InterPro.	IPR000361 FeS_biogenesis.//IPR016092 FeS_cluster_insertion.//IPR017870 FeS_cluster_insertion_CS.//IPR031108 ISCA-like.
gene1542	2.03224	5.3375e-16	SYNWH7803_RS07740	SynWH7803_1570	WP_011933473.1	bifunctional protein FolD
gene2037	2.03308	2.48372e-13	SYNWH7803_RS10210	SynWH7803_2067	WP_050815942.1	serine protease
gene905	2.03396	0.000261042	SYNWH7803_RS04545	SynWH7803_0920	WP_011932828.1	hypothetical protein
gene935	2.04263	5.4989e-06	SYNWH7803_RS04695	SynWH7803_0951	WP_011932859.1	superoxide dismutase	GO:0046872 F:metal ion binding IEA:InterPro.//GO:0004784 F:superoxide dismutase activity IEA:UniProtKB-EC.	IPR024134 SOD_Cu/Zn_/chaperone.//IPR001424 SOD_Cu_Zn_dom.
gene1570	2.06078	1.85658e-09	SYNWH7803_RS07880	SynWH7803_1599	WP_011933500.1	hypothetical protein		IPR021801 DUF3370.
gene35	2.07575	0.000366485	SYNWH7803_RS00195	SynWH7803_0036	WP_011931970.1	oxidoreductase		IPR016040 NAD(P)-bd_dom.
gene1558	2.07641	0.000298222	SYNWH7803_RS07820	SynWH7803_1586	WP_011933489.1	2-isopropylmalate synthase
gene536	2.07658	0.00218058	SYNWH7803_RS02695	RNA_20
gene1980	2.08298	2.0558e-09	SYNWH7803_RS09925	SynWH7803_2010	WP_011933903.1	alanine dehydrogenase	GO:0000286 F:alanine dehydrogenase activity IEA:UniProtKB-EC.//GO:0042853 P:L-alanine catabolic process IEA:UniProtKB-UniPathway.	IPR008141 Ala_DH.//IPR007886 AlaDH/PNT_N.//IPR007698 AlaDH/PNT_NAD(H)-bd.//IPR016040 NAD(P)-bd_dom.
gene169	2.08553	4.20046e-08	SYNWH7803_RS00865	SynWH7803_0180	WP_011932113.1	hypothetical protein		IPR030810 Small_EgtBD.
gene2005	2.09263	0.000336769	SYNWH7803_RS10050	SynWH7803_2035	WP_011933926.1	nitrogen regulatory protein P-II	GO:0030234 F:enzyme regulator activity IEA:InterPro.//GO:0006808 P:regulation of nitrogen utilization IEA:InterPro.//GO:0006355 P:regulation of transcription, DNA-templated IEA:UniProtKB-KW.//GO:0006351 P:transcription, DNA-templated IEA:UniProtKB-KW.	IPR002187 N-reg_PII.//IPR011322 N-reg_PII-like_a/b.//IPR015867 N-reg_PII/ATP_PRibTrfase_C.//IPR017918 N-reg_PII_CS.
gene1551	2.09999	4.00051e-05	SYNWH7803_RS07785	SynWH7803_1579	WP_011933482.1	hypothetical protein
gene601	2.10309	0.00534224	SYNWH7803_RS03020	SynWH7803_0596	WP_011932508.1	L-cysteine/cystine lyase	GO:0016829 F:lyase activity IEA:UniProtKB-KW.	IPR000192 Aminotrans_V_dom.//IPR015424 PyrdxlP-dep_Trfase.//IPR015421 PyrdxlP-dep_Trfase_major_sub1.//IPR015422 PyrdxlP-dep_Trfase_major_sub2.
gene1442	2.13019	9.33245e-12	SYNWH7803_RS07240	SynWH7803_1467	WP_011933370.1	hypothetical protein
gene611	2.13474	1.27997e-10	SYNWH7803_RS03070	SynWH7803_0607	WP_011932519.1	hypothetical protein	GO:0016740 F:transferase activity IEA:InterPro.	IPR005490 LD_TPept_cat_dom.
gene234	2.14992	1.32084e-10	SYNWH7803_RS01180	SynWH7803_0242	WP_011932172.1	UDP-glucose 4-epimerase	GO:0003978 F:UDP-glucose 4-epimerase activity IEA:UniProtKB-EC.//GO:0006012 P:galactose metabolic process IEA:InterPro.	IPR005886 GalE.//IPR016040 NAD(P)-bd_dom.
gene2329	2.15076	1.42957e-16	SYNWH7803_RS11665	SynWH7803_2359	WP_011934246.1	tartronate semialdehyde reductase	GO:0051287 F:NAD binding IEA:InterPro.//GO:0004616 F:phosphogluconate dehydrogenase (decarboxylating) activity IEA:InterPro.	IPR008927 6-PGluconate_DH_C-like.//IPR013328 6PGD_dom_2.//IPR006115 6PGDH_NADP-bd.//IPR015815 HIBADH-related.//IPR016040 NAD(P)-bd_dom.//IPR029154 NADP-bd.
gene201	2.17067	0.000230747	SYNWH7803_RS01015	SynWH7803_0209	WP_011932139.1	phosphoketolase	GO:0016832 F:aldehyde-lyase activity IEA:UniProtKB-HAMAP.//GO:0005975 P:carbohydrate metabolic process IEA:InterPro.	IPR023962 Phosphoketolase.//IPR029061 THDP-binding.//IPR005593 Xul5P/Fru6P_PKetolase.//IPR018969 Xul5P/Fru6P_PKetolase_C.//IPR019790 Xul5P/Fru6P_PKetolase_CS.//IPR018970 Xul5P/Fru6P_PKetolase_N.
gene827	2.17179	0.00206448	SYNWH7803_RS04150	SynWH7803_0824	WP_050815875.1	transcriptional regulator
gene1547	2.18341	3.66262e-08	SYNWH7803_RS07765	SynWH7803_1575	WP_011933478.1	hypothetical protein
gene1917	2.18343	6.20057e-05	SYNWH7803_RS09610	SynWH7803_1948	WP_011933844.1	LuxR family transcriptional regulator	GO:0003677 F:DNA binding IEA:UniProtKB-KW.//GO:0006355 P:regulation of transcription, DNA-templated IEA:UniProtKB-KW.//GO:0006351 P:transcription, DNA-templated IEA:UniProtKB-KW.	IPR016032 Sig_transdc_resp-reg_C-effctor.//IPR000792 Tscrpt_reg_LuxR_C.//IPR011991 WHTH_DNA-bd_dom.
gene2431	2.18773	7.71602e-13	SYNWH7803_RS12175	SynWH7803_2460	WP_011934345.1	hypothetical protein	GO:0005623 C:cell IEA:GOC.//GO:0003677 F:DNA binding IEA:UniProtKB-KW.//GO:0008199 F:ferric iron binding IEA:InterPro.//GO:0016722 F:oxidoreductase activity, oxidizing metal ions IEA:InterPro.//GO:0006879 P:cellular iron ion homeostasis IEA:InterPro.//GO:0006950 P:response to stress IEA:InterPro.	IPR002177 DPS_DNA-bd.//IPR023188 DPS_DNA-bd_CS.//IPR009078 Ferritin-like_SF.//IPR012347 Ferritin-rel.//IPR008331 Ferritin_DPS_dom.
gene1912	2.19171	2.12167e-07	SYNWH7803_RS09585	SynWH7803_1943	WP_041428666.1	cupin
gene885	2.19403	8.76326e-06	SYNWH7803_RS04440	SynWH7803_0894	WP_011932802.1	hypothetical protein
gene1662	2.19605	0.000127648	SYNWH7803_RS08340	SynWH7803_1694	WP_011933592.1	hypothetical protein	GO:0004848 F:ureidoglycolate hydrolase activity IEA:InterPro.	IPR011051 RmlC_Cupin.//IPR024060 Ureidoglycolate_lyase_dom.
gene652	2.20305	3.25515e-13	SYNWH7803_RS03275	SynWH7803_0648	WP_011932560.1	histidine kinase		IPR028082 Peripla_BP_I.
gene2320	2.21538	4.85906e-10	SYNWH7803_RS11620	SynWH7803_2350	WP_011934237.1	universal stress protein	GO:0006950 P:response to stress IEA:InterPro.	IPR014729 Rossmann-like_a/b/a_fold.//IPR006015 Universal_stress_UspA.//IPR006016 UspA.
gene943	2.21721	2.89934e-06	SYNWH7803_RS04730	SynWH7803_0959	WP_011932867.1	hypothetical protein	GO:0016021 C:integral component of membrane IEA:UniProtKB-KW.
gene2064	2.22603	9.67995e-06	SYNWH7803_RS10345	SynWH7803_2094	WP_011933984.1	hypothetical protein
gene200	2.22685	6.42675e-08	SYNWH7803_RS01010	SynWH7803_0208	WP_011932138.1	glycogen phosphorylase	GO:0008184 F:glycogen phosphorylase activity IEA:InterPro.//GO:0030170 F:pyridoxal phosphate binding IEA:InterPro.//GO:0005975 P:carbohydrate metabolic process IEA:UniProtKB-KW.	IPR011833 Glycg_phsphrylas.//IPR000811 Glyco_trans_35.
gene1916	2.2276	6.27893e-05	SYNWH7803_RS09605	SynWH7803_1947	WP_011933843.1	hypothetical protein		IPR014954 DUF1825.
gene1582	2.23363	3.55268e-09	SYNWH7803_RS07940	SynWH7803_1610	WP_011933511.1	dienelactone hydrolase	GO:0016787 F:hydrolase activity IEA:UniProtKB-KW.	IPR029058 AB_hydrolase.//IPR029059 AB_hydrolase_5.//IPR010802 DUF1400.
gene301	2.2402	1.24525e-07	SYNWH7803_RS01515	SynWH7803_0308	WP_011932236.1	hypothetical protein		IPR001646 5peptide_repeat.
gene299	2.24519	1.65185e-14	SYNWH7803_RS01505	SynWH7803_0306	WP_011932234.1	3-isopropylmalate dehydratase large subunit
gene898	2.2457	3.59931e-09	SYNWH7803_RS04505	SynWH7803_0913	WP_011932821.1	hypothetical protein
gene2007	2.24571	1.9281e-28	SYNWH7803_RS10060	SynWH7803_2037	WP_050815941.1	hypothetical protein
gene1604	2.24675	0.00228876	SYNWH7803_RS08050	SynWH7803_1634	WP_011933534.1	thioredoxin	GO:0005737 C:cytoplasm IEA:InterPro.//GO:0004791 F:thioredoxin-disulfide reductase activity IEA:UniProtKB-EC.//GO:0045454 P:cell redox homeostasis IEA:InterPro.//GO:0019430 P:removal of superoxide radicals IEA:InterPro.	IPR023753 FAD/NAD-binding_dom.//IPR008255 Pyr_nucl-diS_OxRdtase_2_AS.//IPR000103 Pyridine_nuc-diS_OxRdtase_2.//IPR005982 Thioredox_Rdtase.//IPR012336 Thioredoxin-like_fold.//IPR013766 Thioredoxin_domain.
gene709	2.24685	3.10059e-06	SYNWH7803_RS03560	SynWH7803_0705	WP_011932614.1	hypothetical protein
gene2073	2.24775	6.36731e-06	SYNWH7803_RS10390	SynWH7803_2103	WP_011933993.1	FMN reductase	GO:0016491 F:oxidoreductase activity IEA:InterPro.	IPR014063 Arsenate-R_ArsH.//IPR029039 Flavoprotein-like_dom.//IPR005025 FMN_Rdtase-like.
gene980	2.25436	0.0319644	SYNWH7803_RS04915	SynWH7803_0999	WP_011932907.1	steroid 5-alpha reductase	GO:0016021 C:integral component of membrane IEA:UniProtKB-KW.	IPR010721 DUF1295.
gene2308	2.25486	1.88759e-06	SYNWH7803_RS11560	SynWH7803_2338	WP_011934225.1	hypothetical protein		IPR007791 Heat_shock_DnaJ-like_DjlA.//IPR029024 TerB-like.
gene1920	2.25904	1.0351e-07	SYNWH7803_RS09625	SynWH7803_1951	WP_011933847.1	cytosol aminopeptidase
gene2075	2.27065	0.00255906	SYNWH7803_RS10400	SynWH7803_2104	WP_011933994.1	hypothetical protein		IPR022240 DUF3764.
gene840	2.27551	0.00163464	SYNWH7803_RS04215	SynWH7803_0841	WP_011932749.1	hypothetical protein	GO:0003824 F:catalytic activity IEA:InterPro.//GO:0005975 P:carbohydrate metabolic process IEA:InterPro.	IPR011330 Glyco_hydro/deAcase_b/a-brl.//IPR027291 Glyco_hydro_38/57_N.
gene856	2.27639	2.18785e-17	SYNWH7803_RS04295	SynWH7803_0861	WP_011932769.1	antibiotic biosynthesis monooxygenase		IPR007138 ABM_dom.//IPR011008 Dimeric_a/b-barrel.
gene1061	2.2856	9.86593e-05	SYNWH7803_RS05325	SynWH7803_1081	WP_011932989.1	SOS-regulated protein	GO:0003677 F:DNA binding IEA:InterPro.//GO:0016787 F:hydrolase activity IEA:UniProtKB-KW.//GO:0006281 P:DNA repair IEA:UniProtKB-KW.//GO:0006355 P:regulation of transcription, DNA-templated IEA:InterPro.//GO:0009432 P:SOS response IEA:UniProtKB-KW.	IPR028360 Peptidase_S24/S26_b-rbn.//IPR006197 Peptidase_S24_LexA.//IPR019759 Peptidase_S24_S26.//IPR015927 Peptidase_S24_S26A/B/C.
gene59	2.28874	1.04253e-06	SYNWH7803_RS00315	SynWH7803_0060	WP_011931994.1	amidase	GO:0030435 P:sporulation resulting in formation of a cellular spore IEA:InterPro.	IPR013486 SpoIID/LytB.//IPR013693 SpoIID/LytB_N.
gene947	2.29215	9.43312e-19	SYNWH7803_RS04750	SynWH7803_0963	WP_011932871.1	hypothetical protein	GO:0016021 C:integral component of membrane IEA:UniProtKB-KW.
gene2071	2.32568	1.43922e-13	SYNWH7803_RS10380	SynWH7803_2101	WP_011933991.1	hypothetical protein		IPR012336 Thioredoxin-like_fold.
gene676	2.33545	1.29401e-13	SYNWH7803_RS03395	SynWH7803_0672	WP_041428401.1	light-independent protochlorophyllide reductase subunit N
gene1176	2.34759	5.48398e-06	SYNWH7803_RS05900	SynWH7803_1196	WP_011933104.1	RNA processing exonuclease	GO:0004527 F:exonuclease activity IEA:UniProtKB-KW.	IPR001279 Metallo-B-lactamas.//IPR026360 Xnuc_lig_assoc.
gene2161	2.35122	0.000518362	SYNWH7803_RS10825	SynWH7803_2196	WP_011934084.1	hypothetical protein	GO:0016021 C:integral component of membrane IEA:UniProtKB-KW.
gene2485	2.35192	1.79682e-06	SYNWH7803_RS12445	SynWH7803_2514	WP_011934399.1	molecular chaperone DnaK	GO:0005524 F:ATP binding IEA:UniProtKB-HAMAP.//GO:0006457 P:protein folding IEA:InterPro.	IPR012725 Chaperone_DnaK.//IPR018181 Heat_shock_70_CS.//IPR029048 HSP70_C.//IPR029047 HSP70_peptide-bd.//IPR013126 Hsp_70_fam.
gene1466	2.35735	1.00296e-05	SYNWH7803_RS07360		WP_041428540.1	hypothetical protein
gene2460	2.35779	3.89207e-21	SYNWH7803_RS12320	SynWH7803_2490	WP_011934375.1	DNA mismatch repair protein MutS
gene1262	2.36084	3.8877e-05	SYNWH7803_RS06330	SynWH7803_1285	WP_011933191.1	hypothetical protein
gene2481	2.36913	0.000101079	SYNWH7803_RS12425	SynWH7803_2510	WP_011934395.1	transcriptional regulator	GO:0032542 F:sulfiredoxin activity IEA:InterPro.	IPR003115 ParB/Sulfiredoxin_dom.//IPR016692 Sulfiredoxin.
gene160	2.381	1.3281e-22	SYNWH7803_RS00820	SynWH7803_0171	WP_011932105.1	single-stranded DNA-binding protein	GO:0003697 F:single-stranded DNA binding IEA:UniProtKB-HAMAP.//GO:0006260 P:DNA replication IEA:InterPro.	IPR012340 NA-bd_OB-fold.//IPR000424 Primosome_PriB/ssb.//IPR011344 ssDNA-bd.
gene338	2.39934	5.16728e-22	SYNWH7803_RS01700	SynWH7803_0345	WP_011932271.1	N-acetylglucosamine-1-phosphate uridyltransferase	GO:0003954 F:NADH dehydrogenase activity IEA:UniProtKB-EC.	IPR023753 FAD/NAD-binding_dom.
gene752	2.42888	0.0380271	SYNWH7803_RS03775	SynWH7803_0747	WP_011932656.1	6-pyruvoyl tetrahydropterin synthase	GO:0003874 F:6-pyruvoyltetrahydropterin synthase activity IEA:UniProtKB-EC.	IPR007115 6-PTP_synth/QueD.
gene2387	2.4425	0.000123296	SYNWH7803_RS11955	SynWH7803_2417	WP_041428707.1	acyl-CoA desaturase
gene841	2.44368	0.0200171	SYNWH7803_RS04220		WP_050815876.1	hypothetical protein
gene1578	2.45951	2.83205e-05	SYNWH7803_RS07920	SynWH7803_1607	WP_011933508.1	hypothetical protein
gene959	2.50612	0.000617139	SYNWH7803_RS04810	SynWH7803_0978	WP_041428449.1	metal ABC transporter substrate-binding protein
gene179	2.53718	6.90954e-11	SYNWH7803_RS00915	SynWH7803_0190	WP_011932122.1	phosphomethylpyrimidine synthase
gene1553	2.54009	8.06412e-15	SYNWH7803_RS07795	SynWH7803_1581	WP_041428571.1	hypothetical protein
gene2074	2.54396	0.0245848	SYNWH7803_RS10395		WP_041428677.1	hypothetical protein
gene715	2.54936	3.87559e-13	SYNWH7803_RS03590	SynWH7803_0711	WP_011932620.1	hypothetical protein
gene750	2.57327	0.000478877	SYNWH7803_RS03765	SynWH7803_0745	WP_011932654.1	hypothetical protein	GO:0016740 F:transferase activity IEA:InterPro.	IPR005490 LD_TPept_cat_dom.
gene263	2.57857	1.91609e-06	SYNWH7803_RS01325	SynWH7803_0271	WP_011932200.1	hypothetical protein		IPR007497 DUF541.
gene845	2.58042	1.5596e-06	SYNWH7803_RS04240	SynWH7803_0848	WP_011932756.1	hypothetical protein
gene1724	2.5811	2.44012e-10	SYNWH7803_RS08650	SynWH7803_1754	WP_011933652.1	L-Ala-DL-Glu epimerase	GO:0003824 F:catalytic activity IEA:InterPro.//GO:0009063 P:cellular amino acid catabolic process IEA:InterPro.	IPR029065 Enolase_C-like.//IPR029017 Enolase_N-like.//IPR018110 Mandel_Rmase/mucon_lact_enz_CS.//IPR013342 Mandelate_racemase_C.//IPR013341 Mandelate_racemase_N_dom.//IPR001354 MR/MLE/MAL.
gene2123	2.58205	1.13479e-22	SYNWH7803_RS10635	SynWH7803_2158	WP_011934046.1	membrane protein	GO:0016021 C:integral component of membrane IEA:UniProtKB-KW.
gene880	2.58453	1.13369e-22	SYNWH7803_RS04415		WP_041428433.1	hypothetical protein
gene1328	2.64393	0.000171797	SYNWH7803_RS06660	SynWH7803_1357	WP_011933261.1	permease	GO:0016021 C:integral component of membrane IEA:UniProtKB-KW.	IPR002549 AI-2E-like.
gene940	2.64516	4.43706e-17	SYNWH7803_RS04715	SynWH7803_0956	WP_011932864.1	hypothetical protein		IPR012447 DUF1651.
gene2083	2.66718	0.000537782	ssrA
gene915	2.68717	2.87325e-06	SYNWH7803_RS04595	SynWH7803_0930	WP_041428803.1	alpha/beta hydrolase
gene812	2.68772	1.61404e-23	SYNWH7803_RS04075	SynWH7803_0809	WP_041428788.1	NAD/FAD-dependent oxidoreductase
gene319	2.69351	0.008853	SYNWH7803_RS01605	SynWH7803_0326	WP_041428337.1	lytic transglycosylase
gene1657	2.70752	2.78463e-05	SYNWH7803_RS08315	SynWH7803_1689	WP_011933587.1	cell division protein FtsH	GO:0016021 C:integral component of membrane IEA:UniProtKB-KW.//GO:0042651 C:thylakoid membrane IEA:UniProtKB-SubCell.//GO:0005524 F:ATP binding IEA:UniProtKB-HAMAP.//GO:0016887 F:ATPase activity IEA:UniProtKB-HAMAP.//GO:0004222 F:metalloendopeptidase activity IEA:InterPro.//GO:0008270 F:zinc ion binding IEA:UniProtKB-HAMAP.//GO:0051301 P:cell division IEA:UniProtKB-KW.//GO:0030163 P:protein catab…	IPR003593 AAA+_ATPase.//IPR003959 ATPase_AAA_core.//IPR003960 ATPase_AAA_CS.//IPR005936 FtsH.//IPR027417 P-loop_NTPase.//IPR011546 Pept_M41_FtsH_extracell.//IPR000642 Peptidase_M41.
gene434	2.7147	0.0105077	SYNWH7803_RS02180	SynWH7803_0440	WP_011932354.1	hypothetical protein		IPR014943 DUF1815.
gene981	2.74105	0.0104541	SYNWH7803_RS04920	SynWH7803_1000	WP_011932908.1	hypothetical protein	GO:0016021 C:integral component of membrane IEA:UniProtKB-KW.	IPR021355 Phage_Syn9_Gp224.
gene350	2.7589	8.90313e-15	SYNWH7803_RS12580	SynWH7803_0357	WP_011932282.1	hypothetical protein
gene438	2.76685	7.72289e-14	SYNWH7803_RS02200	SynWH7803_0444	WP_011932358.1	phytoene dehydrogenase	GO:0016491 F:oxidoreductase activity IEA:InterPro.	IPR002937 Amino_oxidase.//IPR023753 FAD/NAD-binding_dom.//IPR014104 Myxoxanthophyll_desat_CrtD.
gene793	2.80419	6.35204e-09	SYNWH7803_RS03980	SynWH7803_0790	WP_006040880.1	photosystem II protein D1 1	GO:0016021 C:integral component of membrane IEA:UniProtKB-KW.//GO:0045156 F:electron transporter, transferring electrons within the cyclic electron transport pathway of photosynthesis activity IEA:InterPro.//GO:0009772 P:photosynthetic electron transport in photosystem II IEA:InterPro.	IPR000484 Photo_RC_L/M.//IPR005867 PSII_D1.
gene459	2.80638	1.76994e-09	SYNWH7803_RS02305	SynWH7803_0464	WP_041428756.1	Pex protein
gene1548	2.81546	3.63905e-19	SYNWH7803_RS07770	SynWH7803_1576	WP_011933479.1	hypothetical protein		IPR029756 MTH1187/YkoF-like.//IPR002767 Thiamine_BP.
gene879	2.8233	5.39499e-10	SYNWH7803_RS04410	SynWH7803_0886	WP_011932794.1	hypothetical protein
gene1506	2.84161	1.51902e-10	SYNWH7803_RS07560	SynWH7803_1535	WP_041428551.1	Clp protease ClpX
gene916	2.84188	0.00280507	SYNWH7803_RS04600	SynWH7803_0931	WP_011932839.1	high light inducible protein		IPR022796 Chloroa_b-bind.//IPR023329 Chlorophyll_a/b-bd_dom.
gene2102	2.84267	2.78353e-06	SYNWH7803_RS10530	SynWH7803_2137	WP_011934026.1	ATPase AAA	GO:0005524 F:ATP binding IEA:InterPro.//GO:0003677 F:DNA binding IEA:InterPro.//GO:0006260 P:DNA replication IEA:InterPro.	IPR003593 AAA+_ATPase.//IPR001208 MCM_dom.//IPR004482 Mg_chelat-rel.//IPR025158 Mg_chelat-rel_C.//IPR000523 Mg_chelatse_chII_dom.//IPR027417 P-loop_NTPase.//IPR020568 Ribosomal_S5_D2-typ_fold.//IPR014721 Ribosomal_S5_D2-typ_fold_subgr.
gene1947	2.84853	6.47518e-20	SYNWH7803_RS09760	SynWH7803_1978	WP_011933874.1	hypothetical protein
gene2040	2.85158	0.000104007	SYNWH7803_RS10225	SynWH7803_2070	WP_011933961.1	transcriptional regulator	GO:0003677 F:DNA binding IEA:UniProtKB-KW.//GO:0006355 P:regulation of transcription, DNA-templated IEA:UniProtKB-KW.//GO:0006351 P:transcription, DNA-templated IEA:UniProtKB-KW.	IPR016032 Sig_transdc_resp-reg_C-effctor.//IPR000792 Tscrpt_reg_LuxR_C.//IPR011991 WHTH_DNA-bd_dom.
gene2070	2.86957	3.88424e-07	SYNWH7803_RS10375	SynWH7803_2100	WP_011933990.1	molecular chaperone DnaJ	GO:0006457 P:protein folding IEA:InterPro.	IPR002939 DnaJ_C.//IPR001623 DnaJ_domain.//IPR018253 DnaJ_domain_CS.//IPR008971 HSP40/DnaJ_pept-bd.
gene1362	2.88556	6.87115e-15	SYNWH7803_RS06835	SynWH7803_1388	WP_011933292.1	hypothetical protein
gene1467	2.88595	7.9567e-07	SYNWH7803_RS07365	SynWH7803_1493	WP_011933396.1	peptide chain release factor 3	GO:0005737 C:cytoplasm IEA:UniProtKB-SubCell.//GO:0005525 F:GTP binding IEA:UniProtKB-HAMAP.//GO:0003924 F:GTPase activity IEA:InterPro.//GO:0016149 F:translation release factor activity, codon specific IEA:UniProtKB-HAMAP.//GO:0006449 P:regulation of translational termination IEA:UniProtKB-HAMAP.	IPR009022 EFG_III-V.//IPR031157 G_TR_CS.//IPR027417 P-loop_NTPase.//IPR004548 PrfC.//IPR032090 RF3_C.//IPR005225 Small_GTP-bd_dom.//IPR000795 TF_GTP-bd_dom.//IPR009000 Transl_B-barrel.
gene15	2.91143	1.19141e-05	SYNWH7803_RS00095	SynWH7803_0016	WP_041428715.1	methionine sulfoxide reductase B
gene958	2.91156	2.16257e-10	SYNWH7803_RS04805	SynWH7803_0977	WP_011932885.1	hypothetical protein		IPR021866 SpoIIAA-like.//IPR002645 STAS_dom.
gene1429	2.94478	8.10884e-23	SYNWH7803_RS07170	SynWH7803_1453	WP_011933357.1	hypothetical protein
gene931	2.961	2.86398e-06	SYNWH7803_RS04675	SynWH7803_0947	WP_011932855.1	macrophage migration inhibitory factor domain-containing protein		IPR001398 Macrophage_inhib_fac.//IPR014347 Tautomerase/MIF_sf.
gene262	2.96594	1.69787e-08	SYNWH7803_RS01320	SynWH7803_0270	WP_011932199.1	lignostilbene-alpha, beta-dioxygenase	GO:0051213 F:dioxygenase activity IEA:UniProtKB-KW.	IPR004294 Carotenoid_Oase.//IPR011048 Haem_d1.
gene2443	2.98209	2.11021e-13	SYNWH7803_RS12235	SynWH7803_2473	WP_011934358.1	mannosyl-3-phosphoglycerate phosphatase	GO:0005737 C:cytoplasm IEA:InterPro.//GO:0050531 F:mannosyl-3-phosphoglycerate phosphatase activity IEA:InterPro.//GO:0051479 P:mannosylglycerate biosynthetic process IEA:InterPro.	IPR023214 HAD-like_dom.//IPR006379 HAD-SF_hydro_IIB.//IPR006381 HAD-SF_hydro_IIB_YedP.//IPR006380 Sucrose-P_synthase.
gene1552	3.02148	1.00822e-05	SYNWH7803_RS07790	SynWH7803_1580	WP_011933483.1	ferredoxin	GO:0051537 F:2 iron, 2 sulfur cluster binding IEA:UniProtKB-KW.//GO:0009055 F:electron carrier activity IEA:InterPro.//GO:0046872 F:metal ion binding IEA:UniProtKB-KW.//GO:0022900 P:electron transport chain IEA:InterPro.	IPR001041 2Fe-2S_ferredoxin-type.//IPR006058 2Fe2S_fd_BS.//IPR012675 Beta-grasp_dom.//IPR010241 Fd_pln.
gene2111	3.02951	4.60676e-09	SYNWH7803_RS10575	SynWH7803_2146	WP_011934034.1	SAM-dependent methyltransferase	GO:0008168 F:methyltransferase activity IEA:UniProtKB-KW.	IPR013217 Methyltransf_12.//IPR029063 SAM-dependent_MTases.
gene842	3.07499	2.59991e-05	SYNWH7803_RS04225	SynWH7803_0843	WP_011932751.1	hypothetical protein
gene792	3.0904	2.36241e-07	SYNWH7803_RS03975	SynWH7803_0789	WP_011932698.1	glyceraldehyde-3-phosphate dehydrogenase	GO:0051287 F:NAD binding IEA:InterPro.//GO:0050661 F:NADP binding IEA:InterPro.//GO:0016620 F:oxidoreductase activity, acting on the aldehyde or oxo group of donors, NAD or NADP as acceptor IEA:InterPro.//GO:0006006 P:glucose metabolic process IEA:InterPro.	IPR020831 GlycerAld/Erythrose_P_DH.//IPR020830 GlycerAld_3-P_DH_AS.//IPR020829 GlycerAld_3-P_DH_cat.//IPR020828 GlycerAld_3-P_DH_NAD(P)-bd.//IPR006424 Glyceraldehyde-3-P_DH_1.//IPR016040 NAD(P)-bd_dom.
gene1694	3.10633	6.60577e-11	SYNWH7803_RS08500	SynWH7803_1728	WP_011933626.1	membrane protein	GO:0016021 C:integral component of membrane IEA:UniProtKB-KW.	IPR006214 Bax_inhibitor_1-related.
gene1486	3.10901	3.29624e-08	SYNWH7803_RS07460	SynWH7803_1515	WP_011933418.1	hypothetical protein
gene1702	3.11296	7.9583e-27	SYNWH7803_RS08540	SynWH7803_1736	WP_011933634.1	RNA polymerase sigma factor RpoD	GO:0003677 F:DNA binding IEA:UniProtKB-KW.//GO:0016987 F:sigma factor activity IEA:UniProtKB-KW.//GO:0003700 F:transcription factor activity, sequence-specific DNA binding IEA:InterPro.//GO:0006352 P:DNA-templated transcription, initiation IEA:InterPro.	IPR014284 RNA_pol_sigma-70_dom.//IPR000943 RNA_pol_sigma70.//IPR009042 RNA_pol_sigma70_r1_2.//IPR007627 RNA_pol_sigma70_r2.//IPR007624 RNA_pol_sigma70_r3.//IPR007630 RNA_pol_sigma70_r4.//IPR013325 RNA_pol_sigma_r2.//IPR013324 RNA_pol_sigma_r3_r4.//IPR017848 RNA_pol_sigma_RpoD_cyanobac.//IPR011991 WHTH_DNA-bd_dom.
gene1526	3.24919	1.59256e-08	SYNWH7803_RS07660	SynWH7803_1555	WP_011933458.1	aminopeptidase N	GO:0004177 F:aminopeptidase activity IEA:UniProtKB-KW.//GO:0008237 F:metallopeptidase activity IEA:InterPro.//GO:0008270 F:zinc ion binding IEA:InterPro.	IPR001930 Peptidase_M1.//IPR014782 Peptidase_M1_N.//IPR012779 Peptidase_M1_pepN.//IPR024601 Peptidase_M1_pepN_C.
gene919	3.28443	0.000934726	SYNWH7803_RS04615	SynWH7803_0935	WP_011932843.1	hypothetical protein
gene1329	3.31304	5.37593e-09	SYNWH7803_RS06665	SynWH7803_1358	WP_011933262.1	diguanylate cyclase	GO:0010181 F:FMN binding IEA:InterPro.//GO:0016491 F:oxidoreductase activity IEA:InterPro.	IPR002563 Flavin_Rdtase-like_dom.//IPR012349 Split_barrel_FMN-bd.
gene753	3.31624	0.000434697	SYNWH7803_RS03780	pseudo;SynWH7803_0748
gene843	3.3936	3.25011e-09	SYNWH7803_RS04230	SynWH7803_0844	WP_011932752.1	hypothetical protein	GO:0016021 C:integral component of membrane IEA:UniProtKB-KW.
gene1424	3.39784	1.0757e-06	SYNWH7803_RS07145	SynWH7803_1448	WP_011933352.1	hypothetical protein	GO:0005509 F:calcium ion binding IEA:InterPro.	IPR011992 EF-hand-dom_pair.//IPR018247 EF_Hand_1_Ca_BS.//IPR002048 EF_hand_dom.
gene831	3.41068	3.57199e-49	SYNWH7803_RS04170	SynWH7803_0829	WP_011932737.1	hypothetical protein		IPR021734 DUF3303.
gene572	3.4117	5.84787e-24	SYNWH7803_RS02875	SynWH7803_0567	WP_041428764.1	hypothetical protein
gene799	3.4224	5.78853e-06	SYNWH7803_RS04010	SynWH7803_0796	WP_011932704.1	hypothetical protein
gene386	3.89856	8.52813e-13	SYNWH7803_RS01940	SynWH7803_0393	WP_011932316.1	cupin		IPR014710 RmlC-like_jellyroll.//IPR011051 RmlC_Cupin.
gene2469	4.01775	5.35828e-17	SYNWH7803_RS12365	SynWH7803_2498	WP_011934383.1	acetyltransferase	GO:0008080 F:N-acetyltransferase activity IEA:InterPro.	IPR016181 Acyl_CoA_acyltransferase.//IPR000182 GNAT_dom.
gene143	4.05001	8.2231e-12	SYNWH7803_RS00735	SynWH7803_0153	WP_050815908.1	RNA polymerase subunit sigma-70
gene2465	4.12522	1.15206e-11	SYNWH7803_RS12345	SynWH7803_2494	WP_011934379.1	phage capsid protein		IPR011989 ARM-like.//IPR016024 ARM-type_fold.
gene2122	4.1758	5.77638e-29	SYNWH7803_RS10630	SynWH7803_2157	WP_011934045.1	hypothetical protein	GO:0006353 P:DNA-templated transcription, termination IEA:InterPro.	IPR032585 DUF4912.//IPR012340 NA-bd_OB-fold.//IPR011112 Rho_N.
gene844	4.21335	1.76471e-09	SYNWH7803_RS04235	SynWH7803_0846	WP_011932754.1	hypothetical protein
gene1417	4.56586	6.19544e-05	SYNWH7803_RS07110	SynWH7803_1442	WP_011933346.1	2-octaprenyl-6-methoxyphenol 4-monooxygenase	GO:0071949 F:FAD binding IEA:InterPro.//GO:0016491 F:oxidoreductase activity IEA:UniProtKB-KW.	IPR002938 FAD-bd.//IPR023753 FAD/NAD-binding_dom.
gene1549	4.66713	1.0588e-12	SYNWH7803_RS07775	SynWH7803_1577	WP_011933480.1	hypothetical protein
gene2157	5.08004	1.52359e-09	SYNWH7803_RS10805	SynWH7803_2191	WP_011934079.1	high light inducible protein		IPR022796 Chloroa_b-bind.//IPR023329 Chlorophyll_a/b-bd_dom.
gene800	5.4869	4.63737e-09	SYNWH7803_RS04015	SynWH7803_0797	WP_011932705.1	high light inducible protein		IPR023329 Chlorophyll_a/b-bd_dom.
gene920	5.84278	2.79567e-06	SYNWH7803_RS04620	SynWH7803_0936	WP_011932844.1	glycosyl transferase family A	GO:0016021 C:integral component of membrane IEA:UniProtKB-KW.//GO:0016740 F:transferase activity IEA:UniProtKB-KW.	IPR001173 Glyco_trans_2-like.//IPR029044 Nucleotide-diphossugar_trans.
gene2373	6.14688	3.82116e-08	SYNWH7803_RS11885	SynWH7803_2403	WP_011934289.1	heat-shock protein		IPR002068 A-crystallin/Hsp20_dom.//IPR031107 HSP20.//IPR008978 HSP20-like_chaperone.
gene1706	6.17908	1.98556e-09	SYNWH7803_RS08560	SynWH7803_1740	WP_011933638.1	hypothetical protein
gene2207	6.72058	4.13034e-25	SYNWH7803_RS11055	SynWH7803_2236	WP_011934124.1	porin	GO:0016021 C:integral component of membrane IEA:InterPro.//GO:0005215 F:transporter activity IEA:InterPro.	IPR007049 Carb-sel_porin_OprB.//IPR001119 SLH_dom.
gene909	6.7534	2.85817e-40	SYNWH7803_RS04565	SynWH7803_0924	WP_011932832.1	hypothetical protein		IPR024311 Lipocalin-like.
gene2448	7.10468	3.75895e-92	SYNWH7803_RS12260	SynWH7803_2479	WP_011934364.1	molybdopterin-guanine dinucleotide biosynthesis protein MobA		IPR025877 MobA-like_NTP_Trfase.//IPR029044 Nucleotide-diphossugar_trans.
gene2450	7.55986	9.1969e-31	SYNWH7803_RS12270	SynWH7803_2481	WP_011934366.1	nitrate reductase subunit alpha	GO:0047889 F:ferredoxin-nitrate reductase activity IEA:UniProtKB-EC.//GO:0051536 F:iron-sulfur cluster binding IEA:UniProtKB-KW.//GO:0030151 F:molybdenum ion binding IEA:InterPro.	IPR009010 Asp_de-COase-like_dom.//IPR006657 MoPterin_dinucl-bd_dom.//IPR006656 Mopterin_OxRdtase.//IPR006963 Mopterin_OxRdtase_4Fe-4S_dom.
gene1416	7.77906	4.66677e-12	SYNWH7803_RS07105	SynWH7803_1441	WP_011933345.1	high light inducible protein		IPR023329 Chlorophyll_a/b-bd_dom.
gene921	9.30916	5.52888e-15	SYNWH7803_RS04625	SynWH7803_0937	WP_011932845.1	high light inducible protein		IPR022796 Chloroa_b-bind.//IPR023329 Chlorophyll_a/b-bd_dom.
gene2444	9.43678	1.18096e-98	SYNWH7803_RS12240	SynWH7803_2474	WP_011934359.1	glycosidase	GO:0043169 F:cation binding IEA:InterPro.//GO:0016798 F:hydrolase activity, acting on glycosyl bonds IEA:UniProtKB-KW.//GO:0009018 F:sucrose phosphorylase activity IEA:UniProtKB-EC.//GO:0005985 P:sucrose metabolic process IEA:InterPro.	IPR015902 Glyco_hydro_13.//IPR013780 Glyco_hydro_13_b.//IPR006047 Glyco_hydro_13_cat_dom.//IPR013781 Glyco_hydro_catalytic_dom.//IPR017853 Glycoside_hydrolase_SF.//IPR016377 Sucrose_phosphorylase.
gene2461	10.78	6.00392e-67	SYNWH7803_RS12325		WP_041428997.1	hypothetical protein
gene1153	12.4684	9.76496e-81	SYNWH7803_RS05785	SynWH7803_1172	WP_011933080.1	hypothetical protein
gene312	13.2846	2.97151e-180	SYNWH7803_RS01570	SynWH7803_0319	WP_011932245.1	global nitrogen regulator	GO:0005622 C:intracellular IEA:InterPro.//GO:0003677 F:DNA binding IEA:UniProtKB-KW.//GO:0003700 F:transcription factor activity, sequence-specific DNA binding IEA:InterPro.//GO:0006351 P:transcription, DNA-templated IEA:UniProtKB-KW.	IPR018490 cNMP-bd-like.//IPR000595 cNMP-bd_dom.//IPR012318 HTH_CRP.//IPR014710 RmlC-like_jellyroll.//IPR018335 Tscrpt_reg_HTH_Crp-type_CS.//IPR022299 Tscrpt_reg_NtcA.//IPR011991 WHTH_DNA-bd_dom.
gene910	14.3436	8.718e-75	SYNWH7803_RS04570		WP_041428442.1	hypothetical protein
gene2452	18.2275	4.42807e-110	SYNWH7803_RS12280		WP_041428711.1	hypothetical protein
gene2449	19.1247	7.7885e-67	SYNWH7803_RS12265	SynWH7803_2480	WP_011934365.1	MFS transporter	GO:0016021 C:integral component of membrane IEA:UniProtKB-KW.//GO:0015112 F:nitrate transmembrane transporter activity IEA:InterPro.//GO:0015113 F:nitrite transmembrane transporter activity IEA:InterPro.	IPR011701 MFS.//IPR020846 MFS_dom.//IPR004737 NO3_transporter.
gene2446	25.5881	1.13202e-129	SYNWH7803_RS12250	SynWH7803_2477	WP_011934362.1	hypothetical protein		IPR011051 RmlC_Cupin.
gene948	26.2258	1.65754e-49	SYNWH7803_RS04755	SynWH7803_0965	WP_041428805.1	hypothetical protein
gene1430	34.2814	3.54343e-192	SYNWH7803_RS07180	SynWH7803_1455	WP_011933359.1	hypothetical protein
gene289	47.3917	2.84709e-275	SYNWH7803_RS01455	SynWH7803_0297	WP_011932225.1	ammonium transporter	GO:0016021 C:integral component of membrane IEA:UniProtKB-KW.//GO:0008519 F:ammonium transmembrane transporter activity IEA:InterPro.	IPR029020 Ammonium/urea_transptr.//IPR001905 Ammonium_transpt.//IPR018047 Ammonium_transpt_CS.//IPR024041 NH4_transpt_AmtB-like_dom.
gene2464	58.7535	6.26525e-130	SYNWH7803_RS12340	SynWH7803_2493	WP_011934378.1	nitrite transporter	GO:0016021 C:integral component of membrane IEA:UniProtKB-KW.//GO:0005215 F:transporter activity IEA:InterPro.	IPR023271 Aquaporin-like.//IPR000292 For/NO2_transpt.
gene2445	77.685	4.66026e-225	SYNWH7803_RS12245	SynWH7803_2475	WP_011934360.1	glycosyl transferase	GO:0016740 F:transferase activity IEA:UniProtKB-KW.	IPR029044 Nucleotide-diphossugar_trans.
gene2468	92.1266	0	SYNWH7803_RS12360	SynWH7803_2497	WP_011934382.1	hypothetical protein	GO:0004048 F:anthranilate phosphoribosyltransferase activity IEA:UniProtKB-EC.	IPR000312 Glycosyl_Trfase_fam3.//IPR017459 Glycosyl_Trfase_fam3_N_dom.
gene911	110.708	0	SYNWH7803_RS04575	SynWH7803_0926	WP_011932834.1	hypothetical protein
gene2462	161.635	4.38642e-303	nirA
gene2463	238.816	2.76982e-237	SYNWH7803_RS12335		WP_041428999.1	ferredoxin--nitrite reductase
gene2466	289.394	0	SYNWH7803_RS12350	SynWH7803_2495	WP_041429000.1	cyanate hydratase
gene2467	633.805	0	SYNWH7803_RS12355	SynWH7803_2496	WP_011934381.1	hypothetical protein
