# Supplementary material for: Marine Synechococcus sp. Strain WH7803 Shows Specific Adaptative Responses to Assimilate Nanomolar Concentrations of Nitrate
Source: Microbiol Spectr. 2022 Jul 19;10(4):e00187-22. doi: 10.1128/spectrum.00187-22 (PMC9430850; doi:10.1128/spectrum.00187-22)
Supplement: Supplemental file 5 — Table S6. Download spectrum.00187-22-s0005.xlsx, XLSX file, 0.02 MB [file spectrum.00187-22-s0005.xlsx]

## Sheet: UP_Significativas
Gene ID	Description	Uniprot information retrieved	Expression Nitrogen Starvation	Expression Nanomolar Nitrate
SynWH7803_0050	hypothetical protein	Uncharacterized protein
SynWH7803_0068	hypothetical protein	Uncharacterized conserved membrane protein	1.55926	1.66848
SynWH7803_0069	hypothetical protein	Uncharacterized protein
SynWH7803_0077	hypothetical protein	Uncharacterized protein
SynWH7803_0086	hypothetical protein	Uncharacterized protein
SynWH7803_0134	hypothetical protein	Uncharacterized protein
SynWH7803_0180	hypothetical protein	Uncharacterized protein
SynWH7803_0186	hypothetical protein	Secreted tetratricopeptide repeat domains containing protein	1.66812	1.78689
SynWH7803_0205	hypothetical protein	Uncharacterized protein
SynWH7803_0206	hypothetical protein	Uncharacterized protein
SynWH7803_0239	hypothetical protein	Uncharacterized membrane protein	1.75942	1.82324
SynWH7803_0271	hypothetical protein	Uncharacterized protein
SynWH7803_0308	hypothetical protein	Secreted protein with pentapeptide repeats	2.2402	2.30174
SynWH7803_0325	hypothetical protein	Uncharacterized conserved membrane protein	1.78327	1.95079
SynWH7803_0332	hypothetical protein	Uncharacterized protein
SynWH7803_0357	hypothetical protein	Uncharacterized protein
SynWH7803_0384	hypothetical protein	NAGPA domain-containing protein
SynWH7803_0389	hypothetical protein	Uncharacterized protein
SynWH7803_0440	hypothetical protein	Uncharacterized protein
SynWH7803_0463	hypothetical protein	Uncharacterized conserved membrane protein
SynWH7803_0469	hypothetical protein	Uncharacterized protein
SynWH7803_0566	hypothetical protein	Uncharacterized protein
SynWH7803_0567	hypothetical protein	YkuD domain-containing protein	3.4117	3.68108
SynWH7803_0606	hypothetical protein	Uncharacterized protein
SynWH7803_0607	hypothetical protein	YkuD domain-containing protein	2.13474	2.10542
SynWH7803_0666	hypothetical protein	Uncharacterized protein
SynWH7803_0691	hypothetical protein	Uncharacterized protein
SynWH7803_0704	hypothetical protein	Uncharacterized protein
SynWH7803_0705	hypothetical protein	Uncharacterized protein
SynWH7803_0710	hypothetical protein	Uncharacterized protein
SynWH7803_0711	hypothetical protein	Uncharacterized conserved secreted protein
SynWH7803_0740	hypothetical protein	Uncharacterized protein
SynWH7803_0741	hypothetical protein	DUF1232 domain-containing protein
SynWH7803_0745	hypothetical protein	YkuD domain-containing protein	2.57327	2.6799
SynWH7803_0759	hypothetical protein	Uncharacterized protein
SynWH7803_0760	hypothetical protein	DUF4332 domain-containing protein
SynWH7803_0761	hypothetical protein	Uncharacterized protein
SynWH7803_0795	hypothetical protein	Uncharacterized conserved membrane protein
SynWH7803_0796	hypothetical protein	Uncharacterized protein
SynWH7803_0803	hypothetical protein	Uncharacterized protein
SynWH7803_0829	hypothetical protein	Uncharacterized protein	3.41068	2.96803
SynWH7803_0834	hypothetical protein	Membrane protease subunit	1.8336	1.7849
SynWH7803_0841	hypothetical protein	Uncharacterized protein
SynWH7803_0843	hypothetical protein	Uncharacterized protein
SynWH7803_0844	hypothetical protein	Uncharacterized membrane protein	3.3936	3.75223
SynWH7803_0846	hypothetical protein	Uncharacterized protein
SynWH7803_0848	hypothetical protein	Uncharacterized protein
SynWH7803_0849	hypothetical protein	Uncharacterized protein
SynWH7803_0850	hypothetical protein	Uncharacterized membrane protein	1.79734	1.75445
SynWH7803_0852	hypothetical protein	Uncharacterized protein
SynWH7803_0860	hypothetical protein	Uncharacterized conserved membrane protein	1.58931	1.63939
SynWH7803_0886	hypothetical protein	Uncharacterized membrane protein	2.8233	2.5885
SynWH7803_0894	hypothetical protein	Uncharacterized protein
SynWH7803_0913	hypothetical protein	Uncharacterized protein
SynWH7803_0914	hypothetical protein	Uncharacterized protein
SynWH7803_0915	hypothetical protein	Uncharacterized protein
SynWH7803_0920	hypothetical protein	Uncharacterized protein
SynWH7803_0924	hypothetical protein	Lipocalin-like domain-containing protein	6.7534	6.84264
SynWH7803_0926	hypothetical protein	Uncharacterized protein	110.708	126.07
SynWH7803_0935	hypothetical protein	Uncharacterized protein
SynWH7803_0943	hypothetical protein	Uncharacterized conserved membrane protein
SynWH7803_0944	hypothetical protein	Uncharacterized protein
SynWH7803_0945	hypothetical protein	DUF4145 domain-containing protein
SynWH7803_0953	hypothetical protein	NTP_transf_9 domain-containing protein
SynWH7803_0954	hypothetical protein	Uncharacterized protein
SynWH7803_0956	hypothetical protein	Uncharacterized protein
SynWH7803_0958	hypothetical protein	Uncharacterized conserved membrane protein	1.99982	2.01752
SynWH7803_0959	hypothetical protein	Uncharacterized conserved membrane protein	2.21721	2.19149
SynWH7803_0963	hypothetical protein	Uncharacterized membrane protein	2.29215	2.38004
SynWH7803_0965	hypothetical protein	Uncharacterized protein	26.2258	29.6779
SynWH7803_0977	hypothetical protein	Uncharacterized protein
SynWH7803_0982	hypothetical protein	Uncharacterized protein
SynWH7803_1000	hypothetical protein	Uncharacterized conserved membrane protein	2.74105	3.00454
SynWH7803_1018	hypothetical protein	Uncharacterized protein
SynWH7803_1019	hypothetical protein	Uncharacterized protein
SynWH7803_1023	hypothetical protein	Uncharacterized conserved membrane protein	1.9189	1.84415
SynWH7803_1027	hypothetical protein	Uncharacterized protein
SynWH7803_1087	hypothetical protein	Uncharacterized protein
SynWH7803_1095	hypothetical protein	Uncharacterized protein
SynWH7803_1172	hypothetical protein	Uncharacterized protein	12.4684	13.4818
SynWH7803_1207	hypothetical protein	Uncharacterized protein
SynWH7803_1261	hypothetical protein	Uncharacterized protein
SynWH7803_1285	hypothetical protein	Uncharacterized protein
SynWH7803_1338	hypothetical protein	Uncharacterized protein
SynWH7803_1388	hypothetical protein	Uncharacterized conserved secreted protein	2.88556	2.82144
SynWH7803_1394	hypothetical protein	Uncharacterized protein
SynWH7803_1419	hypothetical protein	Uncharacterized secreted protein	1.52788	1.59961
SynWH7803_1448	hypothetical protein	Uncharacterized protein
SynWH7803_1453	hypothetical protein	Uncharacterized conserved secreted protein	2.94478	2.7909
SynWH7803_1455	hypothetical protein	Uncharacterized protein
SynWH7803_1467	hypothetical protein	Uncharacterized secreted protein	2.13019	1.87659
SynWH7803_1478	hypothetical protein	Uncharacterized conserved secreted protein	1.62335	1.77524
SynWH7803_1515	hypothetical protein	Uncharacterized protein
SynWH7803_1554	hypothetical protein	Uncharacterized conserved secreted protein	1.71296	1.84131
SynWH7803_1574	hypothetical protein	Uncharacterized protein
SynWH7803_1575	hypothetical protein	Uncharacterized conserved secreted protein	2.18341	2.15876
SynWH7803_1576	hypothetical protein	Thiamine_BP domain-containing protein
SynWH7803_1577	hypothetical protein	Uncharacterized protein	4.66713	4.90926
SynWH7803_1578	hypothetical protein	Uncharacterized protein
SynWH7803_1579	hypothetical protein	Uncharacterized protein
SynWH7803_1581	hypothetical protein	Uncharacterized protein
SynWH7803_1599	hypothetical protein	Uncharacterized conserved secreted protein	2.06078	2.04462
SynWH7803_1607	hypothetical protein	Uncharacterized protein
SynWH7803_1653	hypothetical protein	Uncharacterized protein
SynWH7803_1663	hypothetical protein	Uncharacterized protein
SynWH7803_1693	hypothetical protein	Uncharacterized conserved secreted protein, specific to cyanobacteria	1.54806	1.61308
SynWH7803_1694	hypothetical protein	Uncharacterized protein
SynWH7803_1718	hypothetical protein	Predicted conserved membrane protein	1.90945	1.97727
SynWH7803_1735	hypothetical protein	Histone deacetylase family protein
SynWH7803_1740	hypothetical protein	Uncharacterized protein
SynWH7803_1753	hypothetical protein	Uncharacterized protein
SynWH7803_1757	hypothetical protein	Uncharacterized conserved secreted protein
SynWH7803_1773	hypothetical protein	Conserved hypothetical membrane protein
SynWH7803_1781	hypothetical protein	Uncharacterized conserved secreted protein	1.65025	1.76312
SynWH7803_1784	hypothetical protein	Uncharacterized conserved membrane protein	1.5679	1.60672
SynWH7803_1791	hypothetical protein	Uncharacterized secreted protein
SynWH7803_1818	hypothetical protein	Uncharacterized conserved secreted protein	1.6985	1.81172
SynWH7803_1826	hypothetical protein	Prohibitin family protein
SynWH7803_1835	hypothetical protein	Uncharacterized protein
SynWH7803_1892	hypothetical protein	Uncharacterized protein
SynWH7803_1911	hypothetical protein	Conserved hypothetical membrane protein, specific to cyanobacteria	1.64158	1.59297
SynWH7803_1914	hypothetical protein	Hypothetical membrane protein	2.00381	2.0384
SynWH7803_1915	hypothetical protein	Uncharacterized protein
SynWH7803_1947	hypothetical protein	Uncharacterized protein
SynWH7803_1949	hypothetical protein	Uncharacterized protein
SynWH7803_1952	hypothetical protein	Uncharacterized conserved secreted protein	2.00765	2.19822
SynWH7803_1953	hypothetical protein	Uncharacterized protein
SynWH7803_1978	hypothetical protein	Uncharacterized protein
SynWH7803_2034	hypothetical protein	Uncharacterized protein
SynWH7803_2037	hypothetical protein	Uncharacterized protein
SynWH7803_2055	hypothetical protein	Uncharacterized protein
SynWH7803_2056	hypothetical protein	PBS HEAT-like repeat containing protein
SynWH7803_2094	hypothetical protein	Uncharacterized protein
SynWH7803_2101	hypothetical protein	Uncharacterized conserved secreted protein	2.32568	2.09888
SynWH7803_2104	hypothetical protein	Uncharacterized protein
SynWH7803_2105	hypothetical protein	Uncharacterized protein
SynWH7803_2139	hypothetical protein	Uncharacterized conserved secreted protein	1.59447	1.66074
SynWH7803_2157	hypothetical protein	Rho_N domain-containing protein	4.1758	4.18001
SynWH7803_2196	hypothetical protein	Uncharacterized conserved membrane protein	2.35122	2.42107
SynWH7803_2225	hypothetical protein	Fe-S_biosyn domain-containing protein
SynWH7803_2226	hypothetical protein	TPR-repeat protein, specific for cyanobacteria
SynWH7803_2255	hypothetical protein	Uncharacterized protein
SynWH7803_2310	hypothetical protein	Uncharacterized conserved secreted protein	1.77385	1.61746
SynWH7803_2333	hypothetical protein	Protein adenylyltransferase SelO (EC 2.7.7.n1)
SynWH7803_2338	hypothetical protein	TerB domain-containing protein
SynWH7803_2360	hypothetical protein	Uncharacterized conserved secreted protein	1.90188	1.92815
SynWH7803_2382	hypothetical protein	Uncharacterized protein
SynWH7803_2390	hypothetical protein	Uncharacterized protein
SynWH7803_2401	hypothetical protein	SWIM-type domain-containing protein
SynWH7803_2414	hypothetical protein	Cystathionine beta-lyase family protein (Involved in aluminum resistance)
SynWH7803_2460	hypothetical protein	Starvation-inducible DNA-binding protein	2.18773	2.30941
SynWH7803_2477	hypothetical protein	Uncharacterized protein	25.5881	27.7462
SynWH7803_2496	hypothetical protein	cynH	633.805	639.515
SynWH7803_2497	hypothetical protein	Anthranilate phosphoribosyltransferase related protein (EC 2.4.2.18)	92.1266	92.273
SynWH7803_2531	hypothetical protein	Protein kinase domain-containing protein
SYNWH7803_RS00235	hypothetical protein
SYNWH7803_RS03115	hypothetical protein
SYNWH7803_RS04220	hypothetical protein
SYNWH7803_RS04415	hypothetical protein
SYNWH7803_RS04570	hypothetical protein
SYNWH7803_RS07115	hypothetical protein
SYNWH7803_RS07140	hypothetical protein
SYNWH7803_RS07360	hypothetical protein
SYNWH7803_RS07935	hypothetical protein
SYNWH7803_RS08635	hypothetical protein
SYNWH7803_RS10395	hypothetical protein
SYNWH7803_RS12280	hypothetical protein
SYNWH7803_RS12325	hypothetical protein

## Sheet: Down_Significativas
Gene ID	Description	Uniprot information retrieved	Expression Nitrogen Starvation	Expression Nanomolar Nitrate
SynWH7803_0040	hypothetical protein	Uncharacterized protein
SynWH7803_0116	hypothetical protein	TPR_REGION domain-containing protein
SynWH7803_0126	hypothetical protein	TPR_REGION domain-containing protein
SynWH7803_0159	hypothetical protein	Uncharacterized protein
SynWH7803_0160	hypothetical protein	Uncharacterized conserved membrane protein
SynWH7803_0194	hypothetical protein	GtrA domain-containing protein
SynWH7803_0346	hypothetical protein	Conserved membrane protein
SynWH7803_0484	hypothetical protein	Uncharacterized protein
SynWH7803_0487	hypothetical protein	Phycobilisome linker polypeptide, C-phycoerythrin class II-associated	-4.90279	-3.51573
SynWH7803_0490	hypothetical protein	Uncharacterized protein
SynWH7803_0499	hypothetical protein	Chromophore lyase CpcS/CpeS (EC 4.-.-.-)	-1.67484
SynWH7803_0501	hypothetical protein	Phycobilisome linker polypeptide, C-phycoerythrin class I-associated	-3.54835	-3.05223
SynWH7803_0504	hypothetical protein	Uncharacterized protein
SynWH7803_0505	hypothetical protein	Phycobilisome rod-core linker polypeptide cpcG (L-RC 28.5)	-3.78824	-3.0848
SynWH7803_0507	hypothetical protein	Uncharacterized protein
SynWH7803_0508	hypothetical protein	Uncharacterized protein	-3.79547	-3.13052
SynWH7803_0509	hypothetical protein	Uncharacterized protein	-2.99521	-2.85649
SynWH7803_0535	hypothetical protein	Arsenical pump membrane protein
SynWH7803_0553	hypothetical protein	Uncharacterized conserved membrane protein
SynWH7803_0590	hypothetical protein	Uncharacterized protein
SynWH7803_0608	hypothetical protein	UPF0056 inner membrane protein
SynWH7803_0632	hypothetical protein	Uncharacterized conserved membrane protein	-3.39361	-2.76122
SynWH7803_0640	hypothetical protein	Uncharacterized protein
SynWH7803_0668	hypothetical protein	Uncharacterized protein
SynWH7803_0673	hypothetical protein	Uncharacterized protein
SynWH7803_0674	hypothetical protein	Uncharacterized protein	-3.96261	-3.08826
SynWH7803_0675	hypothetical protein	BMC domain-containing protein
SynWH7803_0731	hypothetical protein	Uncharacterized conserved membrane protein
SynWH7803_0733	hypothetical protein	SpoVT-AbrB domain-containing protein
SynWH7803_0734	hypothetical protein	YCII domain-containing protein
SynWH7803_0762	hypothetical protein	Uncharacterized protein
SynWH7803_0767	hypothetical protein	Uncharacterized conserved membrane protein
SynWH7803_0769	hypothetical protein	Uncharacterized conserved membrane protein
SynWH7803_0783	hypothetical protein	Uncharacterized protein
SynWH7803_0810	hypothetical protein	Uncharacterized protein
SynWH7803_0863	hypothetical protein	Uncharacterized protein
SynWH7803_0864	hypothetical protein	Uncharacterized conserved membrane protein
SynWH7803_0881	hypothetical protein	Uncharacterized protein
SynWH7803_0906	hypothetical protein	Uncharacterized protein
SynWH7803_0940	hypothetical protein	Uncharacterized protein
SynWH7803_0946	hypothetical protein	Uncharacterized protein
SynWH7803_1011	hypothetical protein	Uncharacterized conserved membrane protein
SynWH7803_1012	hypothetical protein	Uncharacterized protein	-7.45552	-4.29488
SynWH7803_1016	hypothetical protein	Uncharacterized protein
SynWH7803_1034	hypothetical protein	Probable 2-phosphosulfolactate phosphatase (EC 3.1.3.71)
SynWH7803_1047	hypothetical protein	Uncharacterized conserved membrane protein
SynWH7803_1048	hypothetical protein	Uncharacterized membrane protein
SynWH7803_1050	hypothetical protein	Uncharacterized protein
SynWH7803_1065	hypothetical protein	Uncharacterized protein
SynWH7803_1076	hypothetical protein	Uncharacterized protein
SynWH7803_1079	hypothetical protein	Uncharacterized protein
SynWH7803_1104	hypothetical protein	Uncharacterized conserved membrane protein
SynWH7803_1107	hypothetical protein	GDT1 family protein
SynWH7803_1108	hypothetical protein	GDT1 family protein
SynWH7803_1137	hypothetical protein	Uncharacterized conserved secreted protein
SynWH7803_1140	hypothetical protein	Uncharacterized protein
SynWH7803_1177	hypothetical protein	Uncharacterized protein
SynWH7803_1190	hypothetical protein	Uncharacterized protein
SynWH7803_1191	hypothetical protein	Uncharacterized protein
SynWH7803_1193	hypothetical protein	DUF4178 domain-containing protein
SynWH7803_1219	hypothetical protein	Predicted MazG family pyrophosphatase
SynWH7803_1226	hypothetical protein	Uncharacterized conserved membrane protein
SynWH7803_1227	hypothetical protein	PS_pyruv_trans domain-containing protein
SynWH7803_1248	hypothetical protein	Uncharacterized protein
SynWH7803_1267	hypothetical protein	Uncharacterized protein
SynWH7803_1278	hypothetical protein	Uncharacterized protein
SynWH7803_1307	hypothetical protein	Uncharacterized protein
SynWH7803_1312	hypothetical protein	Uncharacterized protein
SynWH7803_1313	hypothetical protein	Uncharacterized protein
SynWH7803_1327	hypothetical protein	Uncharacterized protein
SynWH7803_1339	hypothetical protein	Biotin transporter
SynWH7803_1348	hypothetical protein	Uncharacterized protein	-3.71728	-4.19373
SynWH7803_1353	hypothetical protein	GUN4 domain-containing protein
SynWH7803_1359	hypothetical protein	Uncharacterized secreted protein
SynWH7803_1360	hypothetical protein	Uncharacterized protein
SynWH7803_1373	hypothetical protein	Uncharacterized conserved secreted protein
SynWH7803_1397	hypothetical protein	Uncharacterized conserved secreted protein
SynWH7803_1403	hypothetical protein	Uncharacterized protein	-3.57957	-3.01247
SynWH7803_1410	hypothetical protein	Uncharacterized protein
SynWH7803_1423	hypothetical protein	Uncharacterized protein	-3.44768	-3.12701
SynWH7803_1482	hypothetical protein	Uncharacterized membrane protein
SynWH7803_1485	hypothetical protein	Uncharacterized protein
SynWH7803_1497	hypothetical protein	Uncharacterized protein
SynWH7803_1498	hypothetical protein	Uncharacterized protein
SynWH7803_1505	hypothetical protein	Uncharacterized protein
SynWH7803_1568	hypothetical protein	Uncharacterized protein
SynWH7803_1630	hypothetical protein	Uncharacterized protein
SynWH7803_1633	hypothetical protein	Uncharacterized protein
SynWH7803_1639	hypothetical protein	Uncharacterized protein
SynWH7803_1669	hypothetical protein	Uncharacterized protein
SynWH7803_1695	hypothetical protein	Uncharacterized protein
SynWH7803_1697	hypothetical protein	Uncharacterized protein
SynWH7803_1703	hypothetical protein	Uncharacterized conserved secreted protein
SynWH7803_1704	hypothetical protein	Uncharacterized protein
SynWH7803_1775	hypothetical protein	Uncharacterized protein
SynWH7803_1797	hypothetical protein	Uncharacterized conserved secreted protein
SynWH7803_1839	hypothetical protein	Uncharacterized protein
SynWH7803_1875	hypothetical protein	Conserved hypothetical membrane protein
SynWH7803_1882	hypothetical protein	Uncharacterized conserved secreted protein, specific to cyanobacteria
SynWH7803_1933	hypothetical protein	Uncharacterized protein
SynWH7803_1969	hypothetical protein	Hypothetical membrane protein
SynWH7803_2033	hypothetical protein	Uncharacterized protein
SynWH7803_2075	hypothetical protein	Uncharacterized conserved secreted protein
SynWH7803_2165	hypothetical protein	Uncharacterized conserved membrane protein
SynWH7803_2266	hypothetical protein	Uncharacterized protein
SynWH7803_2270	hypothetical protein	Possible hybride histidine kinase
SynWH7803_2298	hypothetical protein	Conserved hypothetical membrane protein
SynWH7803_2312	hypothetical protein	Conserved hypothetical membrane protein
SynWH7803_2323	hypothetical protein	Hypothetical membrane protein
SynWH7803_2347	hypothetical protein	Uncharacterized protein
SynWH7803_2363	hypothetical protein	Uncharacterized low-complexity protein (Pentapeptide and Tetratricopeptide repeat-containing protein)
SynWH7803_2365	hypothetical protein	Uncharacterized conserved secreted protein
SynWH7803_2370	hypothetical protein	Uncharacterized protein
SynWH7803_2399	hypothetical protein	Conserved hypothetical membrane protein
SynWH7803_2411	hypothetical protein	Uncharacterized protein
SynWH7803_2456	hypothetical protein	Uncharacterized protein
SYNWH7803_RS00630	hypothetical protein
SYNWH7803_RS00635	hypothetical protein
SYNWH7803_RS02625	hypothetical protein
SYNWH7803_RS02790	hypothetical protein
SYNWH7803_RS02800	hypothetical protein
SYNWH7803_RS02820	hypothetical protein
SYNWH7803_RS02825	hypothetical protein
SYNWH7803_RS02830	hypothetical protein
SYNWH7803_RS03960	hypothetical protein
SYNWH7803_RS03965	hypothetical protein
SYNWH7803_RS03970	hypothetical protein
SYNWH7803_RS04335	hypothetical protein
SYNWH7803_RS04345	hypothetical protein
SYNWH7803_RS04500	hypothetical protein
SYNWH7803_RS06065	hypothetical protein
SYNWH7803_RS06425	hypothetical protein
SYNWH7803_RS09810	hypothetical protein
SYNWH7803_RS10230	hypothetical protein
