# Supplementary material for: Marine Synechococcus sp. Strain WH7803 Shows Specific Adaptative Responses to Assimilate Nanomolar Concentrations of Nitrate
Source: Microbiol Spectr. 2022 Jul 19;10(4):e00187-22. doi: 10.1128/spectrum.00187-22 (PMC9430850; doi:10.1128/spectrum.00187-22)
Supplement: Supplemental file 6 — Table S7. Download spectrum.00187-22-s0006.xlsx, XLSX file, 0.2 MB [file spectrum.00187-22-s0006.xlsx]

## Sheet: Hoja1
Accession	Description	Unique peptides	C1	C2	C3	NS1	NS2	NS3	NnM1	NnM2	NnM3	C1 (fmol/ug prot)	C2 (fmol/ug prot)	C3 (fmol/ug prot)	NS1 (fmol/ug prot)	NS2 (fmol/ug prot)	NS3 (fmol/ug prot)	NO3nM1 (fmol/ug prot)	NO3nM2 (fmol/ug prot)	NO3nM3 (fmol/ug prot)	C1_corr	C2_corr	C3_corr	NS1_corr	NS2_corr	NS3_corr	NO3nM1_corr	NO3nM2_corr	NO3nM3 _corr	Mean_C	Mean_NS	Mean_NO3_nM	FC_NSvsC	FC_NO3_nMvsC	pval_NSvsC	pval_NO3_nMvsC	Description	Accession
A5GLI1	Uncharacterized protein OS=Synechococcus sp. (strain WH7803) OX=32051 GN=SynWH7803_1370 PE=4 SV=1	5	12.4796	10.6809	6.33768	8.55465	8.88574	9.83136	12.3764	10.5329	11.8546	24.9591	21.3617	12.6754	17.1093	17.7715	19.6627	24.7528	21.0657	23.7091	0.00232441	0.00185928	0.00244719	0.00313972	0.00259823	0.00313776	0.0032974	0.00386358	0.00408643	0.00221029	0.00295857	0.00374914	1.33854	1.69622	0.0011734	0.0182021	Uncharacterized protein OS=Synechococcus sp. (strain WH7803) OX=32051 GN=SynWH7803_1370 PE=4 SV=1	A5GLI1
A5GIU3	50S ribosomal protein L23 OS=Synechococcus sp. (strain WH7803) OX=32051 GN=rplW PE=3 SV=1	5	1.62371	2.57123	2.4695	1.03923	1.87019	3.26367	2.02907	1.45201	2.48436	3.24742	5.14245	4.939	2.07846	3.74039	6.52735	4.05815	2.90402	4.96873	0.000302427	0.000447588	0.000953558	0.000381417	0.000546853	0.00104163	0.000540598	0.000532615	0.000856395	0.000567858	0.000656633	0.000643203	1.15633	1.13268	0.00216713	0.259148	50S ribosomal protein L23 OS=Synechococcus sp. (strain WH7803) OX=32051 GN=rplW PE=3 SV=1	A5GIU3
A5GNW4	Photosystem II 12 kDa extrinsic protein OS=Synechococcus sp. (strain WH7803) OX=32051 GN=psbU PE=3 SV=1	4	4.70673	3.15224	1.05726	2.72944	2.18965	1.64357	3.65512	2.39314	1.73567	9.41346	6.30448	2.11452	5.45888	4.3793	3.28714	7.31025	4.78628	3.47133	0.000876661	0.000548728	0.000408244	0.00100176	0.000640264	0.000524559	0.00097382	0.000877832	0.000598309	0.000611211	0.000722194	0.000816654	1.18158	1.33612	0.00404923	0.046436	Photosystem II 12 kDa extrinsic protein OS=Synechococcus sp. (strain WH7803) OX=32051 GN=psbU PE=3 SV=1	A5GNW4
A5GKJ3	3-phosphoshikimate 1-carboxyvinyltransferase OS=Synechococcus sp. (strain WH7803) OX=32051 GN=aroA PE=3 SV=1	4	0.14284	0.370596	0.183946	0.0502516	0.185646	0.184931	0.250366	0.200043	0.225298	0.28568	0.741192	0.367893	0.100503	0.371292	0.369862	0.500733	0.400087	0.450596	2.6605e-05	6.45118e-05	7.10279e-05	1.84433e-05	5.42837e-05	5.90223e-05	6.67041e-05	7.33784e-05	7.76634e-05	5.40482e-05	4.39165e-05	7.25819e-05	0.812542	1.34291	0.00590266	0.114169	3-phosphoshikimate 1-carboxyvinyltransferase OS=Synechococcus sp. (strain WH7803) OX=32051 GN=aroA PE=3 SV=1	A5GKJ3
A5GIZ8	Phycobilisome linker polypeptide, C-phycoerythrin class II-associated OS=Synechococcus sp. (strain WH7803) OX=32051 GN=mpeE PE=3 SV=1	9	18.0643	33.4143	13.4728	6.31819	15.2961	13.6709	16.493	8.9362	14.6659	36.1287	66.8286	26.9456	12.6364	30.5922	27.3418	32.9861	17.8724	29.3318	0.00336461	0.00581662	0.0052023	0.0023189	0.00447265	0.00436318	0.00439417	0.00327791	0.00505554	0.00479451	0.00371824	0.00424254	0.775521	0.884875	0.00901841	0.325761	Phycobilisome linker polypeptide, C-phycoerythrin class II-associated OS=Synechococcus sp. (strain WH7803) OX=32051 GN=mpeE PE=3 SV=1	A5GIZ8
P0A4S6	Ribulose bisphosphate carboxylase small chain OS=Synechococcus sp. (strain WH7803) OX=32051 GN=cbbS PE=3 SV=1	2	3.58291	4.0261	3.31863	4.56041	4.95371	7.85545	5.66136	1.56132	5.31627	7.16581	8.05219	6.63725	9.12081	9.90741	15.7109	11.3227	3.12264	10.6325	0.000667342	0.000700846	0.00128143	0.00167376	0.00144849	0.00250713	0.00150833	0.000572711	0.00183259	0.000883207	0.00187646	0.00130455	2.1246	1.47706	0.00940238	0.14002	Ribulose bisphosphate carboxylase small chain OS=Synechococcus sp. (strain WH7803) OX=32051 GN=cbbS PE=3 SV=1	P0A4S6
A5GJ96	Cysteine synthase OS=Synechococcus sp. (strain WH7803) OX=32051 GN=cysK PE=3 SV=1	16	49.438	28.0706	16.6805	20.7042	13.4027	15.5727	29.9729	16.6238	13.1122	98.8761	56.1413	33.3611	41.4084	26.8053	31.1455	59.9458	33.2476	26.2244	0.00920818	0.00488642	0.00644091	0.00759886	0.003919	0.00497017	0.00798556	0.00609782	0.00451996	0.00684517	0.00549601	0.00620111	0.802903	0.905911	0.0101307	0.283744	Cysteine synthase OS=Synechococcus sp. (strain WH7803) OX=32051 GN=cysK PE=3 SV=1	A5GJ96
A5GKS9	Peroxiredoxin, AhpC/TSA family OS=Synechococcus sp. (strain WH7803) OX=32051 GN=ahpC PE=4 SV=1	11	80.1749	58.1581	38.2199	44.0719	41.5111	53.2338	63.7315	44.4309	46.4813	160.35	116.316	76.4398	88.1439	83.0223	106.468	127.463	88.8618	92.9626	0.0149331	0.0101239	0.014758	0.0161753	0.012138	0.01699	0.0169797	0.0162978	0.0160228	0.0132717	0.0151011	0.0164334	1.13784	1.23823	0.0129523	0.0867609	Peroxiredoxin, AhpC/TSA family OS=Synechococcus sp. (strain WH7803) OX=32051 GN=ahpC PE=4 SV=1	A5GKS9
A5GNH1	DNA-directed RNA polymerase subunit beta' OS=Synechococcus sp. (strain WH7803) OX=32051 GN=rpoC2 PE=3 SV=1	3	0.463559	0.466013	0.20096	0.190829	0.242964	0.211975	0.26639	0.170558	0.192922	0.927118	0.932025	0.40192	0.381657	0.485929	0.423949	0.53278	0.341115	0.385845	8.63411e-05	8.11215e-05	7.75974e-05	7.00379e-05	7.10439e-05	6.76535e-05	7.09733e-05	6.25626e-05	6.65031e-05	8.16867e-05	6.95784e-05	6.66797e-05	0.851772	0.816286	0.0143655	0.0100687	DNA-directed RNA polymerase subunit beta' OS=Synechococcus sp. (strain WH7803) OX=32051 GN=rpoC2 PE=3 SV=1	A5GNH1
A5GPG8	Predicted flavoprotein OS=Synechococcus sp. (strain WH7803) OX=32051 GN=SynWH7803_2407 PE=4 SV=1	2	1.33666	2.41244	1.16055	0.360124	0.871692	0.705131	0.566951	0.25036	1.07065	2.67333	4.82487	2.32109	0.720248	1.74338	1.41026	1.1339	0.500719	2.1413	0.000248963	0.000419947	0.000448126	0.000132173	0.000254886	0.000225049	0.000151051	9.1835e-05	0.000369068	0.000372345	0.000204036	0.000203985	0.547975	0.547837	0.0158736	0.0850959	Predicted flavoprotein OS=Synechococcus sp. (strain WH7803) OX=32051 GN=SynWH7803_2407 PE=4 SV=1	A5GPG8
A5GNK4	Uncharacterized protein OS=Synechococcus sp. (strain WH7803) OX=32051 GN=SynWH7803_2093 PE=4 SV=1	2	0.285213	0.475906	0.290321	0.248541	0.351304	0.428982	0.406508	0.467376	0.607169	0.570426	0.951812	0.580642	0.497081	0.702608	0.857963	0.813017	0.934753	1.21434	5.31229e-05	8.28437e-05	0.000112103	9.12194e-05	0.000102723	0.000136913	0.000108304	0.000171439	0.0002093	8.26898e-05	0.000110285	0.000163014	1.33372	1.9714	0.018368	0.0122593	Uncharacterized protein OS=Synechococcus sp. (strain WH7803) OX=32051 GN=SynWH7803_2093 PE=4 SV=1	A5GNK4
A5GN01	Thioredoxin OS=Synechococcus sp. (strain WH7803) OX=32051 GN=trxA PE=3 SV=1	4	10.0111	9.13828	9.29666	6.96407	9.33396	13.1927	11.6403	9.46245	15.2486	20.0222	18.2766	18.5933	13.9281	18.6679	26.3855	23.2806	18.9249	30.4972	0.00186464	0.00159075	0.00358975	0.00255595	0.00272929	0.00421058	0.00310128	0.00347094	0.00525641	0.00234838	0.00316527	0.00394288	1.34785	1.67898	0.0185981	0.00689815	Thioredoxin OS=Synechococcus sp. (strain WH7803) OX=32051 GN=trxA PE=3 SV=1	A5GN01
A5GPP9	Molybdenum cofactor biosynthesis protein B OS=Synechococcus sp. (strain WH7803) OX=32051 GN=moaB PE=3 SV=1	2	0.168153	0.19308	0.177734	0.0144272	0.0726135	0.157257	0.0877117	0.0268144	0.160457	0.336305	0.38616	0.355469	0.0288544	0.145227	0.314515	0.175423	0.0536288	0.320914	3.13196e-05	3.36105e-05	6.86292e-05	5.29507e-06	2.12325e-05	5.019e-05	2.33687e-05	9.83584e-06	5.53117e-05	4.45198e-05	2.55725e-05	2.95054e-05	0.574409	0.662749	0.020386	0.0419408	Molybdenum cofactor biosynthesis protein B OS=Synechococcus sp. (strain WH7803) OX=32051 GN=moaB PE=3 SV=1	A5GPP9
A5GLL8	O-Acetyl homoserine sulfhydrylase OS=Synechococcus sp. (strain WH7803) OX=32051 GN=cysD PE=3 SV=1	11	2.44191	3.35122	5.86641	0.498536	1.30288	5.80584	5.26411	0.543229	4.89885	4.88382	6.70243	11.7328	0.997072	2.60576	11.6117	10.5282	1.08646	9.79771	0.000454823	0.000583365	0.00226522	0.000182972	0.000380968	0.00185298	0.0014025	0.000199263	0.0016887	0.00110114	0.000805641	0.00109682	0.731646	0.996082	0.0204809	0.496817	O-Acetyl homoserine sulfhydrylase OS=Synechococcus sp. (strain WH7803) OX=32051 GN=cysD PE=3 SV=1	A5GLL8
A5GLA7	6-phosphogluconolactonase OS=Synechococcus sp. (strain WH7803) OX=32051 GN=pgl PE=3 SV=1	5	0.112458	0.213704	0.117955	0.120519	0.217702	0.282913	0.051336	0.0491387	0.512157	0.224917	0.427409	0.23591	0.241039	0.435403	0.565826	0.102672	0.0982775	1.02431	2.09461e-05	3.72008e-05	4.55463e-05	4.4233e-05	6.36569e-05	9.0294e-05	1.36773e-05	1.80247e-05	0.000176548	3.45644e-05	6.60613e-05	6.94165e-05	1.91125	2.00832	0.021127	0.272371	6-phosphogluconolactonase OS=Synechococcus sp. (strain WH7803) OX=32051 GN=pgl PE=3 SV=1	A5GLA7
A5GN79	50S ribosomal protein L27 OS=Synechococcus sp. (strain WH7803) OX=32051 GN=rpmA PE=3 SV=1	2	0.440784	1.38596	1.54957	0.341288	1.14251	2.06574	0.697225	0.49669	1.44432	0.881569	2.77192	3.09914	0.682575	2.28502	4.13148	1.39445	0.993379	2.88865	8.20992e-05	0.000241262	0.000598341	0.000125259	0.000334074	0.000659299	0.000185759	0.000182192	0.000497879	0.000307234	0.000372878	0.00028861	1.21366	0.939382	0.0228134	0.396591	50S ribosomal protein L27 OS=Synechococcus sp. (strain WH7803) OX=32051 GN=rpmA PE=3 SV=1	A5GN79
A5GN67	Acyl-[acyl-carrier-protein]--UDP-N-acetylglucosamine O-acyltransferase OS=Synechococcus sp. (strain WH7803) OX=32051 GN=lpxA PE=3 SV=1	2	0.736948	0.675338	0.211637	0.124442	0.201379	0.126091	0.172273	0.00695295	0.0806995	1.4739	1.35068	0.423274	0.248885	0.402757	0.252182	0.344547	0.0139059	0.161399	0.000137262	0.00011756	8.17202e-05	4.56729e-05	5.8884e-05	4.0243e-05	4.58981e-05	2.55043e-06	2.78183e-05	0.000112181	4.82666e-05	2.54223e-05	0.430258	0.226619	0.0245235	0.0197836	Acyl-[acyl-carrier-protein]--UDP-N-acetylglucosamine O-acyltransferase OS=Synechococcus sp. (strain WH7803) OX=32051 GN=lpxA PE=3 SV=1	A5GN67
A5GPQ6	Cyanate hydratase OS=Synechococcus sp. (strain WH7803) OX=32051 GN=cynS PE=3 SV=1	2	0.715939	0.133751	0.403757	4.54793	2.82612	6.76612	8.12553	4.81952	3.59662	1.43188	0.267502	0.807513	9.09587	5.65224	13.5322	16.2511	9.63904	7.19324	0.000133349	2.32828e-05	0.000155904	0.00166918	0.00082637	0.00215947	0.00216485	0.00176786	0.00123981	0.000104178	0.00155167	0.00172417	14.8944	16.5502	0.0268041	0.0143532	Cyanate hydratase OS=Synechococcus sp. (strain WH7803) OX=32051 GN=cynS PE=3 SV=1	A5GPQ6
A5GLZ6	ATP-dependent Clp protease ATP-binding subunit clpA homolog OS=Synechococcus sp. (strain WH7803) OX=32051 GN=clpA PE=3 SV=1	5	2.61791	1.9704	0.711046	0.787804	0.808042	0.577498	1.35471	0.707658	0.656036	5.23581	3.94079	1.42209	1.57561	1.61608	1.155	2.70942	1.41532	1.31207	0.000487604	0.000342998	0.000274559	0.00028914	0.000236275	0.000184314	0.00036093	0.000259578	0.000226145	0.000368387	0.000236576	0.000282217	0.642195	0.76609	0.0297347	0.0312925	ATP-dependent Clp protease ATP-binding subunit clpA homolog OS=Synechococcus sp. (strain WH7803) OX=32051 GN=clpA PE=3 SV=1	A5GLZ6
A5GK06	Metallothionein OS=Synechococcus sp. (strain WH7803) OX=32051 GN=mtnA PE=4 SV=1	2	2.39473	0.792249	2.65034	2.29376	0.976747	3.87434	3.97369	1.05934	2.77638	4.78946	1.5845	5.30067	4.58753	1.95349	7.74869	7.94739	2.11868	5.55276	0.000446036	0.000137911	0.00102338	0.000841856	0.000285605	0.00123653	0.0010587	0.000388579	0.000957057	0.000535777	0.000787997	0.000801444	1.47076	1.49585	0.0384006	0.154165	Metallothionein OS=Synechococcus sp. (strain WH7803) OX=32051 GN=mtnA PE=4 SV=1	A5GK06
P96486	Ribulose bisphosphate carboxylase large chain OS=Synechococcus sp. (strain WH7803) OX=32051 GN=cbbL PE=3 SV=1	16	2.3593	3.51022	1.24237	2.94629	2.75595	3.37935	4.42912	0.686477	2.81645	4.7186	7.02044	2.48474	5.89257	5.51189	6.75869	8.85824	1.37295	5.63289	0.000439436	0.000611044	0.000479722	0.00108134	0.000805851	0.00107855	0.00118003	0.000251808	0.000970869	0.000510067	0.000988581	0.000800903	1.93814	1.57019	0.0391483	0.237229	Ribulose bisphosphate carboxylase large chain OS=Synechococcus sp. (strain WH7803) OX=32051 GN=cbbL PE=3 SV=1	P96486
A5GMV7	Guanylate kinase OS=Synechococcus sp. (strain WH7803) OX=32051 GN=gmk PE=3 SV=1	6	1.8614	1.96656	1.51508	1.23056	1.71353	1.99008	1.95241	1.69063	1.94405	3.72279	3.93312	3.03017	2.46113	3.42705	3.98017	3.90481	3.38126	3.88811	0.000346698	0.00034233	0.000585025	0.000451641	0.000501043	0.000635152	0.000520172	0.000620144	0.000670143	0.000424684	0.000529279	0.000603486	1.24629	1.42102	0.0396414	0.0424227	Guanylate kinase OS=Synechococcus sp. (strain WH7803) OX=32051 GN=gmk PE=3 SV=1	A5GMV7
A5GNL5	Uncharacterized protein OS=Synechococcus sp. (strain WH7803) OX=32051 GN=SynWH7803_2104 PE=4 SV=1	3	4.37814	3.69584	2.77886	3.03106	4.08377	3.98002	4.12998	4.21489	4.28877	8.75629	7.39167	5.55771	6.06212	8.16753	7.96003	8.25996	8.42978	8.57753	0.00081546	0.000643355	0.00107301	0.00111246	0.00119411	0.00127026	0.00110033	0.00154607	0.0014784	0.000843942	0.00119228	0.00137494	1.41275	1.62918	0.0402028	0.0534331	Uncharacterized protein OS=Synechococcus sp. (strain WH7803) OX=32051 GN=SynWH7803_2104 PE=4 SV=1	A5GNL5
A5GID9	Phosphoglucomutase/phosphomannomutase family OS=Synechococcus sp. (strain WH7803) OX=32051 GN=SynWH7803_0278 PE=3 SV=1	3	0.354082	0.341275	0.118933	0.132537	0.149524	0.128144	0.360225	0.0927874	0.126727	0.708163	0.682549	0.237865	0.265074	0.299048	0.256288	0.72045	0.185575	0.253453	6.59502e-05	5.94076e-05	4.59239e-05	4.86438e-05	4.37214e-05	4.08983e-05	9.59733e-05	3.40356e-05	4.36845e-05	5.70939e-05	4.44212e-05	5.78978e-05	0.778037	1.01408	0.0406439	0.482318	Phosphoglucomutase/phosphomannomutase family OS=Synechococcus sp. (strain WH7803) OX=32051 GN=SynWH7803_0278 PE=3 SV=1	A5GID9
A5GPL4	Polyamine aminopropyltransferase OS=Synechococcus sp. (strain WH7803) OX=32051 GN=speE PE=3 SV=1	5	1.24008	1.10776	0.601027	0.31656	0.53639	0.496764	0.530336	0.195204	0.535787	2.48015	2.21552	1.20205	0.63312	1.07278	0.993528	1.06067	0.390408	1.07157	0.000230973	0.000192834	0.000232077	0.000116184	0.000156843	0.000158546	0.000141295	7.16032e-05	0.000184693	0.000218628	0.000143858	0.000132531	0.658002	0.606192	0.0407316	0.0282768	Polyamine aminopropyltransferase OS=Synechococcus sp. (strain WH7803) OX=32051 GN=speE PE=3 SV=1	A5GPL4
A5GIK3	Uncharacterized protein OS=Synechococcus sp. (strain WH7803) OX=32051 GN=SynWH7803_0342 PE=4 SV=1	2	7.10885	11.7963	3.79804	5.38989	7.90316	5.52312	8.24997	3.35734	6.55459	14.2177	23.5926	7.59608	10.7798	15.8063	11.0462	16.4999	6.71468	13.1092	0.00132407	0.00205345	0.00146655	0.0019782	0.00231092	0.00176275	0.00219801	0.00123151	0.00225946	0.00161469	0.00201729	0.00189633	1.24933	1.17442	0.0429369	0.330396	Uncharacterized protein OS=Synechococcus sp. (strain WH7803) OX=32051 GN=SynWH7803_0342 PE=4 SV=1	A5GIK3
A5GJ12	Phycobilisome linker polypeptide, C-phycoerythrin class I-associated OS=Synechococcus sp. (strain WH7803) OX=32051 GN=cpeE PE=3 SV=1	7	22.3232	27.2627	6.20473	7.6873	11.5632	6.33953	12.6514	4.99874	7.36586	44.6464	54.5253	12.4095	15.3746	23.1265	12.6791	25.3028	9.99748	14.7317	0.00415786	0.00474577	0.00239586	0.00282139	0.00338114	0.00202331	0.00337067	0.0018336	0.00253912	0.00376649	0.00274195	0.00258113	0.727985	0.685287	0.0440614	0.16009	Phycobilisome linker polypeptide, C-phycoerythrin class I-associated OS=Synechococcus sp. (strain WH7803) OX=32051 GN=cpeE PE=3 SV=1	A5GJ12
A5GMU3	Methionine aminopeptidase OS=Synechococcus sp. (strain WH7803) OX=32051 GN=map PE=3 SV=1	5	4.57934	2.76017	1.34488	1.4128	1.12002	1.26435	2.90373	1.50801	1.33723	9.15868	5.52034	2.68975	2.82561	2.24004	2.5287	5.80745	3.01603	2.67446	0.000852934	0.000480479	0.000519302	0.000518527	0.000327499	0.000403528	0.000773628	0.000553158	0.000460963	0.000617572	0.000416518	0.000595916	0.674445	0.964935	0.0483702	0.346748	Methionine aminopeptidase OS=Synechococcus sp. (strain WH7803) OX=32051 GN=map PE=3 SV=1	A5GMU3
A5GM41	Ferredoxin OS=Synechococcus sp. (strain WH7803) OX=32051 GN=petF PE=4 SV=1	2	1.61472	4.5337	4.49325	2.09033	4.98139	5.93152	3.36756	7.89795	5.87215	3.22944	9.06739	8.9865	4.18065	9.96278	11.863	6.73511	15.7959	11.7443	0.000300753	0.000789206	0.00173499	0.000767191	0.00145658	0.0018931	0.000897205	0.00289707	0.00202421	0.000941651	0.00137229	0.00193949	1.45732	2.05967	0.0503601	0.108913	Ferredoxin OS=Synechococcus sp. (strain WH7803) OX=32051 GN=petF PE=4 SV=1	A5GM41
A5GLI2	Pyridoxine 5'-phosphate synthase OS=Synechococcus sp. (strain WH7803) OX=32051 GN=pdxJ PE=3 SV=1	7	2.62647	3.53442	2.5029	1.77716	2.2621	3.30462	3.06563	0.97393	3.52856	5.25294	7.06883	5.00581	3.55433	4.5242	6.60923	6.13125	1.94786	7.05713	0.000489198	0.000615256	0.000966455	0.000652254	0.000661448	0.0010547	0.000816763	0.000357249	0.00121635	0.000690303	0.000789466	0.000796786	1.14365	1.15426	0.0505412	0.310299	Pyridoxine 5'-phosphate synthase OS=Synechococcus sp. (strain WH7803) OX=32051 GN=pdxJ PE=3 SV=1	A5GLI2
A5GMJ1	30S ribosomal protein S16 OS=Synechococcus sp. (strain WH7803) OX=32051 GN=rpsP PE=3 SV=1	2	0.140049	0.178659	0.379567	0.209044	0.167473	0.525686	0.0786163	0.154746	0.383138	0.280097	0.357319	0.759135	0.418087	0.334946	1.05137	0.157233	0.309493	0.766276	2.6085e-05	3.11003e-05	0.000146564	7.67232e-05	4.89698e-05	0.000167777	2.09454e-05	5.67628e-05	0.000132073	6.79163e-05	9.78234e-05	6.99271e-05	1.44035	1.02961	0.0514091	0.44179	30S ribosomal protein S16 OS=Synechococcus sp. (strain WH7803) OX=32051 GN=rpsP PE=3 SV=1	A5GMJ1
A5GN62	Probable cytosol aminopeptidase OS=Synechococcus sp. (strain WH7803) OX=32051 GN=pepA PE=3 SV=1	10	5.60688	5.2662	3.21261	2.01294	2.90947	3.07207	3.48094	1.44986	3.01705	11.2138	10.5324	6.42522	4.02588	5.81895	6.14414	6.96187	2.89972	6.03411	0.00104432	0.000916718	0.0012405	0.000738789	0.000850743	0.000980478	0.000927412	0.000531826	0.00104002	0.00106718	0.00085667	0.000833086	0.802743	0.780644	0.0516183	0.0489323	Probable cytosol aminopeptidase OS=Synechococcus sp. (strain WH7803) OX=32051 GN=pepA PE=3 SV=1	A5GN62
A5GJL2	Serine protease OS=Synechococcus sp. (strain WH7803) OX=32051 GN=SynWH7803_0701 PE=4 SV=1	6	1.33483	1.07994	0.637751	1.62417	1.08752	1.19872	2.01417	1.52837	0.85752	2.66966	2.15988	1.2755	3.24834	2.17504	2.39745	4.02835	3.05674	1.71504	0.000248622	0.000187991	0.000246257	0.000596103	0.000317996	0.000382583	0.000536628	0.000560625	0.000295599	0.000227623	0.000432227	0.000464284	1.89887	2.0397	0.0517055	0.0671853	Serine protease OS=Synechococcus sp. (strain WH7803) OX=32051 GN=SynWH7803_0701 PE=4 SV=1	A5GJL2
A5GMT4	UPF0234 protein SynWH7803_1823 OS=Synechococcus sp. (strain WH7803) OX=32051 GN=SynWH7803_1823 PE=3 SV=1	4	2.68218	1.36977	0.163458	1.96521	1.45262	0.338726	2.72642	1.73403	0.253554	5.36435	2.73953	0.326917	3.93042	2.90524	0.677452	5.45284	3.46806	0.507108	0.000499574	0.000238443	6.31168e-05	0.00072127	0.000424753	0.000108107	0.000726389	0.000636063	8.74037e-05	0.000267045	0.000418043	0.000483285	1.56544	1.80975	0.0537828	0.0914763	UPF0234 protein SynWH7803_1823 OS=Synechococcus sp. (strain WH7803) OX=32051 GN=SynWH7803_1823 PE=3 SV=1	A5GMT4
A5GIT7	50S ribosomal protein L29 OS=Synechococcus sp. (strain WH7803) OX=32051 GN=rpmC PE=3 SV=1	2	0.574614	1.41661	1.15686	0.390153	1.01662	1.7894	0.960831	0.279882	1.30574	1.14923	2.83323	2.31373	0.780305	2.03324	3.5788	1.92166	0.559765	2.61148	0.000107026	0.000246598	0.000446704	0.000143194	0.000297264	0.000571103	0.00025599	0.000102664	0.000450108	0.000266776	0.000337187	0.000269588	1.26393	1.01054	0.0616427	0.488248	50S ribosomal protein L29 OS=Synechococcus sp. (strain WH7803) OX=32051 GN=rpmC PE=3 SV=1	A5GIT7
A5GPS0	Formyltetrahydrofolate deformylase OS=Synechococcus sp. (strain WH7803) OX=32051 GN=purU PE=3 SV=1	2	0.314932	0.276493	0.139185	0.0829014	0.0833964	0.154924	0.122351	0.0254075	0.155412	0.629864	0.552985	0.27837	0.165803	0.166793	0.309847	0.244701	0.0508149	0.310823	5.86582e-05	4.81307e-05	5.37441e-05	3.04265e-05	2.43855e-05	4.94452e-05	3.25974e-05	9.31977e-06	5.35726e-05	5.3511e-05	3.47524e-05	3.18299e-05	0.649444	0.59483	0.0625841	0.0983593	Formyltetrahydrofolate deformylase OS=Synechococcus sp. (strain WH7803) OX=32051 GN=purU PE=3 SV=1	A5GPS0
A5GHQ9	GMP synthase [glutamine-hydrolyzing] OS=Synechococcus sp. (strain WH7803) OX=32051 GN=guaA PE=3 SV=1	5	0.0799204	0.293985	0.227449	0.0242052	0.147519	0.207959	0.0956463	0.0305356	0.273441	0.159841	0.58797	0.454898	0.0484103	0.295039	0.415917	0.191293	0.0610713	0.546883	1.48857e-05	5.11757e-05	8.78256e-05	8.88377e-06	4.31353e-05	6.63717e-05	2.54827e-05	1.12008e-05	9.42591e-05	5.12957e-05	3.94636e-05	4.36475e-05	0.769336	0.850901	0.0673534	0.341744	GMP synthase [glutamine-hydrolyzing] OS=Synechococcus sp. (strain WH7803) OX=32051 GN=guaA PE=3 SV=1	A5GHQ9
A5GKN0	30S ribosomal protein S15 OS=Synechococcus sp. (strain WH7803) OX=32051 GN=rpsO PE=3 SV=1	2	0.256573	0.467278	0.771001	0.0454847	0.120251	0.912554	0.0844962	0.0740174	1.02981	0.513146	0.934556	1.542	0.0909695	0.240503	1.82511	0.168992	0.148035	2.05961	4.77885e-05	8.13418e-05	0.000297709	1.66938e-05	3.5162e-05	0.000291249	2.2512e-05	2.71505e-05	0.000354989	0.00014228	0.000114368	0.000134884	0.803826	0.948017	0.0687114	0.422645	30S ribosomal protein S15 OS=Synechococcus sp. (strain WH7803) OX=32051 GN=rpsO PE=3 SV=1	A5GKN0
A5GKV6	Fructose-1,6-bisphosphate aldolase OS=Synechococcus sp. (strain WH7803) OX=32051 GN=cbbA PE=3 SV=1	12	0.547702	3.34664	2.97761	0.609978	2.53687	5.00285	0.691997	0.830424	5.21689	1.0954	6.69328	5.95523	1.21996	5.07375	10.0057	1.38399	1.66085	10.4338	0.000102013	0.000582569	0.00114976	0.000223874	0.000741793	0.0015967	0.000184366	0.00030461	0.00179834	0.000611446	0.000854123	0.000762438	1.39689	1.24694	0.0709707	0.315937	Fructose-1,6-bisphosphate aldolase OS=Synechococcus sp. (strain WH7803) OX=32051 GN=cbbA PE=3 SV=1	A5GKV6
A5GIU0	50S ribosomal protein L22 OS=Synechococcus sp. (strain WH7803) OX=32051 GN=rplV PE=3 SV=1	2	0.111316	0.224664	0.303456	0.111103	0.152813	0.48075	0.144137	0.0695451	0.283167	0.222632	0.449329	0.606912	0.222205	0.305625	0.9615	0.288274	0.13909	0.566334	2.07334e-05	3.91086e-05	0.000117175	4.07769e-05	4.46831e-05	0.000153435	3.84019e-05	2.551e-05	9.76117e-05	5.90055e-05	7.96318e-05	5.38412e-05	1.34956	0.912477	0.0727109	0.349217	50S ribosomal protein L22 OS=Synechococcus sp. (strain WH7803) OX=32051 GN=rplV PE=3 SV=1	A5GIU0
A5GMI8	Uncharacterized protein OS=Synechococcus sp. (strain WH7803) OX=32051 GN=SynWH7803_1727 PE=4 SV=1	2	0.117194	0.0450476	0.015924	0.0618348	0.0620374	0.047899	0.0905377	0.00737043	0.0394495	0.234388	0.0900952	0.031848	0.12367	0.124075	0.0957979	0.181075	0.0147409	0.078899	2.18282e-05	7.84169e-06	6.14878e-06	2.26946e-05	1.814e-05	1.52874e-05	2.41216e-05	2.70356e-06	1.35988e-05	1.19396e-05	1.87073e-05	1.34747e-05	1.56684	1.12857	0.0751514	0.357602	Uncharacterized protein OS=Synechococcus sp. (strain WH7803) OX=32051 GN=SynWH7803_1727 PE=4 SV=1	A5GMI8
A5GL76	Uncharacterized conserved secreted protein OS=Synechococcus sp. (strain WH7803) OX=32051 GN=SynWH7803_1265 PE=4 SV=1	5	1.06899	1.02992	0.862196	1.51294	1.13887	1.25735	1.5436	1.16325	0.747455	2.13799	2.05983	1.72439	3.02588	2.27774	2.51471	3.0872	2.32649	1.49491	0.000199107	0.000179283	0.000332923	0.000555279	0.00033301	0.000401295	0.000411256	0.000426693	0.000257658	0.000237105	0.000429862	0.000365202	1.81296	1.54026	0.0762169	0.168343	Uncharacterized conserved secreted protein OS=Synechococcus sp. (strain WH7803) OX=32051 GN=SynWH7803_1265 PE=4 SV=1	A5GL76
A5GIS8	50S ribosomal protein L15 OS=Synechococcus sp. (strain WH7803) OX=32051 GN=rplO PE=3 SV=1	4	0.873187	1.85452	1.45119	0.48634	1.55425	1.99414	1.09927	0.334025	1.5292	1.74637	3.70904	2.90238	0.972679	3.1085	3.98829	2.19855	0.66805	3.0584	0.000162637	0.000322827	0.000560353	0.000178496	0.00045447	0.000636448	0.000292875	0.000122524	0.000527136	0.000348606	0.000423138	0.000314179	1.2138	0.901244	0.0777896	0.3764	50S ribosomal protein L15 OS=Synechococcus sp. (strain WH7803) OX=32051 GN=rplO PE=3 SV=1	A5GIS8
A5GJB6	Inorganic pyrophosphatase OS=Synechococcus sp. (strain WH7803) OX=32051 GN=ppa PE=4 SV=1	3	0.209074	0.151063	0.0806435	0.11773	0.139126	0.110256	0.186668	0.130403	0.151929	0.418149	0.302126	0.161287	0.23546	0.278252	0.220513	0.373336	0.260805	0.303857	3.89416e-05	2.62964e-05	3.11392e-05	4.32092e-05	4.06811e-05	3.51893e-05	4.97332e-05	4.78333e-05	5.23719e-05	3.21257e-05	3.96932e-05	4.99795e-05	1.23556	1.55575	0.0783114	0.0184912	Inorganic pyrophosphatase OS=Synechococcus sp. (strain WH7803) OX=32051 GN=ppa PE=4 SV=1	A5GJB6
A5GPT9	Uncharacterized protein OS=Synechococcus sp. (strain WH7803) OX=32051 GN=SynWH7803_2528 PE=4 SV=1	11	1.36439	1.12189	0.872506	2.31939	1.81595	1.27699	2.55037	1.2061	1.35516	2.72878	2.24378	1.74501	4.63878	3.63189	2.55398	5.10074	2.41221	2.71031	0.000254127	0.000195294	0.000336904	0.000851262	0.000530991	0.000407561	0.000679485	0.000442414	0.000467142	0.000262108	0.000596605	0.00052968	2.27618	2.02085	0.0793545	0.0446396	Uncharacterized protein OS=Synechococcus sp. (strain WH7803) OX=32051 GN=SynWH7803_2528 PE=4 SV=1	A5GPT9
A5GKH8	Uncharacterized protein OS=Synechococcus sp. (strain WH7803) OX=32051 GN=SynWH7803_1017 PE=4 SV=1	6	0.551094	0.283542	0.490867	0.92345	0.475337	0.744192	0.800454	1.03031	0.560929	1.10219	0.567083	0.981733	1.8469	0.950674	1.48838	1.60091	2.06062	1.12186	0.000102645	4.93577e-05	0.00018954	0.000338925	0.000138991	0.000237515	0.000213262	0.00037793	0.00019336	0.000113848	0.000238477	0.000261517	2.0947	2.29708	0.080395	0.131149	Uncharacterized protein OS=Synechococcus sp. (strain WH7803) OX=32051 GN=SynWH7803_1017 PE=4 SV=1	A5GKH8
A5GHS7	Uncharacterized protein OS=Synechococcus sp. (strain WH7803) OX=32051 GN=SynWH7803_0066 PE=4 SV=1	2	0.0518692	0.0879767	0.0373184	0.011561	0.0253572	0.0431609	0.0296192	0.00578638	0.0617545	0.103738	0.175953	0.0746369	0.023122	0.0507144	0.0863219	0.0592384	0.0115728	0.123509	9.661e-06	1.53146e-05	1.44099e-05	4.24311e-06	7.41455e-06	1.37752e-05	7.89133e-06	2.12252e-06	2.12876e-05	1.31285e-05	8.47761e-06	1.04338e-05	0.645741	0.794747	0.0804553	0.344238	Uncharacterized protein OS=Synechococcus sp. (strain WH7803) OX=32051 GN=SynWH7803_0066 PE=4 SV=1	A5GHS7
A5GJ93	Dihydrolipoamide acetyltransferase component of pyruvate dehydrogenase complex OS=Synechococcus sp. (strain WH7803) OX=32051 GN=pdhC PE=3 SV=1	7	0.300065	1.71626	0.922908	0.133973	0.789902	0.988303	1.24981	0.154993	0.982145	0.60013	3.43252	1.84582	0.267947	1.5798	1.97661	2.49961	0.309987	1.96429	5.58892e-05	0.000298759	0.000356366	4.91709e-05	0.000230971	0.000315425	0.000332981	5.68534e-05	0.000338559	0.000237005	0.000198522	0.000242798	0.83763	1.02444	0.0806718	0.486377	Dihydrolipoamide acetyltransferase component of pyruvate dehydrogenase complex OS=Synechococcus sp. (strain WH7803) OX=32051 GN=pdhC PE=3 SV=1	A5GJ93
A5GHY1	Uncharacterized protein OS=Synechococcus sp. (strain WH7803) OX=32051 GN=SynWH7803_0120 PE=4 SV=1	5	2.81193	1.8607	1.30884	0.879548	0.974991	1.34145	1.65979	1.47633	1.21817	5.62386	3.7214	2.61769	1.7591	1.94998	2.6829	3.31957	2.95266	2.43634	0.000523741	0.000323902	0.000505389	0.000322812	0.000285092	0.000428136	0.00044221	0.000541536	0.00041992	0.000451011	0.000345346	0.000467889	0.765716	1.03742	0.0816577	0.440972	Uncharacterized protein OS=Synechococcus sp. (strain WH7803) OX=32051 GN=SynWH7803_0120 PE=4 SV=1	A5GHY1
A5GL47	Peroxiredoxin OS=Synechococcus sp. (strain WH7803) OX=32051 GN=ccp PE=4 SV=1	2	1.11688	1.26505	0.600877	0.557465	0.64104	0.577205	0.706115	0.253829	0.823439	2.23376	2.53009	1.20175	1.11493	1.28208	1.15441	1.41223	0.507657	1.64688	0.000208027	0.000220214	0.000232019	0.000204601	0.000187443	0.00018422	0.000188128	9.31074e-05	0.000283851	0.000220087	0.000192088	0.000188362	0.872783	0.855854	0.0823365	0.301921	Peroxiredoxin OS=Synechococcus sp. (strain WH7803) OX=32051 GN=ccp PE=4 SV=1	A5GL47
A5GPE9	Nucleoside diphosphate kinase OS=Synechococcus sp. (strain WH7803) OX=32051 GN=ndk PE=3 SV=1	6	16.4702	17.29	5.50209	6.4208	9.13969	6.38576	9.29568	5.80808	6.49271	32.9404	34.5801	11.0042	12.8416	18.2794	12.7715	18.5914	11.6162	12.9854	0.00306769	0.00300978	0.00212454	0.00235656	0.00267249	0.00203807	0.00247661	0.00213047	0.00223813	0.002734	0.00235571	0.00228174	0.861633	0.834578	0.086241	0.132431	Nucleoside diphosphate kinase OS=Synechococcus sp. (strain WH7803) OX=32051 GN=ndk PE=3 SV=1	A5GPE9
A5GHL7	Secreted Tetratricopeptide protein OS=Synechococcus sp. (strain WH7803) OX=32051 GN=SynWH7803_0006 PE=4 SV=1	7	0.713441	0.575113	0.133482	1.1316	0.776039	0.277309	1.28059	1.39342	0.148455	1.42688	1.15023	0.266964	2.26319	1.55208	0.554618	2.56118	2.78685	0.29691	0.000132883	0.000100113	5.15419e-05	0.000415318	0.000226917	8.85055e-05	0.000341183	0.000511124	5.11745e-05	9.48462e-05	0.00024358	0.000301161	2.56816	3.17525	0.0868814	0.112237	Secreted Tetratricopeptide protein OS=Synechococcus sp. (strain WH7803) OX=32051 GN=SynWH7803_0006 PE=4 SV=1	A5GHL7
A5GJV3	Catalase-peroxidase OS=Synechococcus sp. (strain WH7803) OX=32051 GN=katG PE=3 SV=1	19	8.37293	8.35585	3.86329	3.19516	4.22161	4.58299	5.76758	2.75626	4.80571	16.7459	16.7117	7.72659	6.39032	8.44322	9.16597	11.5352	5.51251	9.61142	0.00155952	0.00145455	0.00149175	0.00117269	0.00123442	0.0014627	0.00153663	0.00101103	0.0016566	0.00150194	0.00128993	0.00140142	0.858847	0.933074	0.0883635	0.316238	Catalase-peroxidase OS=Synechococcus sp. (strain WH7803) OX=32051 GN=katG PE=3 SV=1	A5GJV3
A5GL08	Putative multicopper oxidase OS=Synechococcus sp. (strain WH7803) OX=32051 GN=SynWH7803_1197 PE=4 SV=1	16	2.84106	2.05109	1.91712	7.51076	5.01609	2.98036	5.35488	7.90479	3.30358	5.68212	4.10217	3.83424	15.0215	10.0322	5.96072	10.7098	15.8096	6.60715	0.000529167	0.000357044	0.000740265	0.0027566	0.00146673	0.000951206	0.00142668	0.00289957	0.00113879	0.000542159	0.00172484	0.00182168	3.18144	3.36005	0.0898902	0.0934453	Putative multicopper oxidase OS=Synechococcus sp. (strain WH7803) OX=32051 GN=SynWH7803_1197 PE=4 SV=1	A5GL08
A5GNT0	Uncharacterized conserved secreted protein OS=Synechococcus sp. (strain WH7803) OX=32051 GN=SynWH7803_2169 PE=4 SV=1	4	0.886951	1.584	0.426025	2.60521	2.45536	0.685484	2.03109	3.03778	0.465619	1.7739	3.16801	0.85205	5.21042	4.91071	1.37097	4.06219	6.07557	0.931238	0.000165201	0.000275737	0.000164503	0.000956164	0.000717957	0.000218778	0.000541137	0.0011143	0.000160505	0.000201813	0.000630966	0.000605313	3.12649	2.99937	0.0906021	0.119752	Uncharacterized conserved secreted protein OS=Synechococcus sp. (strain WH7803) OX=32051 GN=SynWH7803_2169 PE=4 SV=1	A5GNT0
A5GJG4	Creatininase OS=Synechococcus sp. (strain WH7803) OX=32051 GN=SynWH7803_0653 PE=4 SV=1	4	1.00936	0.848799	0.61076	0.16962	0.489742	0.473093	0.541572	0.321644	0.442359	2.01871	1.6976	1.22152	0.33924	0.979485	0.946186	1.08314	0.643288	0.884718	0.000188	0.000147755	0.000235835	6.22538e-05	0.000143203	0.000150992	0.000144289	0.000117983	0.000152487	0.00019053	0.000118816	0.000138253	0.623608	0.725624	0.0907617	0.0413564	Creatininase OS=Synechococcus sp. (strain WH7803) OX=32051 GN=SynWH7803_0653 PE=4 SV=1	A5GJG4
A5GM95	Thioredoxin reductase OS=Synechococcus sp. (strain WH7803) OX=32051 GN=trxB PE=3 SV=1	5	2.11424	0.618415	0.800224	0.488033	0.29128	0.658658	1.88677	0.191584	0.788275	4.22847	1.23683	1.60045	0.976066	0.58256	1.31732	3.77355	0.383169	1.57655	0.000393791	0.000107651	0.000308993	0.000179118	8.51715e-05	0.000210216	0.000502686	7.02754e-05	0.00027173	0.000270145	0.000158169	0.000281564	0.585494	1.04227	0.091471	0.418284	Thioredoxin reductase OS=Synechococcus sp. (strain WH7803) OX=32051 GN=trxB PE=3 SV=1	A5GM95
A5GJ03	C-phycoerythrin class II alpha chain OS=Synechococcus sp. (strain WH7803) OX=32051 GN=mpeA PE=3 SV=1	13	1390.62	1777.99	631.872	410.661	997.947	644.982	687.142	533.008	623.691	2781.25	3555.97	1263.74	821.321	1995.89	1289.96	1374.28	1066.02	1247.38	0.259013	0.309504	0.243987	0.150721	0.291804	0.205852	0.183073	0.195514	0.214995	0.270835	0.216125	0.19786	0.797998	0.730558	0.0921438	0.0486039	C-phycoerythrin class II alpha chain OS=Synechococcus sp. (strain WH7803) OX=32051 GN=mpeA PE=3 SV=1	A5GJ03
A5GNY4	Uncharacterized protein OS=Synechococcus sp. (strain WH7803) OX=32051 GN=SynWH7803_2223 PE=4 SV=1	5	1.32888	1.52721	1.28991	0.760535	1.18069	1.59374	1.56557	1.20588	1.99644	2.65777	3.05442	2.57982	1.52107	2.36138	3.18747	3.13114	2.41177	3.99288	0.000247514	0.00026585	0.000498078	0.000279131	0.000345239	0.000508654	0.000417108	0.000442333	0.000688201	0.000337147	0.000377675	0.000515881	1.12021	1.53013	0.0923847	0.000568522	Uncharacterized protein OS=Synechococcus sp. (strain WH7803) OX=32051 GN=SynWH7803_2223 PE=4 SV=1	A5GNY4
A5GMT2	Glutamate-1-semialdehyde 2,1-aminomutase OS=Synechococcus sp. (strain WH7803) OX=32051 GN=hemL PE=3 SV=1	2	0.0638681	0.0655338	0.0295736	0.128673	0.0701497	0.0620011	0.0995246	0.0851888	0.0524387	0.127736	0.131068	0.0591472	0.257346	0.140299	0.124002	0.199049	0.170378	0.104877	1.18959e-05	1.14078e-05	1.14194e-05	4.72256e-05	2.05121e-05	1.97882e-05	2.6516e-05	3.12483e-05	1.80764e-05	1.15744e-05	2.91753e-05	2.52802e-05	2.52068	2.18416	0.0927797	0.0350453	Glutamate-1-semialdehyde 2,1-aminomutase OS=Synechococcus sp. (strain WH7803) OX=32051 GN=hemL PE=3 SV=1	A5GMT2
A5GKD9	ABC-type Mn2+ transport system, periplasmic component OS=Synechococcus sp. (strain WH7803) OX=32051 GN=SynWH7803_0978 PE=3 SV=1	5	0.0753241	0.292173	0.60877	0.138295	0.733096	0.872305	0.324049	0.333897	0.913082	0.150648	0.584347	1.21754	0.27659	1.46619	1.74461	0.648098	0.667795	1.82616	1.40296e-05	5.08603e-05	0.000235067	5.0757e-05	0.00021436	0.000278403	8.63351e-05	0.000122478	0.000314752	9.99855e-05	0.000181174	0.000174522	1.812	1.74547	0.0937835	0.000599109	ABC-type Mn2+ transport system, periplasmic component OS=Synechococcus sp. (strain WH7803) OX=32051 GN=SynWH7803_0978 PE=3 SV=1	A5GKD9
A5GPA0	Peptide deformylase OS=Synechococcus sp. (strain WH7803) OX=32051 GN=def PE=3 SV=1	2	0.0908763	0.0484994	0.0698871	0.0197234	0.0221585	0.0757748	0.0576485	0.0165295	0.107924	0.181753	0.0969987	0.139774	0.0394469	0.0443169	0.15155	0.115297	0.0330591	0.215848	1.69263e-05	8.44256e-06	2.69858e-05	7.23889e-06	6.47923e-06	2.41842e-05	1.53591e-05	6.06324e-06	3.72029e-05	1.74516e-05	1.26341e-05	1.95417e-05	0.723953	1.11977	0.0939131	0.329344	Peptide deformylase OS=Synechococcus sp. (strain WH7803) OX=32051 GN=def PE=3 SV=1	A5GPA0
A5GIU4	50S ribosomal protein L4 OS=Synechococcus sp. (strain WH7803) OX=32051 GN=rplD PE=3 SV=1	5	1.52437	3.77194	3.05843	0.856954	2.42336	4.23535	2.16461	1.34641	3.0701	3.04873	7.54389	6.11685	1.71391	4.84673	8.4707	4.32923	2.69282	6.14019	0.000283924	0.000656604	0.00118096	0.000314519	0.000708602	0.00135175	0.00057671	0.00049388	0.00105831	0.000707163	0.000791623	0.000709632	1.11943	1.00349	0.096176	0.494006	50S ribosomal protein L4 OS=Synechococcus sp. (strain WH7803) OX=32051 GN=rplD PE=3 SV=1	A5GIU4
A5GJN9	Predicted flavoprotein related to choline dehydrogenase OS=Synechococcus sp. (strain WH7803) OX=32051 GN=SynWH7803_0728 PE=4 SV=1	16	3.50435	3.88567	1.60439	0.84882	1.97104	1.74555	1.94191	0.799944	1.57417	7.0087	7.77134	3.20877	1.69764	3.94208	3.49111	3.88382	1.59989	3.14835	0.000652709	0.000676401	0.000619507	0.000311534	0.00057634	0.000557108	0.000517375	0.000293429	0.00054264	0.000649539	0.000481661	0.000451148	0.741542	0.694567	0.0972437	0.0843836	Predicted flavoprotein related to choline dehydrogenase OS=Synechococcus sp. (strain WH7803) OX=32051 GN=SynWH7803_0728 PE=4 SV=1	A5GJN9
A5GNZ6	Porin, P stress induced OS=Synechococcus sp. (strain WH7803) OX=32051 GN=SynWH7803_2235 PE=3 SV=1	12	3.0666	4.42778	1.97486	5.39274	5.12291	2.6314	4.99022	5.93349	2.60064	6.13319	8.85555	3.94972	10.7855	10.2458	5.2628	9.98044	11.867	5.20128	0.000571175	0.000770769	0.000762559	0.00197924	0.00149796	0.000839834	0.00132953	0.00217648	0.000896477	0.000701501	0.00143901	0.00146749	2.05133	2.09193	0.0974494	0.0861251	Porin, P stress induced OS=Synechococcus sp. (strain WH7803) OX=32051 GN=SynWH7803_2235 PE=3 SV=1	A5GNZ6
A5GJR6	Uroporphyrinogen decarboxylase OS=Synechococcus sp. (strain WH7803) OX=32051 GN=hemE PE=3 SV=1	4	0.970321	2.85617	1.47756	0.486101	0.939482	1.34552	0.800573	0.390039	1.36614	1.94064	5.71234	2.95513	0.972203	1.87896	2.69103	1.60115	0.780079	2.73227	0.000180729	0.00049719	0.000570537	0.000178409	0.000274709	0.000429433	0.000213294	0.000143071	0.000470926	0.000416152	0.000294184	0.000275764	0.706914	0.662651	0.0990817	0.170783	Uroporphyrinogen decarboxylase OS=Synechococcus sp. (strain WH7803) OX=32051 GN=hemE PE=3 SV=1	A5GJR6
A5GKR6	Flavin prenyltransferase UbiX OS=Synechococcus sp. (strain WH7803) OX=32051 GN=ubiX PE=3 SV=1	4	0.451506	0.414374	0.222558	0.109923	0.197951	0.250309	0.305353	0.0815788	0.227337	0.903013	0.828748	0.445116	0.219846	0.395901	0.500619	0.610705	0.163158	0.454673	8.40962e-05	7.21324e-05	8.59372e-05	4.03439e-05	5.78816e-05	7.98883e-05	8.13539e-05	2.99241e-05	7.83662e-05	8.07219e-05	5.93713e-05	6.32147e-05	0.735504	0.783117	0.101595	0.147153	Flavin prenyltransferase UbiX OS=Synechococcus sp. (strain WH7803) OX=32051 GN=ubiX PE=3 SV=1	A5GKR6
A5GKF7	Uncharacterized protein OS=Synechococcus sp. (strain WH7803) OX=32051 GN=SynWH7803_0996 PE=4 SV=1	10	4.84475	2.65739	1.91247	7.10333	4.33169	2.59762	7.97791	4.90304	2.1782	9.68951	5.31477	3.82495	14.2067	8.66338	5.19525	15.9558	9.80607	4.3564	0.000902369	0.000462586	0.000738471	0.00260706	0.00126661	0.000829054	0.00212552	0.00179849	0.000750856	0.000701142	0.00156757	0.00155829	2.23574	2.2225	0.10235	0.0901831	Uncharacterized protein OS=Synechococcus sp. (strain WH7803) OX=32051 GN=SynWH7803_0996 PE=4 SV=1	A5GKF7
A5GLQ0	4-hydroxy-tetrahydrodipicolinate reductase OS=Synechococcus sp. (strain WH7803) OX=32051 GN=dapB PE=3 SV=1	2	0.498563	0.925141	0.731962	0.142304	0.496241	0.873897	0.43883	0.0711591	0.753627	0.997126	1.85028	1.46392	0.284607	0.992482	1.74779	0.877659	0.142318	1.50725	9.28608e-05	0.000161045	0.000282635	5.22282e-05	0.000145103	0.000278912	0.000116916	2.6102e-05	0.000259786	0.000178847	0.000158748	0.000134268	0.887618	0.750743	0.102653	0.222178	4-hydroxy-tetrahydrodipicolinate reductase OS=Synechococcus sp. (strain WH7803) OX=32051 GN=dapB PE=3 SV=1	A5GLQ0
A5GMR6	Putative pterin-4-alpha-carbinolamine dehydratase OS=Synechococcus sp. (strain WH7803) OX=32051 GN=SynWH7803_1805 PE=3 SV=1	4	1.50956	1.48587	0.799037	0.657314	0.860767	0.671561	0.981986	0.564999	0.898113	3.01913	2.97174	1.59807	1.31463	1.72153	1.34312	1.96397	1.13	1.79623	0.000281167	0.000258654	0.000308535	0.000241247	0.000251692	0.000214334	0.000261627	0.000207248	0.000309592	0.000282785	0.000235758	0.000259489	0.8337	0.917619	0.102846	0.133209	Putative pterin-4-alpha-carbinolamine dehydratase OS=Synechococcus sp. (strain WH7803) OX=32051 GN=SynWH7803_1805 PE=3 SV=1	A5GMR6
A5GL63	Riboflavin biosynthesis protein RibBA OS=Synechococcus sp. (strain WH7803) OX=32051 GN=ribA PE=3 SV=1	2	0.218249	0.160949	0.104209	0.051743	0.0927259	0.0927547	0.0670776	0.101757	0.202685	0.436499	0.321898	0.208418	0.103486	0.185452	0.185509	0.134155	0.203513	0.405371	4.06505e-05	2.80173e-05	4.02386e-05	1.89907e-05	2.71135e-05	2.96034e-05	1.78712e-05	3.73256e-05	6.98685e-05	3.63021e-05	2.52359e-05	4.16884e-05	0.695162	1.14837	0.103109	0.37889	Riboflavin biosynthesis protein RibBA OS=Synechococcus sp. (strain WH7803) OX=32051 GN=ribA PE=3 SV=1	A5GL63
A5GIT0	50S ribosomal protein L18 OS=Synechococcus sp. (strain WH7803) OX=32051 GN=rplR PE=3 SV=1	2	0.632412	0.993621	0.828328	0.332782	0.674092	1.18336	0.401735	0.271611	1.02205	1.26482	1.98724	1.65666	0.665565	1.34818	2.36671	0.80347	0.543223	2.0441	0.000117791	0.000172965	0.000319845	0.000122138	0.000197108	0.000377678	0.000107033	9.96304e-05	0.000352314	0.000203534	0.000232308	0.000186326	1.14137	0.915453	0.10333	0.315834	50S ribosomal protein L18 OS=Synechococcus sp. (strain WH7803) OX=32051 GN=rplR PE=3 SV=1	A5GIT0
A5GPB7	Uncharacterized conserved secreted protein OS=Synechococcus sp. (strain WH7803) OX=32051 GN=SynWH7803_2356 PE=4 SV=1	10	0.389579	0.248677	0.498188	0.803936	0.38402	0.696802	0.693413	0.496519	0.604453	0.779158	0.497354	0.996377	1.60787	0.768041	1.3936	1.38683	0.993038	1.20891	7.25618e-05	4.32887e-05	0.000192367	0.00029506	0.000112289	0.00022239	0.000184743	0.000182129	0.000208363	0.000102739	0.000209913	0.000191745	2.04317	1.86633	0.104837	0.0698886	Uncharacterized conserved secreted protein OS=Synechococcus sp. (strain WH7803) OX=32051 GN=SynWH7803_2356 PE=4 SV=1	A5GPB7
A5GIP0	Elongation factor Tu OS=Synechococcus sp. (strain WH7803) OX=32051 GN=tuf PE=3 SV=1	16	19.035	42.2694	11.7476	9.30913	23.582	10.1675	18.8788	16.4563	9.81955	38.07	84.5388	23.4953	18.6183	47.164	20.3351	37.7576	32.9126	19.6391	0.0035454	0.00735807	0.00453616	0.00341663	0.00689548	0.00324506	0.0050298	0.00603637	0.00338494	0.00514655	0.00451906	0.00481704	0.878076	0.935975	0.105504	0.37576	Elongation factor Tu OS=Synechococcus sp. (strain WH7803) OX=32051 GN=tuf PE=3 SV=1	A5GIP0
A5GJM3	Predicted flavoprotein related to choline dehydrogenase OS=Synechococcus sp. (strain WH7803) OX=32051 GN=SynWH7803_0712 PE=4 SV=1	10	1.84255	1.86343	0.854628	0.77463	1.06787	0.993192	1.91035	0.498351	0.930312	3.6851	3.72686	1.70926	1.54926	2.13573	1.98638	3.8207	0.996702	1.86062	0.000343188	0.000324378	0.000330001	0.000284305	0.000312249	0.000316986	0.000508967	0.000182801	0.000320692	0.000332522	0.000304513	0.000337486	0.915768	1.01493	0.105662	0.480297	Predicted flavoprotein related to choline dehydrogenase OS=Synechococcus sp. (strain WH7803) OX=32051 GN=SynWH7803_0712 PE=4 SV=1	A5GJM3
A5GHT0	Uncharacterized protein OS=Synechococcus sp. (strain WH7803) OX=32051 GN=SynWH7803_0069 PE=4 SV=1	2	1.08836	0.848263	0.272231	0.64613	0.522151	0.360638	0.647696	0.437269	0.427929	2.17671	1.69653	0.544463	1.29226	1.0443	0.721276	1.29539	0.874537	0.855858	0.000202714	0.000147662	0.000105118	0.000237142	0.000152679	0.000115101	0.000172563	0.000160396	0.000147513	0.000151831	0.000168307	0.000160157	1.10852	1.05484	0.105791	0.365374	Uncharacterized protein OS=Synechococcus sp. (strain WH7803) OX=32051 GN=SynWH7803_0069 PE=4 SV=1	A5GHT0
A5GMK3	Superoxide dismutase OS=Synechococcus sp. (strain WH7803) OX=32051 GN=sodB PE=3 SV=1	12	153.82	112.075	61.8465	81.9328	95.5058	81.5905	119.658	89.3543	82.7117	307.64	224.15	123.693	163.866	191.012	163.181	239.315	178.709	165.423	0.02865	0.0195096	0.023881	0.030071	0.0279263	0.0260403	0.0318799	0.0327763	0.0285119	0.0240135	0.0280125	0.031056	1.16653	1.29327	0.106663	0.0769927	Superoxide dismutase OS=Synechococcus sp. (strain WH7803) OX=32051 GN=sodB PE=3 SV=1	A5GMK3
Q08086	C-phycoerythrin class 1 subunit alpha OS=Synechococcus sp. (strain WH7803) OX=32051 GN=cpeA PE=3 SV=2	12	687.709	759.425	295.921	208.499	335.613	362.936	399.167	244.247	331.338	1375.42	1518.85	591.842	416.998	671.227	725.873	798.334	488.494	662.676	0.128091	0.132197	0.114265	0.0765232	0.0981349	0.115834	0.106349	0.0895928	0.114217	0.124851	0.0968308	0.103386	0.775571	0.828076	0.10748	0.111364	C-phycoerythrin class 1 subunit alpha OS=Synechococcus sp. (strain WH7803) OX=32051 GN=cpeA PE=3 SV=2	Q08086
A5GNZ5	Cysteine synthase OS=Synechococcus sp. (strain WH7803) OX=32051 GN=cysK PE=3 SV=1	3	1.19272	0.85188	0.485398	0.257017	0.324697	0.565784	0.611601	0.171383	0.554375	2.38545	1.70376	0.970797	0.514034	0.649394	1.13157	1.2232	0.342767	1.10875	0.000222153	0.000148292	0.000187429	9.43303e-05	9.49428e-05	0.000180575	0.000162947	6.28655e-05	0.000191101	0.000185958	0.000123283	0.000138971	0.66296	0.747326	0.108604	0.108743	Cysteine synthase OS=Synechococcus sp. (strain WH7803) OX=32051 GN=cysK PE=3 SV=1	A5GNZ5
A5GLT6	4-hydroxy-3-methylbut-2-en-1-yl diphosphate synthase (ferredoxin) OS=Synechococcus sp. (strain WH7803) OX=32051 GN=ispG PE=3 SV=1	3	0.205213	0.316618	0.0717232	0.0533833	0.108141	0.0915016	0.0895092	0.0560527	0.110803	0.410425	0.633236	0.143446	0.106767	0.216282	0.183003	0.179018	0.112105	0.221606	3.82223e-05	5.51155e-05	2.76948e-05	1.95927e-05	3.1621e-05	2.92035e-05	2.38476e-05	2.05608e-05	3.81954e-05	4.03442e-05	2.68057e-05	2.75346e-05	0.664426	0.682493	0.109467	0.214607	4-hydroxy-3-methylbut-2-en-1-yl diphosphate synthase (ferredoxin) OS=Synechococcus sp. (strain WH7803) OX=32051 GN=ispG PE=3 SV=1	A5GLT6
A5GLF8	Glutamine synthetase OS=Synechococcus sp. (strain WH7803) OX=32051 GN=glnAI PE=3 SV=1	8	3.80344	0.832312	0.530079	5.85095	1.12595	1.95614	7.43157	1.26996	1.44417	7.60689	1.66462	1.06016	11.7019	2.2519	3.91229	14.8631	2.53992	2.88834	0.000708418	0.000144885	0.000204681	0.00214742	0.000329232	0.00062432	0.00197996	0.000465838	0.000497826	0.000352661	0.00103366	0.000981209	2.93101	2.7823	0.109491	0.0949234	Glutamine synthetase OS=Synechococcus sp. (strain WH7803) OX=32051 GN=glnAI PE=3 SV=1	A5GLF8
A5GJP4	Uncharacterized protein OS=Synechococcus sp. (strain WH7803) OX=32051 GN=SynWH7803_0733 PE=4 SV=1	2	4.51972	5.32845	2.84385	2.13397	3.05039	2.71532	1.0723	1.02933	5.45608	9.03944	10.6569	5.68769	4.26794	6.10077	5.43063	2.1446	2.05866	10.9122	0.00084183	0.000927553	0.0010981	0.000783209	0.000891946	0.000866617	0.000285689	0.000377571	0.00188079	0.000955829	0.000847257	0.000848016	0.886411	0.887204	0.110554	0.415618	Uncharacterized protein OS=Synechococcus sp. (strain WH7803) OX=32051 GN=SynWH7803_0733 PE=4 SV=1	A5GJP4
A5GHN3	Protein GrpE OS=Synechococcus sp. (strain WH7803) OX=32051 GN=grpE PE=3 SV=1	5	1.26682	0.640721	0.09723	0.506811	0.319381	0.106265	1.1059	0.168426	0.081919	2.53365	1.28144	0.19446	1.01362	0.638763	0.21253	2.21179	0.336853	0.163838	0.000235955	0.000111534	3.75438e-05	0.00018601	9.33885e-05	3.39153e-05	0.000294639	6.17808e-05	2.82386e-05	0.000128344	0.000104438	0.00012822	0.813733	0.99903	0.111296	0.498609	Protein GrpE OS=Synechococcus sp. (strain WH7803) OX=32051 GN=grpE PE=3 SV=1	A5GHN3
A5GMK5	Dihydrolipoyl dehydrogenase OS=Synechococcus sp. (strain WH7803) OX=32051 GN=lpdA PE=3 SV=1	9	3.19887	5.6824	2.0969	1.573	4.08224	3.15805	2.95151	2.27481	2.96213	6.39773	11.3648	4.19379	3.14601	8.16449	6.31609	5.90303	4.54962	5.92426	0.000595811	0.000989168	0.000809682	0.000577323	0.00119367	0.00100792	0.00078636	0.000834427	0.00102109	0.000798221	0.000926302	0.000880625	1.16046	1.10324	0.111358	0.279708	Dihydrolipoyl dehydrogenase OS=Synechococcus sp. (strain WH7803) OX=32051 GN=lpdA PE=3 SV=1	A5GMK5
A5GJU6	Uncharacterized protein OS=Synechococcus sp. (strain WH7803) OX=32051 GN=SynWH7803_0785 PE=4 SV=1	5	0.499146	0.554149	0.137404	0.167072	0.196897	0.175511	0.279012	0.0612658	0.284915	0.998293	1.1083	0.274809	0.334144	0.393793	0.351021	0.558023	0.122532	0.569829	9.29695e-05	9.64639e-05	5.30565e-05	6.13187e-05	5.75734e-05	5.60157e-05	7.4336e-05	2.2473e-05	9.82141e-05	8.083e-05	5.83026e-05	6.50077e-05	0.721299	0.804252	0.111597	0.345454	Uncharacterized protein OS=Synechococcus sp. (strain WH7803) OX=32051 GN=SynWH7803_0785 PE=4 SV=1	A5GJU6
A5GJ26	30S ribosomal protein S1 OS=Synechococcus sp. (strain WH7803) OX=32051 GN=rpsA PE=4 SV=1	3	4.91477	3.73045	3.31461	4.50241	2.86912	4.34234	3.08687	3.26008	3.28946	9.82954	7.46091	6.62922	9.00481	5.73823	8.68468	6.17373	6.52016	6.57892	0.00091541	0.000649382	0.00127988	0.00165247	0.000838943	0.0013859	0.000822422	0.00119584	0.00113392	0.000948224	0.00129244	0.00105073	1.36301	1.1081	0.112053	0.345134	30S ribosomal protein S1 OS=Synechococcus sp. (strain WH7803) OX=32051 GN=rpsA PE=4 SV=1	A5GJ26
A5GPS5	Chaperone protein DnaK OS=Synechococcus sp. (strain WH7803) OX=32051 GN=dnaK PE=2 SV=1	8	7.21026	6.96495	4.64891	4.00096	5.69931	5.79996	6.33163	4.02022	6.04177	14.4205	13.9299	9.29782	8.00192	11.3986	11.5999	12.6633	8.04044	12.0835	0.00134296	0.00121243	0.0017951	0.00146843	0.0016665	0.00185111	0.00168691	0.00147467	0.00208268	0.00145016	0.00166201	0.00174809	1.14609	1.20544	0.113269	0.00325312	Chaperone protein DnaK OS=Synechococcus sp. (strain WH7803) OX=32051 GN=dnaK PE=2 SV=1	A5GPS5
A5GKJ7	N-acetylmuramoyl-L-alanine amidase OS=Synechococcus sp. (strain WH7803) OX=32051 GN=amiC PE=4 SV=1	3	0.784255	0.263523	0.0516438	0.951435	0.470006	0.0726397	1.02587	0.49493	0.060865	1.56851	0.527046	0.103288	1.90287	0.940012	0.145279	2.05173	0.98986	0.12173	0.000146073	4.5873e-05	1.99414e-05	0.000349195	0.000137432	2.31836e-05	0.000273318	0.000181546	2.0981e-05	7.06291e-05	0.000169937	0.000158615	2.40604	2.24574	0.114038	0.0903543	N-acetylmuramoyl-L-alanine amidase OS=Synechococcus sp. (strain WH7803) OX=32051 GN=amiC PE=4 SV=1	A5GKJ7
A5GID0	Imidazoleglycerol-phosphate dehydratase OS=Synechococcus sp. (strain WH7803) OX=32051 GN=hisB PE=3 SV=1	2	0.4132	0.280651	0.264542	0.165082	0.166464	0.296767	0.330915	0.243798	0.082704	0.8264	0.561301	0.529084	0.330163	0.332928	0.593534	0.661831	0.487596	0.165408	7.69614e-05	4.88545e-05	0.000102149	6.05883e-05	4.86749e-05	9.47157e-05	8.81645e-05	8.9428e-05	2.85093e-05	7.59881e-05	6.7993e-05	6.87006e-05	0.894784	0.904096	0.11495	0.425593	Imidazoleglycerol-phosphate dehydratase OS=Synechococcus sp. (strain WH7803) OX=32051 GN=hisB PE=3 SV=1	A5GID0
A5GKX5	NAD dependent epimerase/dehydratase OS=Synechococcus sp. (strain WH7803) OX=32051 GN=SynWH7803_1164 PE=4 SV=1	3	0.214877	0.211351	0.0670714	0.0684471	0.118653	0.0699507	0.0698054	0.0587736	0.0860215	0.429754	0.422702	0.134143	0.136894	0.237307	0.139901	0.139611	0.117547	0.172043	4.00224e-05	3.67911e-05	2.58985e-05	2.51214e-05	3.46947e-05	2.23254e-05	1.8598e-05	2.15589e-05	2.96528e-05	3.42373e-05	2.73805e-05	2.32699e-05	0.799727	0.679664	0.116052	0.142312	NAD dependent epimerase/dehydratase OS=Synechococcus sp. (strain WH7803) OX=32051 GN=SynWH7803_1164 PE=4 SV=1	A5GKX5
A5GKW3	3-isopropylmalate dehydrogenase OS=Synechococcus sp. (strain WH7803) OX=32051 GN=leuB PE=3 SV=1	7	1.42233	1.6987	0.416971	1.04705	0.961896	1.10302	0.591892	0.561598	0.974402	2.84467	3.3974	0.833942	2.09411	1.92379	2.20604	1.18378	1.1232	1.9488	0.000264919	0.000295703	0.000161007	0.00038429	0.000281262	0.000352039	0.000157696	0.000206001	0.00033589	0.000240543	0.000339197	0.000233196	1.41013	0.969455	0.121497	0.47158	3-isopropylmalate dehydrogenase OS=Synechococcus sp. (strain WH7803) OX=32051 GN=leuB PE=3 SV=1	A5GKW3
A5GI41	Uncharacterized protein OS=Synechococcus sp. (strain WH7803) OX=32051 GN=SynWH7803_0180 PE=4 SV=1	4	1.69733	1.45781	0.787845	0.898536	1.31749	1.05706	1.45698	1.15101	1.28385	3.39467	2.91562	1.57569	1.79707	2.63497	2.11412	2.91397	2.30203	2.56769	0.00031614	0.000253769	0.000304213	0.00032978	0.000385238	0.00033737	0.000388179	0.000422206	0.00044256	0.000291374	0.000350796	0.000417648	1.20394	1.43337	0.122361	0.0236372	Uncharacterized protein OS=Synechococcus sp. (strain WH7803) OX=32051 GN=SynWH7803_0180 PE=4 SV=1	A5GI41
A5GMX4	60 kDa chaperonin 1 OS=Synechococcus sp. (strain WH7803) OX=32051 GN=groL1 PE=3 SV=1	2	1.34356	1.38492	0.854669	1.87553	0.905042	1.47028	1.84902	0.968869	1.2068	2.68711	2.76984	1.70934	3.75107	1.81008	2.94056	3.69805	1.93774	2.4136	0.000250247	0.000241081	0.000330016	0.000688358	0.000264638	0.000469252	0.000492628	0.000355393	0.000416002	0.000273781	0.000474083	0.000421341	1.73161	1.53897	0.123152	0.0459439	60 kDa chaperonin 1 OS=Synechococcus sp. (strain WH7803) OX=32051 GN=groL1 PE=3 SV=1	A5GMX4
A5GJT5	Glucokinase OS=Synechococcus sp. (strain WH7803) OX=32051 GN=glk PE=3 SV=1	4	0.988673	0.492463	0.32219	0.302683	0.25735	0.343929	0.540111	0.263066	0.312633	1.97735	0.984925	0.644381	0.605365	0.514699	0.687858	1.08022	0.526131	0.625267	0.000184147	8.57258e-05	0.000124409	0.000111091	7.52502e-05	0.000109768	0.0001439	9.64957e-05	0.000107769	0.000131427	9.87029e-05	0.000116055	0.751008	0.883035	0.123348	0.203258	Glucokinase OS=Synechococcus sp. (strain WH7803) OX=32051 GN=glk PE=3 SV=1	A5GJT5
A5GJS5	Gamma-glutamyl phosphate reductase OS=Synechococcus sp. (strain WH7803) OX=32051 GN=proA PE=3 SV=1	14	1.88322	1.96817	1.0487	0.867779	0.805238	1.25055	1.77325	0.648702	1.03192	3.76644	3.93633	2.09741	1.73556	1.61048	2.50111	3.5465	1.2974	2.06385	0.000350763	0.00034261	0.000404939	0.000318492	0.000235455	0.000399125	0.000472441	0.000237952	0.000355719	0.000366104	0.000317691	0.00035537	0.867761	0.970681	0.12585	0.444626	Gamma-glutamyl phosphate reductase OS=Synechococcus sp. (strain WH7803) OX=32051 GN=proA PE=3 SV=1	A5GJS5
A5GJ10	Chromophore lyase CpcS/CpeS OS=Synechococcus sp. (strain WH7803) OX=32051 GN=cpeS PE=3 SV=1	3	0.757332	0.86581	0.407811	0.173382	0.534478	0.358877	0.382134	0.16369	0.539673	1.51466	1.73162	0.815622	0.346764	1.06896	0.717754	0.764267	0.327381	1.07935	0.000141058	0.000150716	0.000157469	6.36347e-05	0.000156284	0.000114539	0.00010181	6.00437e-05	0.000186033	0.000149748	0.000111486	0.000115962	0.744488	0.774382	0.126443	0.21551	Chromophore lyase CpcS/CpeS OS=Synechococcus sp. (strain WH7803) OX=32051 GN=cpeS PE=3 SV=1	A5GJ10
A5GL46	Glycosyltransferase of family GT20 probable trehalose-phosphate synthase OS=Synechococcus sp. (strain WH7803) OX=32051 GN=SynWH7803_1235 PE=4 SV=1	2	0.103565	0.189968	0.0524741	0.0569832	0.0699855	0.0348789	0.0592911	0.0213944	0.0443485	0.20713	0.379935	0.104948	0.113966	0.139971	0.0697579	0.118582	0.0427889	0.0886969	1.92897e-05	3.30687e-05	2.0262e-05	2.0914e-05	2.04641e-05	1.11319e-05	1.57967e-05	7.84774e-06	1.52875e-05	2.42068e-05	1.75033e-05	1.29773e-05	0.723074	0.536102	0.129012	0.125141	Glycosyltransferase of family GT20 probable trehalose-phosphate synthase OS=Synechococcus sp. (strain WH7803) OX=32051 GN=SynWH7803_1235 PE=4 SV=1	A5GL46
A5GM52	IMP dehydrogenase/GMP reductase OS=Synechococcus sp. (strain WH7803) OX=32051 GN=guaB PE=4 SV=1	21	21.2068	15.9855	12.4104	8.03827	10.1002	11.9111	14.2763	5.42891	11.6607	42.4137	31.9709	24.8208	16.0765	20.2004	23.8222	28.5527	10.8578	23.3213	0.00394992	0.00278268	0.00479207	0.00295021	0.00295334	0.00380153	0.00380359	0.00199139	0.0040196	0.00384156	0.00323503	0.00327152	0.842114	0.851614	0.129478	0.0574387	IMP dehydrogenase/GMP reductase OS=Synechococcus sp. (strain WH7803) OX=32051 GN=guaB PE=4 SV=1	A5GM52
A5GNQ0	Uncharacterized conserved secreted protein OS=Synechococcus sp. (strain WH7803) OX=32051 GN=SynWH7803_2139 PE=4 SV=1	8	25.1487	12.8784	9.96891	38.5033	18.4034	12.1076	38.9272	32.4972	10.5144	50.2973	25.7568	19.9378	77.0066	36.8067	24.2152	77.8545	64.9944	21.0288	0.00468411	0.00224182	0.00384933	0.0141315	0.00538123	0.00386424	0.0103712	0.0119204	0.00362446	0.00359175	0.00779231	0.00863869	2.1695	2.40514	0.134589	0.110726	Uncharacterized conserved secreted protein OS=Synechococcus sp. (strain WH7803) OX=32051 GN=SynWH7803_2139 PE=4 SV=1	A5GNQ0
A5GLA9	Glucose-1-phosphate adenylyltransferase OS=Synechococcus sp. (strain WH7803) OX=32051 GN=glgC PE=3 SV=1	14	13.4779	10.6603	5.18686	5.09183	5.20651	6.46686	8.74085	4.37585	6.54542	26.9559	21.3206	10.3737	10.1837	10.413	12.9337	17.4817	8.7517	13.0908	0.00251036	0.0018557	0.00200282	0.0018688	0.00152241	0.00206395	0.00232879	0.00160512	0.0022563	0.00212296	0.00181839	0.0020634	0.856534	0.971946	0.136456	0.371057	Glucose-1-phosphate adenylyltransferase OS=Synechococcus sp. (strain WH7803) OX=32051 GN=glgC PE=3 SV=1	A5GLA9
A5GHU0	Uncharacterized protein OS=Synechococcus sp. (strain WH7803) OX=32051 GN=SynWH7803_0079 PE=4 SV=1	3	1.05894	0.301891	0.142618	1.60843	0.425797	0.291286	1.45266	0.57497	0.224873	2.11789	0.603783	0.285237	3.21686	0.851594	0.582572	2.90531	1.14994	0.449745	0.000197236	5.2552e-05	5.50697e-05	0.000590325	0.000124505	9.29663e-05	0.000387025	0.000210906	7.75168e-05	0.000101619	0.000269266	0.000225149	2.64975	2.21562	0.138313	0.0689639	Uncharacterized protein OS=Synechococcus sp. (strain WH7803) OX=32051 GN=SynWH7803_0079 PE=4 SV=1	A5GHU0
A5GL84	Predicted metal-dependent phosphoesterases (PHP family) OS=Synechococcus sp. (strain WH7803) OX=32051 GN=SynWH7803_1273 PE=4 SV=1	3	0.40198	0.574169	0.445943	0.0569931	0.384597	0.302488	0.206616	0.239888	0.30628	0.80396	1.14834	0.891886	0.113986	0.769195	0.604976	0.413232	0.479777	0.61256	7.48716e-05	9.99489e-05	0.000172194	2.09176e-05	0.000112458	9.65417e-05	5.50479e-05	8.7994e-05	0.000105579	0.000115671	7.66391e-05	8.28737e-05	0.662559	0.716458	0.139469	0.0972389	Predicted metal-dependent phosphoesterases (PHP family) OS=Synechococcus sp. (strain WH7803) OX=32051 GN=SynWH7803_1273 PE=4 SV=1	A5GL84
A5GLL7	Uncharacterized protein OS=Synechococcus sp. (strain WH7803) OX=32051 GN=SynWH7803_1406 PE=4 SV=1	8	11.0646	9.55965	5.37726	5.48588	7.09647	7.19614	9.85338	8.37943	6.81184	22.1292	19.1193	10.7545	10.9718	14.1929	14.3923	19.7068	16.7589	13.6237	0.00206086	0.0016641	0.00207634	0.00201343	0.00207504	0.00229671	0.0026252	0.00307368	0.00234814	0.00193377	0.00212839	0.00268234	1.10065	1.38711	0.14039	0.079716	Uncharacterized protein OS=Synechococcus sp. (strain WH7803) OX=32051 GN=SynWH7803_1406 PE=4 SV=1	A5GLL7
A5GIA5	UDP-glucose 6-dehydrogenase OS=Synechococcus sp. (strain WH7803) OX=32051 GN=ugd PE=3 SV=1	2	0.0447595	0.0454207	0.0675674	0.0616693	0.0593318	0.0747944	0.084006	0.027198	0.0435542	0.089519	0.0908414	0.135135	0.123339	0.118664	0.149589	0.168012	0.0543959	0.0871085	8.33677e-06	7.90664e-06	2.60901e-05	2.26339e-05	1.73489e-05	2.38713e-05	2.23814e-05	9.97655e-06	1.50138e-05	1.41112e-05	2.12847e-05	1.57906e-05	1.50836	1.11901	0.140416	0.419227	UDP-glucose 6-dehydrogenase OS=Synechococcus sp. (strain WH7803) OX=32051 GN=ugd PE=3 SV=1	A5GIA5
A5GLT7	Carboxyl-terminal processing protease OS=Synechococcus sp. (strain WH7803) OX=32051 GN=ctpA PE=3 SV=1	15	3.27614	3.84165	2.64884	5.478	4.80443	2.69998	5.95945	6.27943	2.12188	6.55227	7.6833	5.29768	10.956	9.60885	5.39996	11.9189	12.5589	4.24376	0.000610203	0.000668738	0.00102281	0.00201053	0.00140484	0.000861721	0.00158775	0.00230337	0.000731442	0.000767249	0.0014257	0.00154086	1.85819	2.00829	0.141407	0.152291	Carboxyl-terminal processing protease OS=Synechococcus sp. (strain WH7803) OX=32051 GN=ctpA PE=3 SV=1	A5GLT7
A5GHS1	SpoIID sporulation protein homolog OS=Synechococcus sp. (strain WH7803) OX=32051 GN=SynWH7803_0060 PE=4 SV=1	7	0.474564	0.341042	0.666709	1.45521	0.568329	0.858725	1.53196	0.825239	0.592328	0.949127	0.682083	1.33342	2.91043	1.13666	1.71745	3.06392	1.65048	1.18466	8.83908e-05	5.93671e-05	0.000257439	0.000534092	0.000166182	0.000274069	0.000408154	0.000302708	0.000204184	0.000135065	0.000324781	0.000305015	2.40462	2.25828	0.141757	0.136894	SpoIID sporulation protein homolog OS=Synechococcus sp. (strain WH7803) OX=32051 GN=SynWH7803_0060 PE=4 SV=1	A5GHS1
A5GML1	FAD/FMN-containing dehydrogenase OS=Synechococcus sp. (strain WH7803) OX=32051 GN=SynWH7803_1750 PE=4 SV=1	2	0.209481	0.182092	0.0791598	0.0563224	0.105813	0.0824696	0.133909	0.028326	0.0779051	0.418962	0.364184	0.15832	0.112645	0.211627	0.164939	0.267819	0.0566519	0.15581	3.90173e-05	3.16978e-05	3.05663e-05	2.06715e-05	3.09403e-05	2.63209e-05	3.56769e-05	1.03903e-05	2.6855e-05	3.37605e-05	2.59775e-05	2.43074e-05	0.769466	0.719996	0.142351	0.125922	FAD/FMN-containing dehydrogenase OS=Synechococcus sp. (strain WH7803) OX=32051 GN=SynWH7803_1750 PE=4 SV=1	A5GML1
A5GLI4	Uncharacterized conserved secreted protein OS=Synechococcus sp. (strain WH7803) OX=32051 GN=SynWH7803_1373 PE=4 SV=1	8	15.3194	8.90165	7.03303	22.8143	11.1795	8.21558	15.4828	27.0621	7.04349	30.6388	17.8033	14.0661	45.6285	22.359	16.4312	30.9657	54.1242	14.087	0.00285335	0.00154956	0.00271569	0.00837329	0.00326894	0.00262207	0.00412503	0.00992671	0.00242799	0.00237287	0.00475477	0.00549325	2.00381	2.31503	0.143257	0.181254	Uncharacterized conserved secreted protein OS=Synechococcus sp. (strain WH7803) OX=32051 GN=SynWH7803_1373 PE=4 SV=1	A5GLI4
A5GN78	50S ribosomal protein L21 OS=Synechococcus sp. (strain WH7803) OX=32051 GN=rplU PE=3 SV=1	3	0.718291	1.1732	1.04331	0.320259	0.930447	1.48714	0.877214	0.239494	1.17524	1.43658	2.3464	2.08662	0.640518	1.86089	2.97428	1.75443	0.478989	2.35048	0.000133787	0.000204225	0.000402858	0.000117541	0.000272067	0.000474633	0.000233713	8.78495e-05	0.000405122	0.000246957	0.00028808	0.000242228	1.16652	0.980853	0.144179	0.473306	50S ribosomal protein L21 OS=Synechococcus sp. (strain WH7803) OX=32051 GN=rplU PE=3 SV=1	A5GN78
A5GN77	Circadian clock protein KaiA OS=Synechococcus sp. (strain WH7803) OX=32051 GN=kaiA PE=4 SV=1	2	0.16567	0.0790976	0.00925048	0.0341194	0.0190181	0.0165947	0.105453	0.0236049	0.0142948	0.33134	0.158195	0.018501	0.0682389	0.0380362	0.0331894	0.210905	0.0472098	0.0285896	3.08572e-05	1.3769e-05	3.57192e-06	1.25225e-05	5.56097e-06	5.29633e-06	2.80954e-05	8.65857e-06	4.92762e-06	1.6066e-05	7.79327e-06	1.38938e-05	0.485078	0.864797	0.144657	0.184636	Circadian clock protein KaiA OS=Synechococcus sp. (strain WH7803) OX=32051 GN=kaiA PE=4 SV=1	A5GN77
A5GNB0	10 kDa chaperonin OS=Synechococcus sp. (strain WH7803) OX=32051 GN=groS PE=3 SV=1	4	1.58773	3.11046	2.84699	2.25043	2.74732	3.23993	2.50235	3.2293	2.84254	3.17547	6.22091	5.69397	4.50086	5.49465	6.47986	5.0047	6.45859	5.68507	0.000295726	0.000541455	0.00109932	0.000825952	0.00080333	0.00103405	0.000666691	0.00118455	0.000979863	0.0006455	0.000887777	0.0009437	1.37533	1.46197	0.147339	0.156567	10 kDa chaperonin OS=Synechococcus sp. (strain WH7803) OX=32051 GN=groS PE=3 SV=1	A5GNB0
A5GKR1	Putative modulator of DNA gyrase OS=Synechococcus sp. (strain WH7803) OX=32051 GN=pmbA PE=4 SV=1	2	0.0682775	0.0616031	0.0250919	0.00227542	0.0148786	0.0356883	0.0466294	0	0.0026592	0.136555	0.123206	0.0501838	0.00455084	0.0297572	0.0713765	0.0932588	0	0.00531839	1.27172e-05	1.07236e-05	9.68883e-06	8.35125e-07	4.35056e-06	1.13902e-05	1.24233e-05	0	9.16663e-07	1.10432e-05	5.5253e-06	4.44665e-06	0.500335	0.40266	0.148376	0.087751	Putative modulator of DNA gyrase OS=Synechococcus sp. (strain WH7803) OX=32051 GN=pmbA PE=4 SV=1	A5GKR1
A5GKE3	Uncharacterized protein OS=Synechococcus sp. (strain WH7803) OX=32051 GN=SynWH7803_0982 PE=4 SV=1	7	25.8512	14.2753	22.4345	43.4126	23.4438	24.2138	44.8855	37.8652	17.1143	51.7024	28.5507	44.869	86.8252	46.8875	48.4276	89.771	75.7305	34.2285	0.00481497	0.00248499	0.00866272	0.0159333	0.00685506	0.00772804	0.0119587	0.0138894	0.00589953	0.00532089	0.0101721	0.0105825	1.91173	1.98887	0.149391	0.168309	Uncharacterized protein OS=Synechococcus sp. (strain WH7803) OX=32051 GN=SynWH7803_0982 PE=4 SV=1	A5GKE3
A5GLG9	Flavin reductase like domain protein OS=Synechococcus sp. (strain WH7803) OX=32051 GN=SynWH7803_1358 PE=4 SV=1	5	27.0745	23.3852	18.5408	12.9727	21.3714	25.7558	27.0045	21.395	23.5799	54.1489	46.7703	37.0816	25.9453	42.7428	51.5116	54.009	42.7901	47.1598	0.00504281	0.00407079	0.00715922	0.00476123	0.00624909	0.00822019	0.0071947	0.00784796	0.00812832	0.00542427	0.00641017	0.00772366	1.18176	1.42391	0.14997	0.0528977	Flavin reductase like domain protein OS=Synechococcus sp. (strain WH7803) OX=32051 GN=SynWH7803_1358 PE=4 SV=1	A5GLG9
A5GMW9	2-C-methyl-D-erythritol 4-phosphate cytidylyltransferase OS=Synechococcus sp. (strain WH7803) OX=32051 GN=ispD PE=3 SV=1	4	0.16844	0.132254	0.0657159	0.0451561	0.053229	0.0858347	0.106515	0.0431166	0.130515	0.33688	0.264509	0.131432	0.0903122	0.106458	0.171669	0.21303	0.0862332	0.26103	3.13732e-05	2.30223e-05	2.53751e-05	1.65732e-05	1.55644e-05	2.73949e-05	2.83784e-05	1.58157e-05	4.49904e-05	2.65902e-05	1.98442e-05	2.97282e-05	0.746296	1.11801	0.15007	0.371271	2-C-methyl-D-erythritol 4-phosphate cytidylyltransferase OS=Synechococcus sp. (strain WH7803) OX=32051 GN=ispD PE=3 SV=1	A5GMW9
A5GP71	Uncharacterized conserved secreted protein OS=Synechococcus sp. (strain WH7803) OX=32051 GN=SynWH7803_2310 PE=4 SV=1	6	0.756521	1.01157	1.38711	0.855042	1.34028	1.52404	1.63039	0.878091	0.944108	1.51304	2.02314	2.77422	1.71008	2.68056	3.04808	3.26078	1.75618	1.88822	0.000140907	0.000176089	0.00053561	0.000313817	0.000391904	0.000486411	0.000434379	0.000322095	0.000325448	0.000284202	0.000397377	0.00036064	1.39822	1.26896	0.151053	0.32999	Uncharacterized conserved secreted protein OS=Synechococcus sp. (strain WH7803) OX=32051 GN=SynWH7803_2310 PE=4 SV=1	A5GP71
A5GM17	Uncharacterized conserved secreted protein OS=Synechococcus sp. (strain WH7803) OX=32051 GN=SynWH7803_1556 PE=4 SV=1	6	26.043	16.5916	4.676	41.9903	15.1558	8.13978	41.8456	35.85	8.24029	52.086	33.1831	9.352	83.9806	30.3116	16.2796	83.6912	71.6999	16.4806	0.00485069	0.00288819	0.00180556	0.0154113	0.00443162	0.00259788	0.0111488	0.0131502	0.00284054	0.00318148	0.00748026	0.0090465	2.35119	2.84349	0.15214	0.0797035	Uncharacterized conserved secreted protein OS=Synechococcus sp. (strain WH7803) OX=32051 GN=SynWH7803_1556 PE=4 SV=1	A5GM17
A5GKQ4	Uncharacterized protein OS=Synechococcus sp. (strain WH7803) OX=32051 GN=SynWH7803_1093 PE=4 SV=1	2	0.111169	0.0660032	0.0360611	0.00320938	0.047525	0.0162664	0.0253225	0.062891	0.0166209	0.222338	0.132006	0.0721222	0.00641876	0.0950501	0.0325328	0.050645	0.125782	0.0332418	2.0706e-05	1.14896e-05	1.39244e-05	1.17791e-06	1.38965e-05	5.19156e-06	6.74657e-06	2.30692e-05	5.72945e-06	1.53733e-05	6.75533e-06	1.18484e-05	0.439419	0.770711	0.153297	0.346619	Uncharacterized protein OS=Synechococcus sp. (strain WH7803) OX=32051 GN=SynWH7803_1093 PE=4 SV=1	A5GKQ4
A5GMT5	Uncharacterized secreted protein OS=Synechococcus sp. (strain WH7803) OX=32051 GN=SynWH7803_1824 PE=4 SV=1	8	25.2348	11.9712	7.20509	39.5175	14.5266	8.90499	27.9049	20.4516	7.57497	50.4696	23.9425	14.4102	79.035	29.0532	17.81	55.8098	40.9032	15.1499	0.00470015	0.0020839	0.00278213	0.0145037	0.00424763	0.0028421	0.0074346	0.0075019	0.0026112	0.00318873	0.00719782	0.00584923	2.25727	1.83435	0.154175	0.120501	Uncharacterized secreted protein OS=Synechococcus sp. (strain WH7803) OX=32051 GN=SynWH7803_1824 PE=4 SV=1	A5GMT5
A5GJR8	Uncharacterized protein OS=Synechococcus sp. (strain WH7803) OX=32051 GN=SynWH7803_0757 PE=4 SV=1	16	65.0348	30.2149	27.2328	134.101	44.3444	34.7595	99.2264	66.3931	26.5759	130.07	60.4297	54.4655	268.203	88.6888	69.519	198.453	132.786	53.1518	0.0121132	0.00525967	0.0105155	0.0492178	0.0129665	0.0110938	0.0264365	0.0243538	0.00916109	0.00929612	0.024426	0.0199838	2.62755	2.14969	0.154286	0.112852	Uncharacterized protein OS=Synechococcus sp. (strain WH7803) OX=32051 GN=SynWH7803_0757 PE=4 SV=1	A5GJR8
A5GP83	Glutaredoxin OS=Synechococcus sp. (strain WH7803) OX=32051 GN=SynWH7803_2322 PE=3 SV=1	2	0.427135	0.38112	0.315409	0.618959	0.407523	0.343598	0.817207	0.587286	0.272485	0.85427	0.762241	0.630817	1.23792	0.815047	0.687195	1.63441	1.17457	0.54497	7.95569e-05	6.63438e-05	0.00012179	0.00022717	0.000119162	0.000109662	0.000217725	0.000215424	9.39294e-05	8.92302e-05	0.000151998	0.000175693	1.70344	1.96898	0.15431	0.135026	Glutaredoxin OS=Synechococcus sp. (strain WH7803) OX=32051 GN=SynWH7803_2322 PE=3 SV=1	A5GP83
A5GKW2	Phosphoribulokinase OS=Synechococcus sp. (strain WH7803) OX=32051 GN=prk PE=3 SV=1	10	8.99053	8.09946	3.47149	2.88783	4.53699	4.05643	5.29613	3.30529	3.93351	17.9811	16.1989	6.94299	5.77566	9.07398	8.11286	10.5923	6.61058	7.86703	0.00167455	0.00140992	0.00134046	0.00105989	0.00132664	0.00129464	0.00141103	0.00121242	0.00135594	0.00147498	0.00122706	0.00132646	0.831917	0.899311	0.154797	0.109873	Phosphoribulokinase OS=Synechococcus sp. (strain WH7803) OX=32051 GN=prk PE=3 SV=1	A5GKW2
A5GJW8	Uncharacterized conserved secreted protein OS=Synechococcus sp. (strain WH7803) OX=32051 GN=SynWH7803_0807 PE=4 SV=1	7	11.8294	4.86188	4.90507	21.7074	7.03089	5.96643	18.693	15.0798	4.99179	23.6587	9.72377	9.81015	43.4147	14.0618	11.9329	37.386	30.1595	9.98358	0.0022033	0.000846336	0.00189401	0.00796704	0.00205586	0.00190424	0.00498031	0.00553144	0.00172074	0.00164788	0.00397571	0.0040775	2.41262	2.47438	0.157691	0.113857	Uncharacterized conserved secreted protein OS=Synechococcus sp. (strain WH7803) OX=32051 GN=SynWH7803_0807 PE=4 SV=1	A5GJW8
A5GMJ5	Pyruvate dehydrogenase E1 component subunit alpha OS=Synechococcus sp. (strain WH7803) OX=32051 GN=pdhA PE=4 SV=1	5	0.756976	1.60562	1.23705	1.20559	0.939468	1.71484	0.954442	0.799083	1.76804	1.51395	3.21124	2.4741	2.41118	1.87894	3.42967	1.90888	1.59817	3.53608	0.000140992	0.0002795	0.000477666	0.000442476	0.000274705	0.000547305	0.000254288	0.000293113	0.000609468	0.000299386	0.000421495	0.000385623	1.40787	1.28805	0.158276	0.0716112	Pyruvate dehydrogenase E1 component subunit alpha OS=Synechococcus sp. (strain WH7803) OX=32051 GN=pdhA PE=4 SV=1	A5GMJ5
A5GJU2	Uncharacterized protein OS=Synechococcus sp. (strain WH7803) OX=32051 GN=SynWH7803_0781 PE=4 SV=1	2	0.835115	0.587379	0.312584	0.179026	0.333089	0.337797	0.350015	0.119867	0.183297	1.67023	1.17476	0.625168	0.358052	0.666177	0.675594	0.700029	0.239735	0.366594	0.000155546	0.000102248	0.000120699	6.57061e-05	9.73966e-05	0.000107811	9.3253e-05	4.39689e-05	6.31851e-05	0.000126165	9.03045e-05	6.68023e-05	0.715767	0.529486	0.158313	0.000311324	Uncharacterized protein OS=Synechococcus sp. (strain WH7803) OX=32051 GN=SynWH7803_0781 PE=4 SV=1	A5GJU2
A5GPM5	Uncharacterized protein OS=Synechococcus sp. (strain WH7803) OX=32051 GN=SynWH7803_2464 PE=4 SV=1	2	0.427572	0.180451	0.0071813	0.135598	0.0799105	0.0130641	0.216185	0.0229825	0.0109436	0.855145	0.360901	0.0143626	0.271197	0.159821	0.0261282	0.432369	0.0459651	0.0218871	7.96384e-05	3.14121e-05	2.77294e-06	4.97673e-05	2.33662e-05	4.16952e-06	5.75972e-05	8.43028e-06	3.7724e-06	3.79411e-05	2.57677e-05	2.32666e-05	0.679149	0.61323	0.159558	0.101098	Uncharacterized protein OS=Synechococcus sp. (strain WH7803) OX=32051 GN=SynWH7803_2464 PE=4 SV=1	A5GPM5
A5GMR9	ABC-type Fe3+ transport system, periplasmic component OS=Synechococcus sp. (strain WH7803) OX=32051 GN=futA PE=4 SV=1	18	27.0774	36.078	31.5141	30.7274	25.5685	38.2934	46.5396	34.2758	41.5241	54.1549	72.156	63.0282	61.4548	51.1371	76.5869	93.0792	68.5516	83.0482	0.00504336	0.00628031	0.0121687	0.0112776	0.00747635	0.0122217	0.0123994	0.0125728	0.014314	0.00783077	0.0103252	0.0130954	1.31854	1.6723	0.159705	0.0401669	ABC-type Fe3+ transport system, periplasmic component OS=Synechococcus sp. (strain WH7803) OX=32051 GN=futA PE=4 SV=1	A5GMR9
A5GKV3	Phosphoribosylformylglycinamidine synthase subunit PurQ OS=Synechococcus sp. (strain WH7803) OX=32051 GN=purQ PE=3 SV=1	2	6.73334	1.95415	1.49846	10.5189	1.70368	2.85003	3.59795	1.5462	3.14877	13.4667	3.90829	2.99692	21.0378	3.40735	5.70006	7.1959	3.09239	6.29753	0.00125413	0.00034017	0.000578605	0.00386064	0.000498162	0.000909612	0.000958588	0.000567164	0.00108542	0.000724302	0.00175614	0.000870392	2.4246	1.2017	0.160512	0.298884	Phosphoribosylformylglycinamidine synthase subunit PurQ OS=Synechococcus sp. (strain WH7803) OX=32051 GN=purQ PE=3 SV=1	A5GKV3
A5GPH4	Glycine cleavage system H protein OS=Synechococcus sp. (strain WH7803) OX=32051 GN=gcvH PE=3 SV=1	2	1.31498	1.75577	1.68997	0.55322	1.58286	3.55955	2.01477	2.94142	2.57264	2.62997	3.51155	3.37993	1.10644	3.16572	7.11911	4.02954	5.88285	5.14528	0.000244925	0.000305637	0.000652553	0.000203043	0.000462835	0.00113606	0.000536788	0.00107895	0.000886826	0.000401038	0.000600647	0.000834188	1.49773	2.08007	0.161143	0.0633668	Glycine cleavage system H protein OS=Synechococcus sp. (strain WH7803) OX=32051 GN=gcvH PE=3 SV=1	A5GPH4
A5GMG9	Uncharacterized protein OS=Synechococcus sp. (strain WH7803) OX=32051 GN=SynWH7803_1708 PE=4 SV=1	3	0.873356	0.360865	0.26954	1.48002	0.377703	0.393621	1.23527	0.480916	0.337562	1.74671	0.72173	0.53908	2.96004	0.755406	0.787241	2.47053	0.961831	0.675124	0.000162669	6.28178e-05	0.000104078	0.000543197	0.000110442	0.000125627	0.000329107	0.000176406	0.000116362	0.000109855	0.000259755	0.000207292	2.36453	1.88696	0.162023	0.0820119	Uncharacterized protein OS=Synechococcus sp. (strain WH7803) OX=32051 GN=SynWH7803_1708 PE=4 SV=1	A5GMG9
A5GKZ3	Uncharacterized conserved secreted protein OS=Synechococcus sp. (strain WH7803) OX=32051 GN=SynWH7803_1182 PE=4 SV=1	2	29.441	16.4327	6.9784	31.2875	15.0041	7.58555	39.4151	32.3905	5.91776	58.882	32.8653	13.9568	62.575	30.0083	15.1711	78.8301	64.781	11.8355	0.00548359	0.00286053	0.0026946	0.0114831	0.00438728	0.00242099	0.0105012	0.0118812	0.00203994	0.00367957	0.00609714	0.00814079	1.65702	2.21243	0.162137	0.12646	Uncharacterized conserved secreted protein OS=Synechococcus sp. (strain WH7803) OX=32051 GN=SynWH7803_1182 PE=4 SV=1	A5GKZ3
A5GPQ3	Ferredoxin--nitrite reductase OS=Synechococcus sp. (strain WH7803) OX=32051 GN=nirA PE=3 SV=1	2	0.000116308	0	0	0.00378428	0.000876633	0	0	0	0.00159979	0.000232616	0	0	0.00756855	0.00175327	0	0	0	0.00319957	2.16631e-08	0	0	1.3889e-06	2.56331e-07	0	0	0	5.51469e-07	7.22104e-09	5.48412e-07	1.83823e-07	75.9463	25.4566	0.163074	0.222879	Ferredoxin--nitrite reductase OS=Synechococcus sp. (strain WH7803) OX=32051 GN=nirA PE=3 SV=1	A5GPQ3
A5GLK7	Uncharacterized secreted protein OS=Synechococcus sp. (strain WH7803) OX=32051 GN=SynWH7803_1396 PE=4 SV=1	6	4.47009	2.23546	1.74374	8.717	3.79145	1.4964	7.10134	6.24125	1.18611	8.94017	4.47091	3.48749	17.434	7.58291	2.9928	14.2027	12.4825	2.37222	0.000832585	0.000389138	0.000673318	0.00319931	0.00110864	0.000477588	0.00189198	0.00228937	0.000408869	0.00063168	0.00159518	0.00153007	2.5253	2.42222	0.163734	0.144995	Uncharacterized secreted protein OS=Synechococcus sp. (strain WH7803) OX=32051 GN=SynWH7803_1396 PE=4 SV=1	A5GLK7
A5GKK6	Phosphate-binding protein OS=Synechococcus sp. (strain WH7803) OX=32051 GN=pstSII PE=3 SV=1	12	4.71262	2.66944	1.47367	6.29544	3.62119	1.12823	4.7348	2.97947	1.099	9.42524	5.33887	2.94734	12.5909	7.24238	2.25646	9.4696	5.95893	2.198	0.000877759	0.000464684	0.000569034	0.00231055	0.00105885	0.000360084	0.00126147	0.0010929	0.000378841	0.000637159	0.00124316	0.000911073	1.9511	1.4299	0.16468	0.188	Phosphate-binding protein OS=Synechococcus sp. (strain WH7803) OX=32051 GN=pstSII PE=3 SV=1	A5GKK6
A5GP81	Dipeptidyl aminopeptidase/acylaminoacyl-peptidase OS=Synechococcus sp. (strain WH7803) OX=32051 GN=SynWH7803_2320 PE=4 SV=1	31	5.59219	4.02039	6.67235	10.8365	6.18065	6.89652	12.6334	12.0104	6.78084	11.1844	8.04079	13.3447	21.673	12.3613	13.793	25.2668	24.0207	13.5617	0.00104158	0.000699853	0.00257642	0.00397721	0.00180725	0.00220108	0.00336587	0.00440555	0.00233745	0.00143928	0.00266185	0.00336962	1.84942	2.34118	0.164938	0.1184	Dipeptidyl aminopeptidase/acylaminoacyl-peptidase OS=Synechococcus sp. (strain WH7803) OX=32051 GN=SynWH7803_2320 PE=4 SV=1	A5GP81
A5GMB4	Uncharacterized protein OS=Synechococcus sp. (strain WH7803) OX=32051 GN=SynWH7803_1653 PE=4 SV=1	2	0.348019	0.199735	0.132988	0.283247	0.256955	0.120969	0.335002	0.355169	0.0652727	0.696039	0.399469	0.265976	0.566494	0.51391	0.241937	0.670003	0.710338	0.130545	6.48211e-05	3.47689e-05	5.13511e-05	0.000103957	7.51347e-05	3.86081e-05	8.92532e-05	0.00013028	2.25004e-05	5.03137e-05	7.25667e-05	8.0678e-05	1.44228	1.6035	0.165708	0.244005	Uncharacterized protein OS=Synechococcus sp. (strain WH7803) OX=32051 GN=SynWH7803_1653 PE=4 SV=1	A5GMB4
A5GL70	Glucose-6-phosphate isomerase OS=Synechococcus sp. (strain WH7803) OX=32051 GN=pgi PE=3 SV=1	8	2.29296	3.15394	2.05151	1.00673	1.19903	2.53692	1.88058	0.327039	2.58511	4.58593	6.30788	4.10301	2.01347	2.39807	5.07384	3.76116	0.654078	5.17021	0.00042708	0.000549024	0.000792156	0.000369491	0.000350602	0.000809679	0.000501035	0.000119962	0.000891123	0.00058942	0.000509924	0.00050404	0.865129	0.855146	0.167978	0.334396	Glucose-6-phosphate isomerase OS=Synechococcus sp. (strain WH7803) OX=32051 GN=pgi PE=3 SV=1	A5GL70
A5GK03	Uncharacterized protein OS=Synechococcus sp. (strain WH7803) OX=32051 GN=SynWH7803_0842 PE=4 SV=1	3	0.558499	0.217206	0.0414838	0.633703	0.192259	0.0569551	0.577662	0.185167	0.0439284	1.117	0.434413	0.0829675	1.26741	0.384517	0.11391	1.15532	0.370334	0.0878568	0.000104024	3.78104e-05	1.60183e-05	0.000232581	5.62173e-05	1.81777e-05	0.000153904	6.79215e-05	1.51427e-05	5.26177e-05	0.000102325	7.89894e-05	1.9447	1.5012	0.168569	0.108058	Uncharacterized protein OS=Synechococcus sp. (strain WH7803) OX=32051 GN=SynWH7803_0842 PE=4 SV=1	A5GK03
A5GKB2	Superoxide dismutase [Cu-Zn] OS=Synechococcus sp. (strain WH7803) OX=32051 GN=sodC PE=4 SV=1	3	27.2117	13.8336	12.8546	39.5633	17.482	12.9156	27.8112	26.1588	12.6853	54.4235	27.6672	25.7092	79.1266	34.964	25.8311	55.6225	52.3175	25.3706	0.00506838	0.00240809	0.00496359	0.0145205	0.00511181	0.00412211	0.00740964	0.00959536	0.00437281	0.00414668	0.00791815	0.00712593	1.90951	1.71847	0.168985	0.159708	Superoxide dismutase [Cu-Zn] OS=Synechococcus sp. (strain WH7803) OX=32051 GN=sodC PE=4 SV=1	A5GKB2
A5GIT5	50S ribosomal protein L14 OS=Synechococcus sp. (strain WH7803) OX=32051 GN=rplN PE=3 SV=1	4	0.785859	1.94314	1.76263	0.384515	1.22231	2.37074	1.24904	0.449709	1.83674	1.57172	3.88628	3.52526	0.769029	2.44462	4.74148	2.49807	0.899418	3.67349	0.000146372	0.000338254	0.000680611	0.000141124	0.000357409	0.000756642	0.000332776	0.000164959	0.000633152	0.000388412	0.000418392	0.000376962	1.07719	0.970521	0.169606	0.4617	50S ribosomal protein L14 OS=Synechococcus sp. (strain WH7803) OX=32051 GN=rplN PE=3 SV=1	A5GIT5
A5GK40	Uncharacterized membrane protein OS=Synechococcus sp. (strain WH7803) OX=32051 GN=SynWH7803_0879 PE=4 SV=1	2	1.18837	0.418085	0.11177	2.02236	0.498219	0.158322	1.09951	0.646191	0.133006	2.37674	0.83617	0.22354	4.04473	0.996438	0.316643	2.19902	1.29238	0.266012	0.000221342	7.27784e-05	4.31582e-05	0.000742247	0.000145681	5.05297e-05	0.000292938	0.000237031	4.5849e-05	0.000112426	0.000312819	0.000191939	2.78244	1.70724	0.170086	0.115731	Uncharacterized membrane protein OS=Synechococcus sp. (strain WH7803) OX=32051 GN=SynWH7803_0879 PE=4 SV=1	A5GK40
A5GJC8	Single-stranded DNA-binding protein OS=Synechococcus sp. (strain WH7803) OX=32051 GN=SynWH7803_0617 PE=4 SV=1	4	3.44749	2.15242	1.0704	0.952377	1.25235	1.1832	2.15414	0.900655	0.966462	6.89497	4.30484	2.1408	1.90475	2.5047	2.36641	4.30829	1.80131	1.93292	0.000642118	0.000374684	0.000413318	0.000349541	0.000366193	0.00037763	0.00057392	0.000330371	0.000333153	0.000476707	0.000364455	0.000412482	0.764526	0.865273	0.170316	0.0129415	Single-stranded DNA-binding protein OS=Synechococcus sp. (strain WH7803) OX=32051 GN=SynWH7803_0617 PE=4 SV=1	A5GJC8
A5GJN4	Conserved hpothetical protein OS=Synechococcus sp. (strain WH7803) OX=32051 GN=SynWH7803_0723 PE=4 SV=1	2	1.39741	1.18237	0.612359	0.895326	1.33739	0.656928	1.08953	1.51245	0.648414	2.79482	2.36473	1.22472	1.79065	2.67479	1.31386	2.17905	3.02491	1.29683	0.000260278	0.000205821	0.000236452	0.000328602	0.00039106	0.000209664	0.000290278	0.000554787	0.000223517	0.000234184	0.000309775	0.000356194	1.32279	1.521	0.171441	0.198526	Conserved hpothetical protein OS=Synechococcus sp. (strain WH7803) OX=32051 GN=SynWH7803_0723 PE=4 SV=1	A5GJN4
A5GM44	Uncharacterized conserved secreted protein OS=Synechococcus sp. (strain WH7803) OX=32051 GN=SynWH7803_1583 PE=4 SV=1	3	3.7266	0.333493	0.233974	3.84737	0.413448	0.389594	2.10344	0.601581	0.295741	7.45321	0.666985	0.467947	7.69473	0.826895	0.779188	4.20687	1.20316	0.591482	0.000694106	5.8053e-05	9.03451e-05	0.00141206	0.000120894	0.000124342	0.00056041	0.000220667	0.000101946	0.000280835	0.000552432	0.000294341	1.96711	1.04809	0.173998	0.444522	Uncharacterized conserved secreted protein OS=Synechococcus sp. (strain WH7803) OX=32051 GN=SynWH7803_1583 PE=4 SV=1	A5GM44
A5GPF6	Uncharacterized secreted protein OS=Synechococcus sp. (strain WH7803) OX=32051 GN=SynWH7803_2395 PE=4 SV=1	2	1.92268	1.15752	1.00592	3.07772	1.46424	0.950607	2.53064	1.73627	0.923247	3.84536	2.31503	2.01185	6.15545	2.92848	1.90121	5.06129	3.47253	1.84649	0.000358112	0.000201495	0.000388421	0.00112959	0.00042815	0.000303394	0.00067423	0.000636884	0.000318256	0.000316009	0.000620377	0.000543123	1.96316	1.71869	0.174002	0.137512	Uncharacterized secreted protein OS=Synechococcus sp. (strain WH7803) OX=32051 GN=SynWH7803_2395 PE=4 SV=1	A5GPF6
A5GPK1	Valine--tRNA ligase OS=Synechococcus sp. (strain WH7803) OX=32051 GN=valS PE=3 SV=1	2	0.218586	0.197205	0.0367417	0.0653379	0.0530092	0.0642317	0.159977	0.0326381	0.0591929	0.437172	0.394409	0.0734833	0.130676	0.106018	0.128463	0.319954	0.0652762	0.118386	4.07132e-05	3.43285e-05	1.41872e-05	2.39803e-05	1.55001e-05	2.05001e-05	4.2622e-05	1.19721e-05	2.04046e-05	2.9743e-05	1.99935e-05	2.49996e-05	0.67221	0.84052	0.174862	0.323568	Valine--tRNA ligase OS=Synechococcus sp. (strain WH7803) OX=32051 GN=valS PE=3 SV=1	A5GPK1
A5GNS3	Uncharacterized conserved secreted protein OS=Synechococcus sp. (strain WH7803) OX=32051 GN=SynWH7803_2162 PE=4 SV=1	4	1.25339	0.407242	0.17328	1.25904	0.371412	0.191144	0.992517	0.581523	0.153492	2.50678	0.814485	0.346561	2.51808	0.742825	0.382288	1.98503	1.16305	0.306984	0.000233453	7.0891e-05	6.69094e-05	0.000462093	0.000108603	6.10052e-05	0.000264432	0.00021331	5.29109e-05	0.000123751	0.000210567	0.000176884	1.70154	1.42936	0.175655	0.185734	Uncharacterized conserved secreted protein OS=Synechococcus sp. (strain WH7803) OX=32051 GN=SynWH7803_2162 PE=4 SV=1	A5GNS3
A5GLL5	Uncharacterized conserved secreted protein OS=Synechococcus sp. (strain WH7803) OX=32051 GN=SynWH7803_1404 PE=4 SV=1	3	0.670735	0.213748	0.0398629	1.14908	0.216637	0.0852243	0.393691	0.132895	0.0496619	1.34147	0.427497	0.0797259	2.29816	0.433274	0.170449	0.787381	0.265789	0.0993238	0.000124929	3.72084e-05	1.53924e-05	0.000421735	6.33456e-05	2.72001e-05	0.000104889	4.87474e-05	1.71192e-05	5.91766e-05	0.00017076	5.69187e-05	2.8856	0.961844	0.175929	0.415672	Uncharacterized conserved secreted protein OS=Synechococcus sp. (strain WH7803) OX=32051 GN=SynWH7803_1404 PE=4 SV=1	A5GLL5
A5GLH4	Pyruvate dehydrogenase E1 component beta subunit OS=Synechococcus sp. (strain WH7803) OX=32051 GN=pdhB PE=4 SV=1	2	0.0643018	0.166276	0.105025	0.0336489	0.0998523	0.142646	0.0323791	0.00722866	0.176847	0.128604	0.332553	0.21005	0.0672979	0.199705	0.285293	0.0647582	0.0144573	0.353694	1.19767e-05	2.89447e-05	4.05538e-05	1.23498e-05	2.91972e-05	4.55268e-05	8.62664e-06	2.65156e-06	6.09616e-05	2.71584e-05	2.90246e-05	2.40799e-05	1.06872	0.886649	0.176328	0.420304	Pyruvate dehydrogenase E1 component beta subunit OS=Synechococcus sp. (strain WH7803) OX=32051 GN=pdhB PE=4 SV=1	A5GLH4
A5GK34	Uncharacterized protein OS=Synechococcus sp. (strain WH7803) OX=32051 GN=SynWH7803_0873 PE=4 SV=1	7	7.00887	3.37282	3.37296	13.0128	4.26256	3.48896	10.6504	8.71848	2.95768	14.0177	6.74565	6.74592	26.0257	8.52512	6.97792	21.3007	17.437	5.91537	0.00130545	0.000587127	0.00130241	0.00477597	0.00124639	0.00111353	0.00283753	0.00319805	0.00101956	0.001065	0.00237863	0.00235171	2.23346	2.20819	0.178417	0.133496	Uncharacterized protein OS=Synechococcus sp. (strain WH7803) OX=32051 GN=SynWH7803_0873 PE=4 SV=1	A5GK34
A5GJH0	Uncharacterized protein OS=Synechococcus sp. (strain WH7803) OX=32051 GN=SynWH7803_0659 PE=4 SV=1	6	29.5742	13.2155	10.9909	38.4683	15.2018	10.6931	36.9644	19.4407	9.84573	59.1484	26.4311	21.9817	76.9366	30.4036	21.3862	73.9287	38.8813	19.6915	0.0055084	0.0023005	0.00424394	0.0141186	0.00444508	0.00341279	0.00984827	0.00713108	0.00339396	0.00401761	0.0073255	0.0067911	1.82335	1.69033	0.17856	0.133248	Uncharacterized protein OS=Synechococcus sp. (strain WH7803) OX=32051 GN=SynWH7803_0659 PE=4 SV=1	A5GJH0
A5GMF8	Uncharacterized protein OS=Synechococcus sp. (strain WH7803) OX=32051 GN=SynWH7803_1697 PE=4 SV=1	2	1.0663	0.264184	0.235633	0.700284	0.257441	0.242967	1.69958	0.277424	0.251135	2.13261	0.528368	0.471266	1.40057	0.514882	0.485934	3.39916	0.554848	0.50227	0.000198606	4.5988e-05	9.09859e-05	0.000257018	7.52769e-05	7.75451e-05	0.000452813	0.000101762	8.65699e-05	0.00011186	0.000136613	0.000213715	1.22129	1.91056	0.178662	0.161113	Uncharacterized protein OS=Synechococcus sp. (strain WH7803) OX=32051 GN=SynWH7803_1697 PE=4 SV=1	A5GMF8
A5GJ04	C-phycoerythrin class II beta chain OS=Synechococcus sp. (strain WH7803) OX=32051 GN=mpeB PE=3 SV=1	10	675.43	846.968	327.472	247.575	379.412	437.893	377.611	294.802	326.735	1350.86	1693.94	654.945	495.149	758.823	875.785	755.223	589.604	653.469	0.125804	0.147437	0.126448	0.0908648	0.110942	0.139757	0.100606	0.108137	0.11263	0.133229	0.113855	0.107124	0.854575	0.804058	0.178848	0.0356418	C-phycoerythrin class II beta chain OS=Synechococcus sp. (strain WH7803) OX=32051 GN=mpeB PE=3 SV=1	A5GJ04
A5GL68	N-acetylmuramoyl-L-alanine amidase OS=Synechococcus sp. (strain WH7803) OX=32051 GN=SynWH7803_1257 PE=4 SV=1	2	0.649185	0.296844	0.31892	1.33624	0.331667	0.380772	1.38024	0.693242	0.258682	1.29837	0.593689	0.637839	2.67247	0.663333	0.761544	2.76048	1.38648	0.517363	0.000120915	5.16734e-05	0.000123146	0.000490425	9.69808e-05	0.000121527	0.000367732	0.00025429	8.91713e-05	9.85781e-05	0.000236311	0.000237064	2.39719	2.40484	0.179596	0.126532	N-acetylmuramoyl-L-alanine amidase OS=Synechococcus sp. (strain WH7803) OX=32051 GN=SynWH7803_1257 PE=4 SV=1	A5GL68
A5GIU5	50S ribosomal protein L3 OS=Synechococcus sp. (strain WH7803) OX=32051 GN=rplC PE=3 SV=1	6	1.13215	3.09465	2.90686	0.605489	1.888	4.20713	1.34585	0.616199	3.41209	2.26431	6.18929	5.81371	1.21098	3.776	8.41425	2.69171	1.2324	6.82419	0.000210872	0.000538703	0.00112243	0.000222226	0.00055206	0.00134274	0.000358571	0.000226029	0.0011762	0.000624003	0.000705675	0.000586932	1.13088	0.940592	0.179956	0.408263	50S ribosomal protein L3 OS=Synechococcus sp. (strain WH7803) OX=32051 GN=rplC PE=3 SV=1	A5GIU5
A5GIR9	50S ribosomal protein L13 OS=Synechococcus sp. (strain WH7803) OX=32051 GN=rplM PE=3 SV=1	5	1.69844	3.17871	2.3004	0.799197	2.07516	3.42979	1.88967	1.09846	2.38367	3.39687	6.35741	4.60079	1.59839	4.15033	6.85959	3.77934	2.19692	4.76734	0.000316346	0.000553336	0.00088826	0.000293321	0.000606787	0.00109465	0.000503457	0.000402928	0.000821685	0.00058598	0.000664919	0.000576023	1.13471	0.983008	0.1812	0.465387	50S ribosomal protein L13 OS=Synechococcus sp. (strain WH7803) OX=32051 GN=rplM PE=3 SV=1	A5GIR9
A5GJQ5	Predicted Zn-dependent protease OS=Synechococcus sp. (strain WH7803) OX=32051 GN=SynWH7803_0744 PE=4 SV=1	4	0.529185	0.0864775	0.0360091	1.0862	0.169594	0.0369074	0.550842	0.258255	0.0365312	1.05837	0.172955	0.0720181	2.17241	0.339187	0.0738148	1.10168	0.51651	0.0730625	9.85643e-05	1.50536e-05	1.39043e-05	0.000398659	4.95899e-05	1.17793e-05	0.000146759	9.47311e-05	1.25928e-05	4.25074e-05	0.000153343	8.46942e-05	3.60743	1.99246	0.182252	0.107694	Predicted Zn-dependent protease OS=Synechococcus sp. (strain WH7803) OX=32051 GN=SynWH7803_0744 PE=4 SV=1	A5GJQ5
A5GJ14	Phycobilisome linker polypeptide, C-phycoerythrin class I-associated OS=Synechococcus sp. (strain WH7803) OX=32051 GN=cpeC PE=3 SV=1	6	1.50429	2.97323	2.3189	0.695301	0.860168	2.79597	1.85737	0.294611	2.63286	3.00858	5.94645	4.6378	1.3906	1.72034	5.59193	3.71475	0.589222	5.26573	0.000280185	0.000517566	0.000895406	0.000255189	0.000251517	0.000892357	0.000494853	0.000108067	0.000907586	0.000564386	0.000466354	0.000503502	0.826304	0.892124	0.182315	0.386	Phycobilisome linker polypeptide, C-phycoerythrin class I-associated OS=Synechococcus sp. (strain WH7803) OX=32051 GN=cpeC PE=3 SV=1	A5GJ14
A5GPG7	Diflavin flavoprotein A OS=Synechococcus sp. (strain WH7803) OX=32051 GN=dfa PE=3 SV=1	6	0.906847	0.8133	0.271794	0.273867	0.471392	0.318484	0.579092	0.268478	0.329621	1.81369	1.6266	0.543589	0.547735	0.942784	0.636969	1.15818	0.536957	0.659242	0.000168907	0.000141576	0.000104949	0.000100515	0.000137837	0.000101647	0.000154285	9.84811e-05	0.000113625	0.000138477	0.000113333	0.00012213	0.818424	0.881954	0.182451	0.19442	Diflavin flavoprotein A OS=Synechococcus sp. (strain WH7803) OX=32051 GN=dfa PE=3 SV=1	A5GPG7
A5GKR2	Putative modulator of DNA gyrase OS=Synechococcus sp. (strain WH7803) OX=32051 GN=tldD PE=4 SV=1	5	0.368463	0.391327	0.259225	0.243872	0.226562	0.328027	0.268783	0.218896	0.265193	0.736926	0.782653	0.518449	0.487744	0.453123	0.656054	0.537566	0.437792	0.530386	6.86288e-05	6.81205e-05	0.000100095	8.95058e-05	6.62476e-05	0.000104693	7.16107e-05	8.02937e-05	9.14157e-05	7.89482e-05	8.68154e-05	8.11067e-05	1.09965	1.02734	0.182505	0.377383	Putative modulator of DNA gyrase OS=Synechococcus sp. (strain WH7803) OX=32051 GN=tldD PE=4 SV=1	A5GKR2
A5GMA6	Peptidyl-prolyl cis-trans isomerase OS=Synechococcus sp. (strain WH7803) OX=32051 GN=ppiB PE=3 SV=1	9	15.3224	7.22883	5.54842	28.7057	7.59002	6.1677	26.7661	11.659	6.03308	30.6448	14.4577	11.0968	57.4115	15.18	12.3354	53.5321	23.3179	12.0662	0.00285391	0.00125836	0.00214243	0.0105356	0.00221936	0.00196847	0.00713118	0.00427665	0.00207969	0.0020849	0.0049078	0.00449584	2.35397	2.15638	0.18429	0.101187	Peptidyl-prolyl cis-trans isomerase OS=Synechococcus sp. (strain WH7803) OX=32051 GN=ppiB PE=3 SV=1	A5GMA6
A5GIT3	50S ribosomal protein L5 OS=Synechococcus sp. (strain WH7803) OX=32051 GN=rplE PE=3 SV=1	8	1.01742	2.51954	2.85928	0.570408	2.04543	3.44706	1.88892	0.688627	2.60427	2.03483	5.03908	5.71857	1.14082	4.09086	6.89412	3.77783	1.37725	5.20854	0.000189501	0.00043859	0.00110407	0.000209351	0.000598093	0.00110016	0.000503256	0.000252597	0.00089773	0.000577386	0.000635867	0.000551194	1.10129	0.954638	0.184994	0.445873	50S ribosomal protein L5 OS=Synechococcus sp. (strain WH7803) OX=32051 GN=rplE PE=3 SV=1	A5GIT3
A5GNI6	Uncharacterized conserved secreted protein OS=Synechococcus sp. (strain WH7803) OX=32051 GN=SynWH7803_2075 PE=4 SV=1	3	4.94293	0.951448	0.513529	5.67196	0.970914	0.580502	6.25546	1.10158	0.510811	9.88585	1.9029	1.02706	11.3439	1.94183	1.161	12.5109	2.20316	1.02162	0.000920655	0.000165624	0.000198291	0.00208172	0.000283899	0.000185272	0.00166662	0.000404073	0.000176084	0.00042819	0.000850298	0.000748925	1.9858	1.74905	0.186795	0.145465	Uncharacterized conserved secreted protein OS=Synechococcus sp. (strain WH7803) OX=32051 GN=SynWH7803_2075 PE=4 SV=1	A5GNI6
A5GI32	Single-stranded DNA-binding protein OS=Synechococcus sp. (strain WH7803) OX=32051 GN=ssb PE=3 SV=1	3	1.23154	0.535581	0.19941	0.428555	0.34278	0.193923	0.653146	0.275281	0.115019	2.46307	1.07116	0.39882	0.857111	0.68556	0.387846	1.30629	0.550562	0.230039	0.000229382	9.32316e-05	7.69988e-05	0.000157288	0.00010023	6.18922e-05	0.000174015	0.000100976	3.96488e-05	0.000133204	0.00010647	0.00010488	0.799301	0.787363	0.187095	0.135168	Single-stranded DNA-binding protein OS=Synechococcus sp. (strain WH7803) OX=32051 GN=ssb PE=3 SV=1	A5GI32
A5GLR7	Staphylococcal nuclease homologue OS=Synechococcus sp. (strain WH7803) OX=32051 GN=SynWH7803_1456 PE=4 SV=1	3	1.3162	0.47306	0.488813	2.49202	0.516855	0.563985	2.33638	0.991811	0.405425	2.6324	0.946119	0.977627	4.98404	1.03371	1.12797	4.67277	1.98362	0.810849	0.000245152	8.23482e-05	0.000188747	0.00091462	0.000151131	0.000180001	0.000622474	0.000363809	0.000139756	0.000172082	0.00041525	0.000375346	2.41309	2.1812	0.187111	0.128059	Staphylococcal nuclease homologue OS=Synechococcus sp. (strain WH7803) OX=32051 GN=SynWH7803_1456 PE=4 SV=1	A5GLR7
A5GIX2	Oxygen-dependent coproporphyrinogen-III oxidase OS=Synechococcus sp. (strain WH7803) OX=32051 GN=hemF PE=3 SV=1	7	0.85303	1.42638	0.412001	0.254152	0.830364	0.49927	0.473464	0.292058	0.453568	1.70606	2.85276	0.824002	0.508303	1.66073	0.998541	0.946927	0.584115	0.907136	0.000158883	0.000248299	0.000159087	9.32786e-05	0.000242802	0.000159346	0.000126143	0.00010713	0.000156351	0.000188756	0.000165142	0.000129875	0.874897	0.688056	0.189368	0.148182	Oxygen-dependent coproporphyrinogen-III oxidase OS=Synechococcus sp. (strain WH7803) OX=32051 GN=hemF PE=3 SV=1	A5GIX2
A5GNL2	Uncharacterized conserved secreted protein OS=Synechococcus sp. (strain WH7803) OX=32051 GN=SynWH7803_2101 PE=4 SV=1	5	13.9596	7.05724	4.67082	18.7179	8.06133	3.7595	13.5125	13.0648	3.69419	27.9193	14.1145	9.34164	37.4357	16.1227	7.519	27.0251	26.1296	7.38838	0.00260008	0.00122849	0.00180356	0.00686983	0.00235717	0.00119988	0.00360009	0.00479232	0.00127344	0.00187738	0.00347562	0.00322195	1.85132	1.7162	0.189483	0.188591	Uncharacterized conserved secreted protein OS=Synechococcus sp. (strain WH7803) OX=32051 GN=SynWH7803_2101 PE=4 SV=1	A5GNL2
A5GMI4	2-C-methyl-D-erythritol 2,4-cyclodiphosphate synthase OS=Synechococcus sp. (strain WH7803) OX=32051 GN=ispF PE=3 SV=1	3	0.217499	0.504586	0.166524	0.148683	0.160031	0.109965	0.0698014	0.0486875	0.229319	0.434997	1.00917	0.333048	0.297365	0.320061	0.21993	0.139603	0.0973751	0.458639	4.05106e-05	8.78361e-05	6.43005e-05	5.45695e-05	4.67937e-05	3.50962e-05	1.85969e-05	1.78592e-05	7.90497e-05	6.42157e-05	4.54865e-05	3.85019e-05	0.708338	0.599571	0.18985	0.202274	2-C-methyl-D-erythritol 2,4-cyclodiphosphate synthase OS=Synechococcus sp. (strain WH7803) OX=32051 GN=ispF PE=3 SV=1	A5GMI4
A5GMK2	Peptidyl-prolyl cis-trans isomerase OS=Synechococcus sp. (strain WH7803) OX=32051 GN=fkpA PE=3 SV=1	7	22.4148	12.3818	8.00562	23.5455	11.6166	7.53366	24.8026	16.5637	7.97777	44.8296	24.7636	16.0112	47.091	23.2332	15.0673	49.6053	33.1275	15.9555	0.00417491	0.00215537	0.00309124	0.00864166	0.00339674	0.00240443	0.00660807	0.00607578	0.00275005	0.00314051	0.00481428	0.00514463	1.53296	1.63815	0.19071	0.124867	Peptidyl-prolyl cis-trans isomerase OS=Synechococcus sp. (strain WH7803) OX=32051 GN=fkpA PE=3 SV=1	A5GMK2
A5GNH6	Histidinol dehydrogenase OS=Synechococcus sp. (strain WH7803) OX=32051 GN=hisD PE=3 SV=1	2	0.000319896	0.00945662	0.0421308	0.00125503	0.00652385	0.0818012	0.00225	1.22638e-05	0.0425394	0.000639791	0.0189132	0.0842616	0.00251005	0.0130477	0.163602	0.00450001	2.45276e-05	0.0850788	5.95828e-08	1.64617e-06	1.62681e-05	4.6062e-07	1.9076e-06	2.61075e-05	5.9946e-07	4.49851e-09	1.46639e-05	5.99129e-06	9.49192e-06	5.08929e-06	1.58429	0.849449	0.192253	0.168718	Histidinol dehydrogenase OS=Synechococcus sp. (strain WH7803) OX=32051 GN=hisD PE=3 SV=1	A5GNH6
A5GKY0	Uncharacterized secreted protein OS=Synechococcus sp. (strain WH7803) OX=32051 GN=SynWH7803_1169 PE=4 SV=1	4	14.5506	6.29398	2.98018	16.8107	5.64839	2.74993	14.0548	9.23277	1.82612	29.1012	12.588	5.96037	33.6213	11.2968	5.49986	28.1096	18.4655	3.65224	0.00271015	0.00109563	0.00115075	0.00616985	0.00165161	0.000877663	0.00374457	0.00338669	0.00062949	0.00165218	0.00289971	0.00258692	1.75508	1.56576	0.192608	0.184677	Uncharacterized secreted protein OS=Synechococcus sp. (strain WH7803) OX=32051 GN=SynWH7803_1169 PE=4 SV=1	A5GKY0
A5GJS0	Uncharacterized protein OS=Synechococcus sp. (strain WH7803) OX=32051 GN=SynWH7803_0759 PE=4 SV=1	2	34.6399	13.1625	14.0871	56.7716	12.9976	15.521	41.0436	24.9187	13.7945	69.2798	26.3251	28.1741	113.543	25.9951	31.042	82.0872	49.8375	27.589	0.00645193	0.00229128	0.00543949	0.0208363	0.00380055	0.00495366	0.0109351	0.0091405	0.00475516	0.00472757	0.00986351	0.00827691	2.08638	1.75078	0.192647	0.125807	Uncharacterized protein OS=Synechococcus sp. (strain WH7803) OX=32051 GN=SynWH7803_0759 PE=4 SV=1	A5GJS0
A5GME2	Uncharacterized protein OS=Synechococcus sp. (strain WH7803) OX=32051 GN=SynWH7803_1681 PE=4 SV=1	6	4.33815	1.88601	0.951729	5.19607	2.10713	0.628099	3.66351	2.46145	0.767546	8.6763	3.77202	1.90346	10.3921	4.21425	1.2562	7.32701	4.92291	1.53509	0.00080801	0.000328308	0.000367494	0.00190706	0.000616133	0.000200463	0.000976054	0.000902892	0.000264584	0.000501271	0.000907885	0.00071451	1.81117	1.4254	0.193346	0.195983	Uncharacterized protein OS=Synechococcus sp. (strain WH7803) OX=32051 GN=SynWH7803_1681 PE=4 SV=1	A5GME2
A5GLX3	Uncharacterized conserved secreted protein OS=Synechococcus sp. (strain WH7803) OX=32051 GN=SynWH7803_1512 PE=4 SV=1	3	5.06447	2.24035	1.73915	6.10293	2.34803	1.57411	5.78984	3.26274	1.41905	10.1289	4.48071	3.47831	12.2059	4.69606	3.14822	11.5797	6.52548	2.8381	0.000943293	0.000389991	0.000671546	0.0022399	0.000686574	0.00050239	0.00154256	0.00119681	0.000489166	0.000668277	0.00114295	0.00107618	1.7103	1.61038	0.193406	0.154161	Uncharacterized conserved secreted protein OS=Synechococcus sp. (strain WH7803) OX=32051 GN=SynWH7803_1512 PE=4 SV=1	A5GLX3
A5GL99	Allophycocyanin alpha-B chain OS=Synechococcus sp. (strain WH7803) OX=32051 GN=apcD PE=3 SV=1	6	5.26004	5.77002	2.6815	1.42551	2.81471	3.5865	3.07165	1.45793	3.10786	10.5201	11.54	5.36299	2.85101	5.62943	7.17301	6.14331	2.91585	6.21572	0.000979719	0.00100442	0.00103542	0.000523189	0.000823035	0.00114466	0.000818368	0.000534785	0.00107132	0.00100652	0.000830295	0.000808159	0.824918	0.802925	0.196741	0.154966	Allophycocyanin alpha-B chain OS=Synechococcus sp. (strain WH7803) OX=32051 GN=apcD PE=3 SV=1	A5GL99
A5GLD0	Sulfite reductase (Ferredoxin) OS=Synechococcus sp. (strain WH7803) OX=32051 GN=sir PE=3 SV=1	2	0.763259	0.687476	0.35491	0.0977956	0.402297	0.421136	0.382424	0.181336	0.282901	1.52652	1.37495	0.709821	0.195591	0.804594	0.842272	0.764847	0.362672	0.565802	0.000142162	0.000119673	0.000137043	3.58929e-05	0.000117633	0.000134409	0.000101888	6.65162e-05	9.75201e-05	0.000132959	9.59785e-05	8.86413e-05	0.721864	0.66668	0.198779	0.00491051	Sulfite reductase (Ferredoxin) OS=Synechococcus sp. (strain WH7803) OX=32051 GN=sir PE=3 SV=1	A5GLD0
A5GMH4	5'-nucleotidase SurE OS=Synechococcus sp. (strain WH7803) OX=32051 GN=surE PE=3 SV=1	3	2.67419	2.39519	0.935943	0.909523	0.947441	1.34797	1.43263	0.39087	1.22548	5.34838	4.79038	1.87189	1.81905	1.89488	2.69594	2.86526	0.781741	2.45097	0.000498087	0.000416945	0.000361399	0.000333813	0.000277036	0.000430216	0.00038169	0.000143376	0.000422442	0.000425477	0.000347022	0.000315836	0.815606	0.742311	0.200007	0.187147	5'-nucleotidase SurE OS=Synechococcus sp. (strain WH7803) OX=32051 GN=surE PE=3 SV=1	A5GMH4
A5GN90	Ferredoxin OS=Synechococcus sp. (strain WH7803) OX=32051 GN=petF PE=4 SV=1	4	90.5752	136.795	85.3529	49.8545	124.259	100.591	88.1078	104.587	101.525	181.15	273.589	170.706	99.709	248.517	201.182	176.216	209.173	203.05	0.0168703	0.0238126	0.0329576	0.0182976	0.0363338	0.0321044	0.0234742	0.0383637	0.0349971	0.0245468	0.0289119	0.0322783	1.17783	1.31497	0.200717	0.0843561	Ferredoxin OS=Synechococcus sp. (strain WH7803) OX=32051 GN=petF PE=4 SV=1	A5GN90
A5GHR9	50S ribosomal protein L20 OS=Synechococcus sp. (strain WH7803) OX=32051 GN=rplT PE=3 SV=1	3	0.60826	0.826542	0.617282	0.552416	0.556253	0.706948	0.52482	0.341849	0.369969	1.21652	1.65308	1.23456	1.10483	1.11251	1.4139	1.04964	0.683699	0.739939	0.000113293	0.000143881	0.000238353	0.000202747	0.000162651	0.000225628	0.000139826	0.000125395	0.000127534	0.000165176	0.000197009	0.000130918	1.19272	0.792599	0.201265	0.243005	50S ribosomal protein L20 OS=Synechococcus sp. (strain WH7803) OX=32051 GN=rplT PE=3 SV=1	A5GHR9
A5GNA9	60 kDa chaperonin 2 OS=Synechococcus sp. (strain WH7803) OX=32051 GN=groL2 PE=3 SV=1	9	0.09943	1.14247	0.620876	0.332521	0.431173	2.58827	0.261433	0.266268	2.59095	0.19886	2.28494	1.24175	0.665042	0.862347	5.17654	0.522865	0.532536	5.1819	1.85195e-05	0.000198876	0.000239741	0.000122042	0.000126077	0.000826069	6.96525e-05	9.76704e-05	0.000893137	0.000152379	0.000358063	0.000353487	2.34982	2.31979	0.203037	0.237373	60 kDa chaperonin 2 OS=Synechococcus sp. (strain WH7803) OX=32051 GN=groL2 PE=3 SV=1	A5GNA9
A5GLD9	Elongation factor Ts OS=Synechococcus sp. (strain WH7803) OX=32051 GN=tsf PE=3 SV=1	9	13.2747	11.4192	6.8414	3.88002	7.69024	7.03595	7.59799	6.32238	7.59885	26.5495	22.8384	13.6828	7.76004	15.3805	14.0719	15.196	12.6448	15.1977	0.00247251	0.0019878	0.00264169	0.00142404	0.00224866	0.00224558	0.0020243	0.00231913	0.00261943	0.00236734	0.00197276	0.00232095	0.833325	0.980407	0.203054	0.427989	Elongation factor Ts OS=Synechococcus sp. (strain WH7803) OX=32051 GN=tsf PE=3 SV=1	A5GLD9
A5GJD1	Adenylosuccinate synthetase OS=Synechococcus sp. (strain WH7803) OX=32051 GN=purA PE=3 SV=1	3	0.0248727	0.0943194	1.1128	0.0250507	0.0290994	0.966573	0.0201888	0.0216036	0.778801	0.0497455	0.188639	2.2256	0.0501014	0.0581988	1.93315	0.0403775	0.0432071	1.5576	4.63272e-06	1.64187e-05	0.000429689	9.19411e-06	8.50879e-06	0.00030849	5.37881e-06	7.92445e-06	0.000268464	0.000150247	0.000108731	9.39224e-05	0.723682	0.62512	0.204188	0.197874	Adenylosuccinate synthetase OS=Synechococcus sp. (strain WH7803) OX=32051 GN=purA PE=3 SV=1	A5GJD1
A5GM60	Uncharacterized conserved secreted protein OS=Synechococcus sp. (strain WH7803) OX=32051 GN=SynWH7803_1599 PE=4 SV=1	8	4.3549	1.76996	2.48163	9.59974	2.9054	1.74295	6.53735	3.67881	1.43584	8.70979	3.53992	4.96326	19.1995	5.81081	3.48591	13.0747	7.35761	2.87168	0.00081113	0.000308107	0.00095824	0.00352329	0.000849553	0.000556279	0.00174172	0.00134943	0.000494955	0.000692492	0.00164304	0.00119537	2.37265	1.72618	0.205447	0.204019	Uncharacterized conserved secreted protein OS=Synechococcus sp. (strain WH7803) OX=32051 GN=SynWH7803_1599 PE=4 SV=1	A5GM60
A5GHQ7	DHSS soluble hydrogenase, small subunit OS=Synechococcus sp. (strain WH7803) OX=32051 GN=SynWH7803_0046 PE=3 SV=1	11	0.782096	0.960819	1.21492	0.418515	0.493717	1.4295	1.05794	0.272223	1.07192	1.56419	1.92164	2.42983	0.83703	0.987435	2.859	2.11587	0.544446	2.14385	0.000145671	0.000167255	0.00046912	0.000153603	0.000144365	0.000456237	0.000281862	9.98547e-05	0.000369507	0.000260682	0.000251402	0.000250408	0.9644	0.960588	0.207089	0.451031	DHSS soluble hydrogenase, small subunit OS=Synechococcus sp. (strain WH7803) OX=32051 GN=SynWH7803_0046 PE=3 SV=1	A5GHQ7
A5GIP2	30S ribosomal protein S7 OS=Synechococcus sp. (strain WH7803) OX=32051 GN=rpsG PE=3 SV=1	5	0.281809	0.433459	1.21797	0.328771	0.1939	1.55999	0.577997	0.36616	1.46719	0.563618	0.866917	2.43593	0.657543	0.3878	3.11997	1.15599	0.732319	2.93438	5.24889e-05	7.54546e-05	0.000470298	0.000120666	5.66972e-05	0.000497883	0.000153994	0.000134312	0.00050576	0.000199414	0.000225082	0.000264689	1.12872	1.32733	0.207126	0.0388208	30S ribosomal protein S7 OS=Synechococcus sp. (strain WH7803) OX=32051 GN=rpsG PE=3 SV=1	A5GIP2
A5GJA2	30S ribosomal protein S4 OS=Synechococcus sp. (strain WH7803) OX=32051 GN=rpsD PE=3 SV=1	5	0.0309496	0.325672	0.769842	0.0568807	0.160313	1.03001	0.0886836	0.0550787	0.888544	0.0618993	0.651344	1.53968	0.113761	0.320626	2.06001	0.177367	0.110157	1.77709	5.76458e-06	5.66916e-05	0.000297262	2.08763e-05	4.68763e-05	0.000328735	2.36276e-05	2.02035e-05	0.000306294	0.000119906	0.000132163	0.000116708	1.10222	0.973331	0.207321	0.433458	30S ribosomal protein S4 OS=Synechococcus sp. (strain WH7803) OX=32051 GN=rpsD PE=3 SV=1	A5GJA2
A5GNH7	Ribose-5-phosphate isomerase A OS=Synechococcus sp. (strain WH7803) OX=32051 GN=rpiA PE=3 SV=1	10	8.45972	7.31192	2.75619	2.88836	4.02724	3.57107	4.1522	2.59677	3.20194	16.9194	14.6238	5.51237	5.77673	8.05447	7.14215	8.30439	5.19354	6.40388	0.00157568	0.00127283	0.00106426	0.00106009	0.00117758	0.00113974	0.00110625	0.000952527	0.00110375	0.00130426	0.0011258	0.00105418	0.863176	0.808261	0.208254	0.119822	Ribose-5-phosphate isomerase A OS=Synechococcus sp. (strain WH7803) OX=32051 GN=rpiA PE=3 SV=1	A5GNH7
A5GP26	Putative dioxygenase OS=Synechococcus sp. (strain WH7803) OX=32051 GN=SynWH7803_2265 PE=4 SV=1	2	0.146027	0.288944	0.0605105	0.0919999	0.155804	0.13047	0.116445	0.0981081	0.126515	0.292055	0.577887	0.121021	0.184	0.311608	0.260941	0.232891	0.196216	0.253029	2.71986e-05	5.02981e-05	2.33652e-05	3.37658e-05	4.55577e-05	4.16408e-05	3.10241e-05	3.59873e-05	4.36114e-05	3.36206e-05	4.03214e-05	3.68742e-05	1.19931	1.09677	0.2097	0.387681	Putative dioxygenase OS=Synechococcus sp. (strain WH7803) OX=32051 GN=SynWH7803_2265 PE=4 SV=1	A5GP26
A5GNX0	Uncharacterized protein OS=Synechococcus sp. (strain WH7803) OX=32051 GN=SynWH7803_2209 PE=4 SV=1	3	0.021466	0.142268	0.0492082	0.0431834	0.0536667	0.19208	0.0436378	0.0117753	0.28698	0.042932	0.284537	0.0984164	0.0863668	0.107333	0.384161	0.0872757	0.0235505	0.573961	3.99819e-06	2.47655e-05	1.90009e-05	1.58492e-05	1.56924e-05	6.1304e-05	1.16263e-05	4.31931e-06	9.89262e-05	1.59215e-05	3.09485e-05	3.82906e-05	1.94381	2.40496	0.209896	0.266181	Uncharacterized protein OS=Synechococcus sp. (strain WH7803) OX=32051 GN=SynWH7803_2209 PE=4 SV=1	A5GNX0
A5GK27	Gamma-glutamyltranspeptidase OS=Synechococcus sp. (strain WH7803) OX=32051 GN=ggt PE=4 SV=1	7	0.160361	0.134403	0.139466	0.729887	0.200462	0.0692301	0.276092	0.0969449	0.0644461	0.320722	0.268807	0.278932	1.45977	0.400924	0.13846	0.552185	0.19389	0.128892	2.98683e-05	2.33964e-05	5.38524e-05	0.000267883	5.86159e-05	2.20954e-05	7.35582e-05	3.55606e-05	2.22155e-05	3.57057e-05	0.000116198	4.37781e-05	3.25433	1.22608	0.212771	0.373574	Gamma-glutamyltranspeptidase OS=Synechococcus sp. (strain WH7803) OX=32051 GN=ggt PE=4 SV=1	A5GK27
A5GII1	Ribonuclease PH OS=Synechococcus sp. (strain WH7803) OX=32051 GN=rph PE=3 SV=1	2	1.46203	2.29155	2.6438	0.645599	1.41917	3.1083	1.10426	0.0707512	3.21011	2.92405	4.58309	5.2876	1.2912	2.83835	6.21661	2.20851	0.141502	6.42022	0.000272313	0.000398903	0.00102086	0.000236948	0.000414973	0.000992041	0.000294202	2.59524e-05	0.00110657	0.000564025	0.000547987	0.000475575	0.971565	0.84318	0.21284	0.300155	Ribonuclease PH OS=Synechococcus sp. (strain WH7803) OX=32051 GN=rph PE=3 SV=1	A5GII1
A5GKJ5	Probable 2-phosphosulfolactate phosphatase OS=Synechococcus sp. (strain WH7803) OX=32051 GN=comB PE=3 SV=1	2	0.0485762	0.0876628	0.129796	0.0023634	0.0721329	0.0983898	0.0573987	0.0240339	0.196331	0.0971523	0.175326	0.259591	0.00472681	0.144266	0.19678	0.114797	0.0480679	0.392663	9.04765e-06	1.526e-05	5.01185e-05	8.67416e-07	2.1092e-05	3.14019e-05	1.52925e-05	8.81594e-06	6.76782e-05	2.48087e-05	1.77871e-05	3.05956e-05	0.716971	1.23326	0.213738	0.24586	Probable 2-phosphosulfolactate phosphatase OS=Synechococcus sp. (strain WH7803) OX=32051 GN=comB PE=3 SV=1	A5GKJ5
A5GN19	Polyribonucleotide nucleotidyltransferase OS=Synechococcus sp. (strain WH7803) OX=32051 GN=pnp PE=3 SV=1	19	5.93052	5.71336	2.773	2.3875	3.65921	3.01468	5.2565	1.4485	3.08681	11.861	11.4267	5.54601	4.77499	7.31843	6.02936	10.513	2.897	6.17361	0.0011046	0.000994557	0.00107075	0.000876258	0.00106997	0.00096216	0.00140047	0.000531327	0.00106407	0.00105664	0.000969463	0.00099862	0.917499	0.945094	0.21388	0.408598	Polyribonucleotide nucleotidyltransferase OS=Synechococcus sp. (strain WH7803) OX=32051 GN=pnp PE=3 SV=1	A5GN19
A5GN65	Peptide methionine sulfoxide reductase MsrA OS=Synechococcus sp. (strain WH7803) OX=32051 GN=msrA PE=3 SV=1	3	0.721569	0.300892	0.090344	1.1199	0.169359	0.110327	0.49632	0.1988	0.128229	1.44314	0.601784	0.180688	2.2398	0.338717	0.220654	0.99264	0.3976	0.256458	0.000134397	5.2378e-05	3.48849e-05	0.000411025	4.95212e-05	3.52118e-05	0.000132233	7.29222e-05	4.42023e-05	7.38867e-05	0.000165253	8.31191e-05	2.23657	1.12495	0.21398	0.147186	Peptide methionine sulfoxide reductase MsrA OS=Synechococcus sp. (strain WH7803) OX=32051 GN=msrA PE=3 SV=1	A5GN65
A5GIX9	Uncharacterized protein OS=Synechococcus sp. (strain WH7803) OX=32051 GN=SynWH7803_0468 PE=4 SV=1	4	0.540924	0.416168	0.266427	0.894968	0.410004	0.191191	0.864091	0.228375	0.183435	1.08185	0.832336	0.532854	1.78994	0.820007	0.382383	1.72818	0.456751	0.36687	0.000100751	7.24448e-05	0.000102876	0.000328471	0.000119887	6.10203e-05	0.000230216	8.37709e-05	6.32327e-05	9.2024e-05	0.000169793	0.00012574	1.84509	1.36638	0.215037	0.2851	Uncharacterized protein OS=Synechococcus sp. (strain WH7803) OX=32051 GN=SynWH7803_0468 PE=4 SV=1	A5GIX9
A5GPM1	Starvation-inducible DNA-binding protein OS=Synechococcus sp. (strain WH7803) OX=32051 GN=dps PE=3 SV=1	6	28.4394	19.8747	15.4449	11.2443	14.1779	13.8953	17.1423	17.6514	12.9697	56.8788	39.7494	30.8897	22.4886	28.3557	27.7907	34.2846	35.3028	25.9394	0.00529704	0.0034597	0.00596378	0.00412687	0.00414567	0.00443481	0.00456715	0.00647475	0.00447084	0.00490684	0.00423578	0.00517091	0.863241	1.05382	0.215668	0.433571	Starvation-inducible DNA-binding protein OS=Synechococcus sp. (strain WH7803) OX=32051 GN=dps PE=3 SV=1	A5GPM1
A5GL06	Uncharacterized secreted protein OS=Synechococcus sp. (strain WH7803) OX=32051 GN=SynWH7803_1195 PE=4 SV=1	4	23.4722	9.41547	8.82415	35.0357	8.14309	8.09528	30.6963	18.0671	6.48912	46.9444	18.8309	17.6483	70.0713	16.2862	16.1906	61.3927	36.1342	12.9782	0.00437186	0.00163901	0.0034073	0.0128588	0.00238108	0.00258368	0.00817831	0.00662723	0.00223689	0.00313939	0.00594118	0.00568081	1.89246	1.80953	0.216507	0.155182	Uncharacterized secreted protein OS=Synechococcus sp. (strain WH7803) OX=32051 GN=SynWH7803_1195 PE=4 SV=1	A5GL06
A5GNA6	2,3-bisphosphoglycerate-independent phosphoglycerate mutase OS=Synechococcus sp. (strain WH7803) OX=32051 GN=gpmI PE=3 SV=1	5	0.348658	0.310376	0.237148	0.0978363	0.14462	0.315473	0.20658	0.0860256	0.246519	0.697317	0.620751	0.474296	0.195673	0.289241	0.630947	0.413159	0.172051	0.493037	6.49401e-05	5.40289e-05	9.15708e-05	3.59079e-05	4.22876e-05	0.000100686	5.50382e-05	3.15553e-05	8.49785e-05	7.01799e-05	5.96272e-05	5.71907e-05	0.849633	0.814915	0.219803	0.0576074	2,3-bisphosphoglycerate-independent phosphoglycerate mutase OS=Synechococcus sp. (strain WH7803) OX=32051 GN=gpmI PE=3 SV=1	A5GNA6
A5GPB2	Phosphoglycerate kinase OS=Synechococcus sp. (strain WH7803) OX=32051 GN=pgk PE=3 SV=1	2	0.291807	0.31725	0.103201	0.181163	0.156218	0.221438	0.380993	0.0623266	0.311702	0.583613	0.634501	0.206403	0.362327	0.312436	0.442877	0.761986	0.124653	0.623403	5.4351e-05	5.52256e-05	3.98495e-05	6.64905e-05	4.56788e-05	7.0674e-05	0.000101506	2.28622e-05	0.000107448	4.98087e-05	6.09478e-05	7.72722e-05	1.22364	1.55138	0.220197	0.231396	Phosphoglycerate kinase OS=Synechococcus sp. (strain WH7803) OX=32051 GN=pgk PE=3 SV=1	A5GPB2
A5GNJ8	Uncharacterized conserved secreted protein OS=Synechococcus sp. (strain WH7803) OX=32051 GN=SynWH7803_2087 PE=4 SV=1	3	28.6035	10.7678	6.35375	31.1317	6.87864	6.64213	25.9023	6.80238	4.91825	57.2071	21.5356	12.7075	62.2633	13.7573	13.2843	51.8046	13.6048	9.8365	0.00532761	0.00187441	0.0024534	0.0114259	0.00201135	0.00211989	0.00690105	0.0024952	0.00169539	0.00321847	0.00518572	0.00369721	1.61124	1.14875	0.221117	0.27632	Uncharacterized conserved secreted protein OS=Synechococcus sp. (strain WH7803) OX=32051 GN=SynWH7803_2087 PE=4 SV=1	A5GNJ8
A5GP25	Possible glyoxalase OS=Synechococcus sp. (strain WH7803) OX=32051 GN=SynWH7803_2264 PE=4 SV=1	3	0.703198	0.57085	0.23819	0.286161	0.532945	0.415493	0.382908	0.369877	0.386008	1.4064	1.1417	0.476381	0.572322	1.06589	0.830986	0.765815	0.739754	0.772016	0.000130976	9.9371e-05	9.19733e-05	0.000105027	0.000155835	0.000132608	0.000102017	0.000135675	0.000133062	0.00010744	0.000131157	0.000123585	1.22075	1.15027	0.223368	0.274514	Possible glyoxalase OS=Synechococcus sp. (strain WH7803) OX=32051 GN=SynWH7803_2264 PE=4 SV=1	A5GP25
A5GHU9	6,7-dimethyl-8-ribityllumazine synthase OS=Synechococcus sp. (strain WH7803) OX=32051 GN=ribH PE=3 SV=1	4	1.60124	2.08349	1.08216	0.587836	1.23139	1.33237	0.997135	0.815449	1.21888	3.20247	4.16699	2.16433	1.17567	2.46279	2.66474	1.99427	1.6309	2.43776	0.000298242	0.000362686	0.00041786	0.000215747	0.000360065	0.000425237	0.000265663	0.000299117	0.000420165	0.000359596	0.000333683	0.000328315	0.92794	0.913011	0.229186	0.120949	6,7-dimethyl-8-ribityllumazine synthase OS=Synechococcus sp. (strain WH7803) OX=32051 GN=ribH PE=3 SV=1	A5GHU9
A5GIT1	50S ribosomal protein L6 OS=Synechococcus sp. (strain WH7803) OX=32051 GN=rplF PE=3 SV=1	5	0.510253	1.80779	1.97576	0.172359	1.35169	2.50982	1.10087	0.137423	2.07461	1.02051	3.61557	3.95153	0.344718	2.70337	5.01964	2.20174	0.274846	4.14922	9.50382e-05	0.000314692	0.000762909	6.32591e-05	0.000395239	0.00080103	0.000293301	5.04085e-05	0.000715148	0.00039088	0.000419843	0.000352953	1.0741	0.90297	0.234882	0.401606	50S ribosomal protein L6 OS=Synechococcus sp. (strain WH7803) OX=32051 GN=rplF PE=3 SV=1	A5GIT1
A5GJE9	Ribosome-recycling factor OS=Synechococcus sp. (strain WH7803) OX=32051 GN=frr PE=3 SV=1	7	8.88361	9.84644	6.50219	4.7913	9.26708	7.3008	8.58722	9.25704	8.60726	17.7672	19.6929	13.0044	9.5826	18.5342	14.6016	17.1744	18.5141	17.2145	0.00165464	0.00171403	0.00251071	0.0017585	0.00270973	0.00233011	0.00228786	0.0033956	0.00296705	0.00195979	0.00226612	0.0028835	1.15631	1.47133	0.239219	0.0684979	Ribosome-recycling factor OS=Synechococcus sp. (strain WH7803) OX=32051 GN=frr PE=3 SV=1	A5GJE9
A5GNL0	Delta-aminolevulinic acid dehydratase OS=Synechococcus sp. (strain WH7803) OX=32051 GN=hemB PE=3 SV=1	12	3.02834	3.47299	1.58798	1.02964	2.10726	1.95018	2.06688	1.52547	1.99475	6.05669	6.94597	3.17596	2.05929	4.21451	3.90035	4.13376	3.05094	3.9895	0.00056405	0.000604562	0.000613173	0.0003779	0.000616171	0.000622415	0.000550671	0.000559562	0.000687618	0.000593929	0.000538829	0.000599284	0.907228	1.00902	0.24447	0.447308	Delta-aminolevulinic acid dehydratase OS=Synechococcus sp. (strain WH7803) OX=32051 GN=hemB PE=3 SV=1	A5GNL0
A5GLI6	Glutaredoxin OS=Synechococcus sp. (strain WH7803) OX=32051 GN=SynWH7803_1375 PE=3 SV=1	2	4.11634	2.31224	4.04697	2.97591	2.60632	4.22008	4.7294	2.95016	4.70789	8.23269	4.62449	8.09394	5.95182	5.21264	8.44017	9.4588	5.90031	9.41579	0.000766698	0.000402505	0.00156267	0.00109222	0.0007621	0.00134688	0.00126004	0.00108215	0.00162288	0.000910625	0.00106706	0.00132169	1.17179	1.45141	0.244803	0.0771964	Glutaredoxin OS=Synechococcus sp. (strain WH7803) OX=32051 GN=SynWH7803_1375 PE=3 SV=1	A5GLI6
Q08087	C-phycoerythrin class 1 subunit beta OS=Synechococcus sp. (strain WH7803) OX=32051 GN=cpeB PE=3 SV=1	12	462.386	516.508	158.798	146.124	250.342	237.472	290.094	127.766	216.909	924.772	1033.02	317.596	292.248	500.683	474.945	580.188	255.531	433.818	0.0861227	0.0899116	0.0613172	0.0536303	0.073201	0.0757913	0.0772886	0.046866	0.0747717	0.0791171	0.0675409	0.0663088	0.853682	0.838109	0.244902	0.258632	C-phycoerythrin class 1 subunit beta OS=Synechococcus sp. (strain WH7803) OX=32051 GN=cpeB PE=3 SV=1	Q08087
A5GNH3	DNA-directed RNA polymerase subunit beta OS=Synechococcus sp. (strain WH7803) OX=32051 GN=rpoB PE=3 SV=1	3	0.289182	0.235886	0.141471	0.165763	0.146735	0.164023	0.109048	0.0469352	0.155671	0.578363	0.471772	0.282942	0.331526	0.29347	0.328045	0.218096	0.0938705	0.311341	5.38621e-05	4.1062e-05	5.46267e-05	6.08384e-05	4.2906e-05	5.23492e-05	2.90532e-05	1.72164e-05	5.36619e-05	4.98503e-05	5.20312e-05	3.33105e-05	1.04375	0.66821	0.250393	0.0839007	DNA-directed RNA polymerase subunit beta OS=Synechococcus sp. (strain WH7803) OX=32051 GN=rpoB PE=3 SV=1	A5GNH3
A5GNS5	Phosphoglucomutase OS=Synechococcus sp. (strain WH7803) OX=32051 GN=pmg PE=3 SV=1	3	0.360982	0.440157	0.259694	0.43385	0.289299	0.253885	0.370749	0.189825	0.20084	0.721965	0.880314	0.519388	0.867699	0.578598	0.507769	0.741498	0.37965	0.40168	6.72355e-05	7.66207e-05	0.000100277	0.000159231	8.45923e-05	8.10294e-05	9.87772e-05	6.96302e-05	6.92324e-05	8.13776e-05	0.000108284	7.92133e-05	1.33064	0.973404	0.252961	0.458167	Phosphoglucomutase OS=Synechococcus sp. (strain WH7803) OX=32051 GN=pmg PE=3 SV=1	A5GNS5
A5GNJ9	Probable aspartoacylase OS=Synechococcus sp. (strain WH7803) OX=32051 GN=SynWH7803_2088 PE=3 SV=1	2	0.172744	0.123933	0.0508337	0.0514065	0.0654007	0.0733695	0.123147	0.0543184	0.0972001	0.345487	0.247867	0.101667	0.102813	0.130801	0.146739	0.246295	0.108637	0.1944	3.21747e-05	2.15738e-05	1.96286e-05	1.88672e-05	1.91234e-05	2.34165e-05	3.28097e-05	1.99247e-05	3.35063e-05	2.4459e-05	2.0469e-05	2.87469e-05	0.836871	1.17531	0.254086	0.234564	Probable aspartoacylase OS=Synechococcus sp. (strain WH7803) OX=32051 GN=SynWH7803_2088 PE=3 SV=1	A5GNJ9
A5GMU5	50S ribosomal protein L19 OS=Synechococcus sp. (strain WH7803) OX=32051 GN=rplS PE=3 SV=1	5	1.80401	2.64196	2.2407	0.732182	1.88646	3.05798	1.94613	1.0243	2.88342	3.60802	5.28392	4.48139	1.46436	3.77293	6.11596	3.89226	2.04861	5.76683	0.000336009	0.000459901	0.000865208	0.000268725	0.00055161	0.000975981	0.000518499	0.000375727	0.000993954	0.000553706	0.000598772	0.000629394	1.08139	1.13669	0.254185	0.225365	50S ribosomal protein L19 OS=Synechococcus sp. (strain WH7803) OX=32051 GN=rplS PE=3 SV=1	A5GMU5
A5GNE3	NADPH-dependent 7-cyano-7-deazaguanine reductase OS=Synechococcus sp. (strain WH7803) OX=32051 GN=queF PE=3 SV=1	4	0.587628	0.54994	0.317691	0.316147	0.291292	0.502564	0.371096	0.184913	0.249313	1.17526	1.09988	0.635381	0.632294	0.582584	1.00513	0.742191	0.369826	0.498627	0.00010945	9.57312e-05	0.000122671	0.000116032	8.5175e-05	0.000160398	9.88695e-05	6.78284e-05	8.59418e-05	0.000109284	0.000120535	8.42132e-05	1.10295	0.770591	0.254722	0.0412055	NADPH-dependent 7-cyano-7-deazaguanine reductase OS=Synechococcus sp. (strain WH7803) OX=32051 GN=queF PE=3 SV=1	A5GNE3
A5GPD9	Lactoylglutathione lyase OS=Synechococcus sp. (strain WH7803) OX=32051 GN=gloA PE=4 SV=1	3	0.981804	0.586083	0.288581	0.341619	0.37862	0.348316	0.671422	0.47631	0.377549	1.96361	1.17217	0.577162	0.683239	0.757241	0.696633	1.34284	0.95262	0.755098	0.000182868	0.000102023	0.000111431	0.000125381	0.00011071	0.000111168	0.000178884	0.000174716	0.000130146	0.000132107	0.000115753	0.000161249	0.876206	1.22059	0.256398	0.164259	Lactoylglutathione lyase OS=Synechococcus sp. (strain WH7803) OX=32051 GN=gloA PE=4 SV=1	A5GPD9
A5GK90	Carotenoid binding protein OS=Synechococcus sp. (strain WH7803) OX=32051 GN=SynWH7803_0929 PE=3 SV=1	2	0.213077	0.11267	0.0423199	0.110279	0.0593013	0.0850728	0.167005	0.0674855	0.14824	0.426154	0.22534	0.0846398	0.220558	0.118603	0.170146	0.33401	0.134971	0.296481	3.96871e-05	1.96131e-05	1.63411e-05	4.04746e-05	1.734e-05	2.71517e-05	4.44944e-05	2.47545e-05	5.11006e-05	2.52138e-05	2.83221e-05	4.01165e-05	1.12328	1.59106	0.25694	0.136088	Carotenoid binding protein OS=Synechococcus sp. (strain WH7803) OX=32051 GN=SynWH7803_0929 PE=3 SV=1	A5GK90
A5GI12	Glutathione peroxidase OS=Synechococcus sp. (strain WH7803) OX=32051 GN=SynWH7803_0151 PE=3 SV=1	2	3.28487	7.35909	9.38468	5.35173	6.51239	9.40615	5.79344	9.16836	9.45159	6.56974	14.7182	18.7694	10.7035	13.0248	18.8123	11.5869	18.3367	18.9032	0.00061183	0.00128104	0.00362374	0.00196419	0.00190425	0.00300205	0.00154352	0.00336306	0.0032581	0.00183887	0.00229016	0.00272156	1.24542	1.48002	0.257791	0.169091	Glutathione peroxidase OS=Synechococcus sp. (strain WH7803) OX=32051 GN=SynWH7803_0151 PE=3 SV=1	A5GI12
A5GNJ7	Uncharacterized protein OS=Synechococcus sp. (strain WH7803) OX=32051 GN=SynWH7803_2086 PE=4 SV=1	6	4.33489	4.78781	2.23763	5.00962	3.06093	2.04468	7.16413	3.79103	1.96302	8.66978	9.57562	4.47525	10.0192	6.12186	4.08935	14.3283	7.58206	3.92603	0.000807404	0.000833442	0.000864023	0.00183863	0.000895029	0.000652576	0.00190871	0.0013906	0.00067668	0.000834956	0.00112875	0.00132533	1.35186	1.5873	0.258717	0.159813	Uncharacterized protein OS=Synechococcus sp. (strain WH7803) OX=32051 GN=SynWH7803_2086 PE=4 SV=1	A5GNJ7
A5GIN9	30S ribosomal protein S10 OS=Synechococcus sp. (strain WH7803) OX=32051 GN=rpsJ PE=3 SV=1	2	0.0985194	0.101954	0.459993	0.0728993	0.0317175	0.614162	0.113329	0.0100085	0.506382	0.197039	0.203907	0.919986	0.145799	0.063435	1.22832	0.226659	0.0200169	1.01276	1.83499e-05	1.77477e-05	0.000177619	2.67555e-05	9.27434e-06	0.000196015	3.01939e-05	3.67123e-06	0.000174557	7.12388e-05	7.73482e-05	6.94741e-05	1.08576	0.975229	0.25872	0.418053	30S ribosomal protein S10 OS=Synechococcus sp. (strain WH7803) OX=32051 GN=rpsJ PE=3 SV=1	A5GIN9
A5GJN6	Glucose 1-dehydrogenase OS=Synechococcus sp. (strain WH7803) OX=32051 GN=gdh PE=4 SV=1	2	1.90811	8.93853	3.15353	0.192441	3.70531	4.60237	1.3	1.14075	5.02757	3.81623	17.8771	6.30706	0.384881	7.41062	9.20473	2.6	2.2815	10.0551	0.000355399	0.00155598	0.00121768	7.06296e-05	0.00108345	0.00146888	0.000346354	0.00041844	0.00173307	0.00104302	0.000874321	0.000832623	0.838258	0.79828	0.258993	0.354101	Glucose 1-dehydrogenase OS=Synechococcus sp. (strain WH7803) OX=32051 GN=gdh PE=4 SV=1	A5GJN6
A5GJN1	Dihydroorotase OS=Synechococcus sp. (strain WH7803) OX=32051 GN=pyrC PE=3 SV=1	9	5.92049	3.26011	1.78464	2.09808	1.9563	2.31506	4.05952	1.64639	2.70508	11.841	6.52022	3.56927	4.19615	3.91259	4.63011	8.11904	3.29278	5.41015	0.00110273	0.000567506	0.000689108	0.000770035	0.00057203	0.00073887	0.00108156	0.000603916	0.000932479	0.000786449	0.000693645	0.000872652	0.881996	1.10961	0.261106	0.197742	Dihydroorotase OS=Synechococcus sp. (strain WH7803) OX=32051 GN=pyrC PE=3 SV=1	A5GJN1
A5GJ98	MetC/metB Cystathionine beta-lyase/cystathioninegamma-synthase OS=Synechococcus sp. (strain WH7803) OX=32051 GN=SynWH7803_0587 PE=3 SV=1	3	0.153583	0.182871	0.0677446	0.0752181	0.0678828	0.0912124	0.113746	0.0187648	0.104546	0.307166	0.365742	0.135489	0.150436	0.135766	0.182425	0.227491	0.0375296	0.209092	2.86059e-05	3.18334e-05	2.61585e-05	2.76065e-05	1.98492e-05	2.91112e-05	3.03048e-05	6.88316e-06	3.60384e-05	2.88659e-05	2.55223e-05	2.44088e-05	0.884168	0.845593	0.26616	0.356447	MetC/metB Cystathionine beta-lyase/cystathioninegamma-synthase OS=Synechococcus sp. (strain WH7803) OX=32051 GN=SynWH7803_0587 PE=3 SV=1	A5GJ98
A5GPM9	Ecotin OS=Synechococcus sp. (strain WH7803) OX=32051 GN=eco PE=4 SV=1	3	4.39532	4.61634	4.9281	5.5334	3.6423	4.65359	7.53331	2.29324	4.88756	8.79065	9.23268	9.8562	11.0668	7.28461	9.30718	15.0666	4.58648	9.77512	0.00081866	0.000803593	0.00190291	0.00203087	0.00106503	0.00148523	0.00200707	0.000841188	0.00168481	0.00117505	0.00152704	0.00151102	1.29955	1.28592	0.267042	0.259308	Ecotin OS=Synechococcus sp. (strain WH7803) OX=32051 GN=eco PE=4 SV=1	A5GPM9
A5GNC1	Alanine dehydrogenase OS=Synechococcus sp. (strain WH7803) OX=32051 GN=ald PE=3 SV=1	2	0.0385317	0.114245	0.0234659	0.0127444	0.0216759	0.0421349	0.180441	0	0.0803127	0.0770634	0.22849	0.0469318	0.0254888	0.0433518	0.0842699	0.360883	0	0.160625	7.1768e-06	1.98872e-05	9.06097e-06	4.67744e-06	6.33814e-06	1.34477e-05	4.80743e-05	0	2.76849e-05	1.20417e-05	8.15443e-06	2.52531e-05	0.677185	2.09714	0.267176	0.267178	Alanine dehydrogenase OS=Synechococcus sp. (strain WH7803) OX=32051 GN=ald PE=3 SV=1	A5GNC1
A5GM53	Thioredoxin OS=Synechococcus sp. (strain WH7803) OX=32051 GN=trxA PE=3 SV=1	6	79.235	60.9873	48.7347	44.4127	57.8189	51.6537	67.0344	48.8513	57.5909	158.47	121.975	97.4694	88.8254	115.638	103.307	134.069	97.7025	115.182	0.0147581	0.0106164	0.0188181	0.0163003	0.0169065	0.0164857	0.0178597	0.0179192	0.0198524	0.0147309	0.0165642	0.0185438	1.12446	1.25884	0.269348	0.0873076	Thioredoxin OS=Synechococcus sp. (strain WH7803) OX=32051 GN=trxA PE=3 SV=1	A5GM53
A5GKV4	Uncharacterized protein OS=Synechococcus sp. (strain WH7803) OX=32051 GN=SynWH7803_1143 PE=4 SV=1	6	2.34419	1.72812	2.07714	3.75447	1.98525	1.30692	3.17041	2.79153	1.70238	4.68838	3.45624	4.15428	7.50894	3.97049	2.61384	6.34081	5.58305	3.40476	0.000436622	0.000300823	0.000802053	0.00137797	0.000580495	0.000417115	0.000844679	0.00102397	0.000586834	0.000513166	0.000791859	0.000818493	1.54308	1.59499	0.271176	0.191734	Uncharacterized protein OS=Synechococcus sp. (strain WH7803) OX=32051 GN=SynWH7803_1143 PE=4 SV=1	A5GKV4
A5GN39	DNA-binding protein HU OS=Synechococcus sp. (strain WH7803) OX=32051 GN=hup PE=3 SV=1	5	1.63225	1.27895	0.131155	1.25968	0.355616	0.667464	1.52993	0.635715	0.472468	3.26449	2.55791	0.26231	2.51935	0.711233	1.33493	3.05986	1.27143	0.944936	0.000304017	0.000222635	5.06433e-05	0.000462326	0.000103984	0.000213027	0.000407613	0.000233188	0.000162866	0.000192432	0.000259779	0.000267889	1.34998	1.39213	0.272122	0.0731481	DNA-binding protein HU OS=Synechococcus sp. (strain WH7803) OX=32051 GN=hup PE=3 SV=1	A5GN39
A5GIX6	Ribonuclease D OS=Synechococcus sp. (strain WH7803) OX=32051 GN=rnd PE=4 SV=1	7	4.41753	3.8226	1.75306	1.48314	2.2852	2.28481	2.02153	1.1425	2.14891	8.83506	7.6452	3.50612	2.96628	4.5704	4.56963	4.04306	2.285	4.29781	0.000822796	0.000665422	0.000676915	0.000544341	0.000668202	0.000729218	0.000538588	0.000419083	0.000740758	0.000721711	0.000647254	0.000566143	0.896832	0.784446	0.272421	0.146841	Ribonuclease D OS=Synechococcus sp. (strain WH7803) OX=32051 GN=rnd PE=4 SV=1	A5GIX6
A5GNB3	Probable 30S ribosomal protein PSRP-3 OS=Synechococcus sp. (strain WH7803) OX=32051 GN=SynWH7803_2002 PE=3 SV=1	3	6.26216	5.00949	2.47274	2.10012	3.50923	2.67022	3.28737	2.68417	3.18563	12.5243	10.019	4.94547	4.20025	7.01846	5.34044	6.57473	5.36834	6.37126	0.00116637	0.000872031	0.000954806	0.000770787	0.00102611	0.000852223	0.00087584	0.000984586	0.00109813	0.000997736	0.000883041	0.000986186	0.885045	0.988423	0.272574	0.470833	Probable 30S ribosomal protein PSRP-3 OS=Synechococcus sp. (strain WH7803) OX=32051 GN=SynWH7803_2002 PE=3 SV=1	A5GNB3
A5GIR8	30S ribosomal protein S9 OS=Synechococcus sp. (strain WH7803) OX=32051 GN=rpsI PE=3 SV=1	2	0.144223	0.0903658	0.236173	0.0887141	0.0211016	0.368383	0.0899271	0.0768445	0.290998	0.288446	0.180732	0.472345	0.177428	0.0422032	0.736765	0.179854	0.153689	0.581996	2.68626e-05	1.57305e-05	9.11942e-05	3.25598e-05	6.1702e-06	0.000117572	2.39589e-05	2.81875e-05	0.000100311	4.45958e-05	5.21008e-05	5.08192e-05	1.16829	1.13955	0.272979	0.156874	30S ribosomal protein S9 OS=Synechococcus sp. (strain WH7803) OX=32051 GN=rpsI PE=3 SV=1	A5GIR8
A5GJ82	Pyridoxal phosphate homeostasis protein OS=Synechococcus sp. (strain WH7803) OX=32051 GN=SynWH7803_0571 PE=3 SV=1	2	0.279939	0.179564	0.160984	0.100068	0.16801	0.269797	0.312472	0.0428791	0.265254	0.559878	0.359128	0.321968	0.200135	0.33602	0.539594	0.624944	0.0857581	0.530509	5.21406e-05	3.12578e-05	6.21614e-05	3.67268e-05	4.91269e-05	8.6108e-05	8.32507e-05	1.57286e-05	9.1437e-05	4.85199e-05	5.73206e-05	6.34721e-05	1.18138	1.30817	0.273305	0.215119	Pyridoxal phosphate homeostasis protein OS=Synechococcus sp. (strain WH7803) OX=32051 GN=SynWH7803_0571 PE=3 SV=1	A5GJ82
A5GKM3	Anti-sigma factor antagonist OS=Synechococcus sp. (strain WH7803) OX=32051 GN=spoIIAA PE=3 SV=1	3	0.580454	0.874609	0.704254	0.368534	0.565278	0.807217	0.580923	0.56004	0.973815	1.16091	1.74922	1.40851	0.737067	1.13056	1.61443	1.16185	1.12008	1.94763	0.000108114	0.000152248	0.000271936	0.000135259	0.00016529	0.00025763	0.000154773	0.000205429	0.000335688	0.000177433	0.00018606	0.000231963	1.04862	1.30733	0.275919	0.00411867	Anti-sigma factor antagonist OS=Synechococcus sp. (strain WH7803) OX=32051 GN=spoIIAA PE=3 SV=1	A5GKM3
A5GLB2	Ribulose-phosphate 3-epimerase OS=Synechococcus sp. (strain WH7803) OX=32051 GN=cbbE PE=3 SV=1	5	15.0694	9.24513	7.70477	5.89796	6.83862	8.0449	11.9297	11.9572	8.2263	30.1387	18.4903	15.4095	11.7959	13.6772	16.0898	23.8595	23.9144	16.4526	0.00280677	0.00160935	0.00297507	0.00216467	0.00199964	0.0025676	0.00317839	0.00438605	0.00283572	0.00246373	0.00224397	0.00346672	0.910801	1.4071	0.277348	0.190325	Ribulose-phosphate 3-epimerase OS=Synechococcus sp. (strain WH7803) OX=32051 GN=cbbE PE=3 SV=1	A5GLB2
A5GN88	Cytochrome c-550 OS=Synechococcus sp. (strain WH7803) OX=32051 GN=psbV PE=3 SV=1	2	0.222417	0.32077	0.125757	0.127764	0.0893417	0.521081	0.138862	0.0462024	0.622424	0.444835	0.64154	0.251515	0.255529	0.178683	1.04216	0.277725	0.0924048	1.24485	4.14268e-05	5.58383e-05	4.85591e-05	4.6892e-05	2.61239e-05	0.000166307	3.69965e-05	1.69476e-05	0.000214559	4.86081e-05	7.97744e-05	8.95009e-05	1.64118	1.84128	0.277967	0.292355	Cytochrome c-550 OS=Synechococcus sp. (strain WH7803) OX=32051 GN=psbV PE=3 SV=1	A5GN88
A5GIK8	Conserved hpothetical protein OS=Synechococcus sp. (strain WH7803) OX=32051 GN=SynWH7803_0347 PE=4 SV=1	4	2.34179	0.96841	0.264452	1.01427	1.06632	0.465694	1.27534	1.27676	0.197305	4.68358	1.93682	0.528904	2.02855	2.13263	0.931388	2.55068	2.55351	0.394611	0.000436175	0.000168577	0.000102114	0.000372258	0.000311796	0.00014863	0.000339784	0.00046833	6.8014e-05	0.000235622	0.000277561	0.000292042	1.178	1.23945	0.277973	0.345721	Conserved hpothetical protein OS=Synechococcus sp. (strain WH7803) OX=32051 GN=SynWH7803_0347 PE=4 SV=1	A5GIK8
A5GJT2	Oligopeptidase A OS=Synechococcus sp. (strain WH7803) OX=32051 GN=prlC PE=3 SV=1	2	0.173459	0.123417	0.0913053	0.0978973	0.0427803	0.197471	0.253347	0.0242503	0.14684	0.346918	0.246835	0.182611	0.195795	0.0855605	0.394942	0.506694	0.0485007	0.29368	3.2308e-05	2.1484e-05	3.52561e-05	3.59303e-05	1.25091e-05	6.30246e-05	6.74982e-05	8.89532e-06	5.06179e-05	2.96827e-05	3.71547e-05	4.23371e-05	1.25173	1.42633	0.279951	0.228789	Oligopeptidase A OS=Synechococcus sp. (strain WH7803) OX=32051 GN=prlC PE=3 SV=1	A5GJT2
A5GN08	Uncharacterized conserved secreted protein OS=Synechococcus sp. (strain WH7803) OX=32051 GN=SynWH7803_1897 PE=4 SV=1	2	1.8752	1.63381	0.609067	2.58803	0.786063	0.475288	1.13295	1.44997	0.439224	3.7504	3.26762	1.21813	5.17606	1.57213	0.950577	2.26591	2.89994	0.878448	0.000349269	0.000284407	0.000235181	0.000949858	0.000229848	0.000151692	0.000301848	0.000531866	0.000151407	0.000289619	0.0004438	0.000328374	1.53236	1.13381	0.280681	0.373598	Uncharacterized conserved secreted protein OS=Synechococcus sp. (strain WH7803) OX=32051 GN=SynWH7803_1897 PE=4 SV=1	A5GN08
A5GKE4	Uncharacterized protein OS=Synechococcus sp. (strain WH7803) OX=32051 GN=SynWH7803_0983 PE=4 SV=1	2	3.86321	2.0777	1.51838	3.3202	1.83553	1.0891	3.43391	2.39117	1.17659	7.72642	4.15541	3.03676	6.6404	3.67106	2.17821	6.86782	4.78234	2.35319	0.000719549	0.000361678	0.000586297	0.00121858	0.000536717	0.000347597	0.000914883	0.000877111	0.000405588	0.000555841	0.000700964	0.000732527	1.26109	1.31787	0.283389	0.236214	Uncharacterized protein OS=Synechococcus sp. (strain WH7803) OX=32051 GN=SynWH7803_0983 PE=4 SV=1	A5GKE4
A5GIT4	50S ribosomal protein L24 OS=Synechococcus sp. (strain WH7803) OX=32051 GN=rplX PE=3 SV=1	3	1.49536	1.81725	1.32912	0.891282	0.914934	1.84546	0.608581	0.123414	0.481243	2.99073	3.63451	2.65825	1.78256	1.82987	3.69092	1.21716	0.246828	0.962486	0.000278522	0.00031634	0.000513219	0.000327118	0.000267531	0.000588995	0.000162142	4.52698e-05	0.000165891	0.00036936	0.000394548	0.000124434	1.06819	0.336891	0.286983	0.0345327	50S ribosomal protein L24 OS=Synechococcus sp. (strain WH7803) OX=32051 GN=rplX PE=3 SV=1	A5GIT4
A5GLP1	Uncharacterized protein OS=Synechococcus sp. (strain WH7803) OX=32051 GN=SynWH7803_1430 PE=4 SV=1	6	2.85878	2.70727	2.03234	1.18029	1.90872	2.10871	2.12471	0.738217	2.12614	5.71755	5.41455	4.06468	2.36058	3.81743	4.21741	4.24941	1.47643	4.25228	0.000532467	0.000471271	0.000784755	0.00043319	0.000558117	0.000673011	0.000566077	0.000270787	0.00073291	0.000596164	0.000554773	0.000523258	0.93057	0.877708	0.292644	0.199037	Uncharacterized protein OS=Synechococcus sp. (strain WH7803) OX=32051 GN=SynWH7803_1430 PE=4 SV=1	A5GLP1
A5GJ81	Uncharacterized protein OS=Synechococcus sp. (strain WH7803) OX=32051 GN=SynWH7803_0570 PE=4 SV=1	2	0.556675	0.6004	0.215561	0.196484	0.411784	0.228564	0.506342	0.236288	0.343253	1.11335	1.2008	0.431123	0.392968	0.823568	0.457129	1.01268	0.472577	0.686505	0.000103685	0.000104515	8.32355e-05	7.21135e-05	0.000120407	7.29483e-05	0.000134903	8.66735e-05	0.000118324	9.7145e-05	8.84898e-05	0.0001133	0.910904	1.1663	0.29638	0.221525	Uncharacterized protein OS=Synechococcus sp. (strain WH7803) OX=32051 GN=SynWH7803_0570 PE=4 SV=1	A5GJ81
A5GJ01	Uncharacterized protein OS=Synechococcus sp. (strain WH7803) OX=32051 GN=SynWH7803_0490 PE=4 SV=1	3	1.15921	0.941165	0.630554	0.499403	0.925143	0.775427	1.13411	0.569159	1.29422	2.31843	1.88233	1.26111	0.998805	1.85029	1.55085	2.26821	1.13832	2.58843	0.000215912	0.000163834	0.000243478	0.000183291	0.000270516	0.000247484	0.000302156	0.000208774	0.000446135	0.000207741	0.000233764	0.000319022	1.12526	1.53567	0.298118	0.0712684	Uncharacterized protein OS=Synechococcus sp. (strain WH7803) OX=32051 GN=SynWH7803_0490 PE=4 SV=1	A5GJ01
A5GLA3	30S ribosomal protein S18 OS=Synechococcus sp. (strain WH7803) OX=32051 GN=rpsR PE=3 SV=1	2	0.258768	0.299318	0.636692	0.186439	0.0780915	0.936382	0.239441	0.0499191	0.849424	0.517535	0.598636	1.27338	0.372878	0.156183	1.87276	0.478881	0.0998383	1.69885	4.81973e-05	5.2104e-05	0.000245848	6.84268e-05	2.28343e-05	0.000298854	6.37932e-05	1.83109e-05	0.000292809	0.000115383	0.000130038	0.000124971	1.12701	1.0831	0.301194	0.361429	30S ribosomal protein S18 OS=Synechococcus sp. (strain WH7803) OX=32051 GN=rpsR PE=3 SV=1	A5GLA3
A5GJN2	Uncharacterized protein OS=Synechococcus sp. (strain WH7803) OX=32051 GN=SynWH7803_0721 PE=4 SV=1	5	2.64735	1.66349	1.54559	1.0577	1.38168	1.36057	2.375	1.26547	2.141	5.2947	3.32699	3.09117	2.1154	2.76337	2.72113	4.74999	2.53095	4.282	0.000493087	0.000289574	0.000596803	0.000388196	0.000404011	0.000434236	0.000632761	0.000464191	0.000738033	0.000459821	0.000408814	0.000611662	0.889072	1.33022	0.303482	0.00279353	Uncharacterized protein OS=Synechococcus sp. (strain WH7803) OX=32051 GN=SynWH7803_0721 PE=4 SV=1	A5GJN2
A5GIU9	HAD superfamily hydrolase OS=Synechococcus sp. (strain WH7803) OX=32051 GN=SynWH7803_0438 PE=4 SV=1	4	0.509829	0.454959	0.24491	0.162116	0.296292	0.306511	0.442909	0.334222	0.346755	1.01966	0.909917	0.48982	0.324232	0.592585	0.613023	0.885818	0.668444	0.69351	9.49592e-05	7.91972e-05	9.45679e-05	5.94997e-05	8.66372e-05	9.78257e-05	0.000118002	0.000122597	0.000119531	8.95748e-05	8.13209e-05	0.000120043	0.907855	1.34015	0.303504	0.0212443	HAD superfamily hydrolase OS=Synechococcus sp. (strain WH7803) OX=32051 GN=SynWH7803_0438 PE=4 SV=1	A5GIU9
A5GME9	Ornithine carbamoyltransferase OS=Synechococcus sp. (strain WH7803) OX=32051 GN=argF PE=3 SV=1	9	1.58093	1.98019	0.858988	0.476066	0.798413	1.37165	0.892448	0.341544	1.29354	3.16185	3.96039	1.71798	0.952132	1.59683	2.74329	1.7849	0.683088	2.58708	0.000294458	0.000344704	0.000331684	0.000174726	0.00023346	0.000437773	0.000237772	0.000125283	0.000445901	0.000323615	0.000281986	0.000269652	0.871362	0.833248	0.314974	0.315849	Ornithine carbamoyltransferase OS=Synechococcus sp. (strain WH7803) OX=32051 GN=argF PE=3 SV=1	A5GME9
A5GHW4	dTDP-4-dehydrorhamnose 3,5-epimerase OS=Synechococcus sp. (strain WH7803) OX=32051 GN=rfbC PE=3 SV=1	6	13.6095	13.1268	15.9269	6.58319	9.91016	14.3822	10.5945	9.12185	18.3946	27.219	26.2535	31.8539	13.1664	19.8203	28.7644	21.189	18.2437	36.7892	0.00253487	0.00228505	0.00614992	0.00241616	0.00289777	0.00459021	0.00282265	0.003346	0.00634088	0.00365661	0.00330138	0.00416985	0.902851	1.14036	0.316874	0.10164	dTDP-4-dehydrorhamnose 3,5-epimerase OS=Synechococcus sp. (strain WH7803) OX=32051 GN=rfbC PE=3 SV=1	A5GHW4
A5GHT3	Aspartate-semialdehyde dehydrogenase OS=Synechococcus sp. (strain WH7803) OX=32051 GN=asd PE=3 SV=1	3	0.125496	0.213554	0.161478	0.0667051	0.0735274	0.20872	0.222558	0.0242601	0.245118	0.250993	0.427108	0.322956	0.13341	0.147055	0.41744	0.445116	0.0485203	0.490236	2.33746e-05	3.71745e-05	6.23521e-05	2.44821e-05	2.14997e-05	6.66148e-05	5.92952e-05	8.89892e-06	8.44956e-05	4.09671e-05	3.75322e-05	5.08966e-05	0.916156	1.24238	0.317301	0.330708	Aspartate-semialdehyde dehydrogenase OS=Synechococcus sp. (strain WH7803) OX=32051 GN=asd PE=3 SV=1	A5GHT3
P0A330	Carbon dioxide-concentrating mechanism protein CcmK OS=Synechococcus sp. (strain WH7803) OX=32051 GN=ccmK PE=3 SV=1	5	21.8907	15.0743	3.69505	8.91931	11.3387	7.76258	13.0939	14.0409	6.55603	43.7813	30.1487	7.3901	17.8386	22.6774	15.5252	26.1877	28.0817	13.1121	0.00407729	0.00262408	0.00142678	0.00327356	0.00331549	0.00247749	0.00348855	0.00515036	0.00225996	0.00270938	0.00302218	0.00363295	1.11545	1.34088	0.318516	0.206428	Carbon dioxide-concentrating mechanism protein CcmK OS=Synechococcus sp. (strain WH7803) OX=32051 GN=ccmK PE=3 SV=1	P0A330
A5GMW2	Cytochrome f OS=Synechococcus sp. (strain WH7803) OX=32051 GN=petA PE=3 SV=1	2	0.0884672	0.346266	0.26176	0.157425	0.104675	0.387674	0.203325	0.0430413	0.439027	0.176934	0.692531	0.523519	0.314849	0.20935	0.775347	0.40665	0.0860825	0.878053	1.64776e-05	6.02764e-05	0.000101074	5.77779e-05	3.06075e-05	0.000123729	5.41711e-05	1.57881e-05	0.000151339	5.92761e-05	7.07049e-05	7.37659e-05	1.19281	1.24445	0.322211	0.336998	Cytochrome f OS=Synechococcus sp. (strain WH7803) OX=32051 GN=petA PE=3 SV=1	A5GMW2
Q9R6T9	Photosystem I P700 chlorophyll a apoprotein A2 OS=Synechococcus sp. (strain WH7803) OX=32051 GN=psaB PE=3 SV=1	5	0.109498	1.05996	0.408551	0.333721	0.212256	0.965509	0.441831	0.520357	0.877809	0.218996	2.11991	0.817102	0.667441	0.424511	1.93102	0.883662	1.04071	1.75562	2.03947e-05	0.000184512	0.000157755	0.000122482	6.20645e-05	0.00030815	0.000117715	0.000190873	0.000302593	0.000120887	0.000164232	0.000203727	1.35856	1.68526	0.328725	0.0891414	Photosystem I P700 chlorophyll a apoprotein A2 OS=Synechococcus sp. (strain WH7803) OX=32051 GN=psaB PE=3 SV=1	Q9R6T9
A5GL15	3-dehydroquinate synthase OS=Synechococcus sp. (strain WH7803) OX=32051 GN=aroB PE=3 SV=1	2	0.179352	0.243176	0.152347	0.0987037	0.1448	0.160284	0.149082	0.0983726	0.17833	0.358704	0.486352	0.304694	0.197407	0.289601	0.320568	0.298163	0.196745	0.356661	3.34055e-05	4.23311e-05	5.88264e-05	3.62262e-05	4.23403e-05	5.1156e-05	3.97192e-05	3.60843e-05	6.1473e-05	4.48543e-05	4.32408e-05	4.57588e-05	0.964028	1.02017	0.329022	0.415477	3-dehydroquinate synthase OS=Synechococcus sp. (strain WH7803) OX=32051 GN=aroB PE=3 SV=1	A5GL15
A5GIA3	UDP-glucose 4-epimerase OS=Synechococcus sp. (strain WH7803) OX=32051 GN=galE PE=4 SV=1	2	0.397265	0.411509	0.270117	0.228776	0.232862	0.326055	0.354902	0.170707	0.36245	0.794529	0.823019	0.540233	0.457551	0.465725	0.65211	0.709804	0.341414	0.7249	7.39933e-05	7.16338e-05	0.000104301	8.39652e-05	6.809e-05	0.000104063	9.45552e-05	6.26175e-05	0.000124942	8.33094e-05	8.53728e-05	9.40381e-05	1.02477	1.12878	0.33119	0.195345	UDP-glucose 4-epimerase OS=Synechococcus sp. (strain WH7803) OX=32051 GN=galE PE=4 SV=1	A5GIA3
P27288	R-phycocyanin alpha chain OS=Synechococcus sp. (strain WH7803) OX=32051 GN=rpcA PE=3 SV=3	8	11.17	8.90228	3.95931	6.8002	4.22861	5.4896	6.7789	4.38836	5.28621	22.34	17.8046	7.91862	13.6004	8.45722	10.9792	13.5578	8.77672	10.5724	0.00208049	0.00154967	0.00152882	0.00249581	0.00123646	0.00175205	0.00180608	0.0016097	0.00182223	0.00171966	0.00182811	0.001746	1.06306	1.01532	0.334085	0.443838	R-phycocyanin alpha chain OS=Synechococcus sp. (strain WH7803) OX=32051 GN=rpcA PE=3 SV=3	P27288
A5GND6	Anchor polypeptide LCM OS=Synechococcus sp. (strain WH7803) OX=32051 GN=apcE PE=3 SV=1	14	6.23572	6.98117	3.02522	1.91459	4.91741	3.49375	3.98863	3.49625	2.59262	12.4714	13.9623	6.05045	3.82917	9.83483	6.98751	7.97725	6.9925	5.18524	0.00116145	0.00121525	0.00116814	0.000702691	0.00143787	0.00111506	0.00106267	0.00128247	0.000893713	0.00118161	0.00108521	0.00107962	0.918413	0.913682	0.337151	0.204883	Anchor polypeptide LCM OS=Synechococcus sp. (strain WH7803) OX=32051 GN=apcE PE=3 SV=1	A5GND6
A5GJ92	Uncharacterized protein OS=Synechococcus sp. (strain WH7803) OX=32051 GN=SynWH7803_0581 PE=4 SV=1	6	2.97042	4.2215	1.50831	1.22029	2.82131	2.18825	2.44046	1.1707	1.73443	5.94085	8.443	3.01662	2.44058	5.64261	4.37649	4.88092	2.3414	3.46886	0.000553262	0.000734861	0.00058241	0.00044787	0.000824963	0.000698397	0.000650202	0.000429427	0.000597883	0.000623511	0.000657076	0.000559171	1.05383	0.89681	0.339198	0.32632	Uncharacterized protein OS=Synechococcus sp. (strain WH7803) OX=32051 GN=SynWH7803_0581 PE=4 SV=1	A5GJ92
A5GI39	Uncharacterized protein OS=Synechococcus sp. (strain WH7803) OX=32051 GN=SynWH7803_0178 PE=4 SV=1	4	9.74278	5.9189	1.60103	2.50264	7.52035	3.86026	9.1713	15.9261	2.73113	19.4856	11.8378	3.20206	5.00528	15.0407	7.72053	18.3426	31.8523	5.46226	0.00181466	0.00103034	0.000618212	0.000918518	0.00219898	0.00123204	0.00244347	0.0058419	0.00094146	0.0011544	0.00144985	0.00307561	1.25593	2.66424	0.339635	0.157879	Uncharacterized protein OS=Synechococcus sp. (strain WH7803) OX=32051 GN=SynWH7803_0178 PE=4 SV=1	A5GI39
A5GPD3	50S ribosomal protein L10 OS=Synechococcus sp. (strain WH7803) OX=32051 GN=rplJ PE=3 SV=1	4	4.73116	3.37163	2.86428	1.90817	3.47604	3.49172	2.87808	2.81093	2.97474	9.46231	6.74325	5.72856	3.81634	6.95207	6.98344	5.75616	5.62186	5.94947	0.000881211	0.000586918	0.00110599	0.000700336	0.00101641	0.00111441	0.000766796	0.00103108	0.00102543	0.000858041	0.000943719	0.000941104	1.09985	1.09681	0.340808	0.345529	50S ribosomal protein L10 OS=Synechococcus sp. (strain WH7803) OX=32051 GN=rplJ PE=3 SV=1	A5GPD3
A5GJ13	Phycobilisome linker polypeptide, C-phycoerythrin-associated OS=Synechococcus sp. (strain WH7803) OX=32051 GN=mpeD PE=3 SV=1	23	30.8591	39.8296	15.9182	13.1972	26.9316	16.3986	20.1569	20.2139	15.694	61.7182	79.6593	31.8363	26.3945	53.8633	32.7973	40.3137	40.4279	31.3879	0.00574772	0.00693337	0.00614654	0.00484365	0.00787493	0.00523376	0.00537031	0.00741472	0.00540993	0.00627588	0.00598411	0.00606499	0.95351	0.966397	0.341364	0.309249	Phycobilisome linker polypeptide, C-phycoerythrin-associated OS=Synechococcus sp. (strain WH7803) OX=32051 GN=mpeD PE=3 SV=1	A5GJ13
A5GL89	Uncharacterized protein OS=Synechococcus sp. (strain WH7803) OX=32051 GN=SynWH7803_1278 PE=4 SV=1	5	4.22572	3.74476	1.78349	1.96603	3.08241	2.02543	3.00589	2.49372	2.47229	8.45144	7.48951	3.56697	3.93206	6.16482	4.05085	6.01178	4.98744	4.94459	0.00078707	0.000651871	0.000688664	0.000721571	0.00090131	0.000646432	0.000800848	0.000914726	0.000852235	0.000709202	0.000756438	0.000855936	1.0666	1.2069	0.343464	0.0899458	Uncharacterized protein OS=Synechococcus sp. (strain WH7803) OX=32051 GN=SynWH7803_1278 PE=4 SV=1	A5GL89
A5GIS4	30S ribosomal protein S13 OS=Synechococcus sp. (strain WH7803) OX=32051 GN=rpsM PE=3 SV=1	2	0.26518	0.253609	0.227296	0.0557364	0.440344	0.252731	0.0186168	0.00215453	0.286604	0.530361	0.507219	0.454593	0.111473	0.880688	0.505462	0.0372336	0.00430906	0.573208	4.93917e-05	4.41472e-05	8.77668e-05	2.04563e-05	0.000128758	8.06612e-05	4.96001e-06	7.90307e-07	9.87965e-05	6.04352e-05	7.66253e-05	3.48489e-05	1.26789	0.576633	0.343697	0.148574	30S ribosomal protein S13 OS=Synechococcus sp. (strain WH7803) OX=32051 GN=rpsM PE=3 SV=1	A5GIS4
A5GNR2	Ferredoxin-thioredoxin reductase, catalytic chain OS=Synechococcus sp. (strain WH7803) OX=32051 GN=ftrC PE=3 SV=1	4	6.92136	11.0559	5.62191	3.19441	10.1588	5.75381	4.82365	9.22977	8.17442	13.8427	22.1118	11.2438	6.38881	20.3177	11.5076	9.6473	18.4595	16.3488	0.00128915	0.00192456	0.00217081	0.00117241	0.00297049	0.00183638	0.00128515	0.00338559	0.00281784	0.00179484	0.00199309	0.00249619	1.11046	1.39076	0.344522	0.119882	Ferredoxin-thioredoxin reductase, catalytic chain OS=Synechococcus sp. (strain WH7803) OX=32051 GN=ftrC PE=3 SV=1	A5GNR2
A5GJ16	Phycobilisome rod-core linker polypeptide cpcG (L-RC 28.5) OS=Synechococcus sp. (strain WH7803) OX=32051 GN=cpcG2 PE=3 SV=1	2	1.15478	0.952885	0.369267	0.479036	0.685977	0.365022	0.629342	0.377722	0.291496	2.30957	1.90577	0.738534	0.958071	1.37195	0.730045	1.25868	0.755445	0.582991	0.000215086	0.000165874	0.000142586	0.000175816	0.000200583	0.0001165	0.000167673	0.000138553	0.000100483	0.000174516	0.000164299	0.00013557	0.941459	0.776834	0.348873	0.0115022	Phycobilisome rod-core linker polypeptide cpcG (L-RC 28.5) OS=Synechococcus sp. (strain WH7803) OX=32051 GN=cpcG2 PE=3 SV=1	A5GJ16
A5GLF7	Allophycocyanin beta-18 subunit OS=Synechococcus sp. (strain WH7803) OX=32051 GN=apcE PE=3 SV=1	6	5.39367	5.7634	1.88131	2.14455	3.22028	2.7148	2.99482	0.927512	2.86675	10.7873	11.5268	3.76262	4.2891	6.44056	5.42959	5.98964	1.85502	5.7335	0.00100461	0.00100327	0.000726437	0.000787092	0.000941624	0.00086645	0.000797898	0.000340223	0.00098821	0.000911438	0.000865055	0.000708777	0.949111	0.777647	0.348949	0.263533	Allophycocyanin beta-18 subunit OS=Synechococcus sp. (strain WH7803) OX=32051 GN=apcE PE=3 SV=1	A5GLF7
A5GN54	Cupin, RmlC-type superfamily protein OS=Synechococcus sp. (strain WH7803) OX=32051 GN=SynWH7803_1943 PE=4 SV=1	3	0.957598	0.778497	0.28161	0.313643	0.687128	0.505066	0.948208	0.532847	0.525785	1.9152	1.55699	0.56322	0.627286	1.37426	1.01013	1.89642	1.06569	1.05157	0.000178359	0.000135517	0.000108739	0.000115113	0.000200919	0.000161196	0.000252627	0.000195455	0.000181246	0.000140872	0.000159076	0.000209776	1.12923	1.48913	0.349883	0.00213035	Cupin, RmlC-type superfamily protein OS=Synechococcus sp. (strain WH7803) OX=32051 GN=SynWH7803_1943 PE=4 SV=1	A5GN54
A5GIS9	30S ribosomal protein S5 OS=Synechococcus sp. (strain WH7803) OX=32051 GN=rpsE PE=3 SV=1	3	0.0543031	0.19839	0.153193	0.0198481	0.078259	0.208294	0.0710547	0.0529819	0.173107	0.108606	0.396779	0.306387	0.0396962	0.156518	0.416588	0.142109	0.105964	0.346214	1.01143e-05	3.45348e-05	5.91531e-05	7.28464e-06	2.28833e-05	6.64789e-05	1.89308e-05	1.94344e-05	5.96725e-05	3.46008e-05	3.22156e-05	3.26792e-05	0.931066	0.944465	0.352991	0.404873	30S ribosomal protein S5 OS=Synechococcus sp. (strain WH7803) OX=32051 GN=rpsE PE=3 SV=1	A5GIS9
A5GLA6	Uncharacterized protein OS=Synechococcus sp. (strain WH7803) OX=32051 GN=SynWH7803_1295 PE=4 SV=1	4	0.209286	0.144501	0.0586902	0.0716521	0.0923206	0.0837343	0.112176	0.042199	0.0704762	0.418572	0.289002	0.11738	0.143304	0.184641	0.167469	0.224352	0.084398	0.140952	3.8981e-05	2.51542e-05	2.26622e-05	2.62977e-05	2.6995e-05	2.67245e-05	2.98867e-05	1.54791e-05	2.42941e-05	2.89325e-05	2.66724e-05	2.322e-05	0.921884	0.802558	0.354418	0.130207	Uncharacterized protein OS=Synechococcus sp. (strain WH7803) OX=32051 GN=SynWH7803_1295 PE=4 SV=1	A5GLA6
A5GNP7	HIT family hydrolase OS=Synechococcus sp. (strain WH7803) OX=32051 GN=SynWH7803_2136 PE=4 SV=1	3	3.21698	3.19049	2.33441	1.70682	3.02046	2.29492	3.30772	3.04175	3.308	6.43395	6.38098	4.66881	3.41364	6.04092	4.58984	6.61544	6.0835	6.61601	0.000599184	0.000555387	0.000901393	0.000626438	0.000883196	0.000732444	0.000881263	0.00111575	0.00114032	0.000685321	0.000747359	0.00104578	1.09052	1.52597	0.354712	0.0349955	HIT family hydrolase OS=Synechococcus sp. (strain WH7803) OX=32051 GN=SynWH7803_2136 PE=4 SV=1	A5GNP7
A5GPU4	Threonine synthase OS=Synechococcus sp. (strain WH7803) OX=32051 GN=thrC PE=3 SV=1	3	0.375873	0.593991	1.12546	0.306692	0.546921	1.18977	0.553308	0.925707	1.10185	0.751746	1.18798	2.25091	0.613385	1.09384	2.37955	1.10662	1.85141	2.2037	7.0009e-05	0.000103399	0.000434576	0.000112562	0.000159922	0.000379726	0.000147416	0.00033956	0.000379823	0.000202661	0.000217404	0.000288933	1.07274	1.42569	0.357386	0.206412	Threonine synthase OS=Synechococcus sp. (strain WH7803) OX=32051 GN=thrC PE=3 SV=1	A5GPU4
A5GJE5	Transaldolase OS=Synechococcus sp. (strain WH7803) OX=32051 GN=tal PE=3 SV=1	12	2.09804	3.64804	2.00027	1.5384	2.4101	2.00783	1.50794	1.41805	1.80217	4.19608	7.29609	4.00053	3.07679	4.8202	4.01566	3.01589	2.8361	3.60433	0.000390774	0.000635036	0.00077237	0.000564622	0.000704724	0.000640816	0.000401755	0.000520159	0.000621232	0.000599393	0.000636721	0.000514382	1.06228	0.858171	0.358761	0.112838	Transaldolase OS=Synechococcus sp. (strain WH7803) OX=32051 GN=tal PE=3 SV=1	A5GJE5
A5GM16	Aminopeptidase N OS=Synechococcus sp. (strain WH7803) OX=32051 GN=pepN PE=4 SV=1	16	0.598857	1.45029	1.71313	0.381919	0.736191	2.02434	1.06442	0.27708	1.87939	1.19771	2.90059	3.42626	0.763838	1.47238	4.04868	2.12884	0.554159	3.75878	0.000111541	0.000252461	0.000661497	0.000140172	0.000215265	0.000646085	0.00028359	0.000101636	0.000647853	0.000341833	0.000333841	0.00034436	0.976619	1.00739	0.359896	0.490454	Aminopeptidase N OS=Synechococcus sp. (strain WH7803) OX=32051 GN=pepN PE=4 SV=1	A5GM16
A5GLE0	30S ribosomal protein S2 OS=Synechococcus sp. (strain WH7803) OX=32051 GN=rpsB PE=3 SV=1	3	0.00388397	0.0608074	0.131612	0.00706725	0.00796499	0.203288	0.0216275	0.001786	0.116515	0.00776794	0.121615	0.263225	0.0141345	0.01593	0.406576	0.0432549	0.00357201	0.23303	7.23416e-07	1.05851e-05	5.08199e-05	2.59382e-06	2.329e-06	6.4881e-05	5.76212e-06	6.55128e-07	4.01644e-05	2.07095e-05	2.32679e-05	1.55272e-05	1.12354	0.749764	0.365001	0.208802	30S ribosomal protein S2 OS=Synechococcus sp. (strain WH7803) OX=32051 GN=rpsB PE=3 SV=1	A5GLE0
A5GJX0	Predicted NAD/FAD-dependent oxidoreductase OS=Synechococcus sp. (strain WH7803) OX=32051 GN=SynWH7803_0809 PE=4 SV=1	4	1.17301	0.59607	0.552642	0.322266	0.517943	0.681152	0.760128	0.234434	0.91429	2.34601	1.19214	1.10528	0.644532	1.03589	1.3623	1.52026	0.468867	1.82858	0.000218481	0.000103761	0.000213394	0.000118278	0.000151449	0.000217395	0.000202518	8.59931e-05	0.000315169	0.000178545	0.000162374	0.000201227	0.909428	1.12703	0.373881	0.312104	Predicted NAD/FAD-dependent oxidoreductase OS=Synechococcus sp. (strain WH7803) OX=32051 GN=SynWH7803_0809 PE=4 SV=1	A5GJX0
A5GHN7	Nucleoid-associated protein SynWH7803_0026 OS=Synechococcus sp. (strain WH7803) OX=32051 GN=SynWH7803_0026 PE=3 SV=1	2	0.900063	0.801314	0.523281	0.587756	0.434851	0.590714	1.49384	0.494194	0.779466	1.80013	1.60263	1.04656	1.17551	0.869701	1.18143	2.98767	0.988389	1.55893	0.000167643	0.000139489	0.000202056	0.000215718	0.000127152	0.000188531	0.000397997	0.000181277	0.000268693	0.00016973	0.000177134	0.000282655	1.04362	1.66533	0.375351	0.0982258	Nucleoid-associated protein SynWH7803_0026 OS=Synechococcus sp. (strain WH7803) OX=32051 GN=SynWH7803_0026 PE=3 SV=1	A5GHN7
A5GNE6	Nitrogen regulatory protein P-II OS=Synechococcus sp. (strain WH7803) OX=32051 GN=glnB PE=3 SV=1	9	125.097	67.6321	53.799	56.5965	64.3839	61.128	69.2304	63.1365	57.3907	250.195	135.264	107.598	113.193	128.768	122.256	138.461	126.273	114.781	0.0233003	0.0117731	0.0207736	0.020772	0.0188261	0.0195095	0.0184448	0.0231592	0.0197834	0.0186156	0.0197026	0.0204625	1.05839	1.09921	0.376118	0.371201	Nitrogen regulatory protein P-II OS=Synechococcus sp. (strain WH7803) OX=32051 GN=glnB PE=3 SV=1	A5GNE6
A5GKK1	Acetyl-coenzyme A synthetase OS=Synechococcus sp. (strain WH7803) OX=32051 GN=acsA PE=3 SV=1	2	0.319097	0.293935	0.151619	0.222228	0.0625265	0.164302	0.322963	0.0292332	0.117765	0.638193	0.587871	0.303238	0.444457	0.125053	0.328603	0.645926	0.0584663	0.235531	5.9434e-05	5.1167e-05	5.85453e-05	8.15622e-05	1.8283e-05	5.24382e-05	8.60457e-05	1.07231e-05	4.05954e-05	5.63821e-05	5.07612e-05	4.57881e-05	0.900307	0.812103	0.378618	0.322314	Acetyl-coenzyme A synthetase OS=Synechococcus sp. (strain WH7803) OX=32051 GN=acsA PE=3 SV=1	A5GKK1
A5GPD2	50S ribosomal protein L7/L12 OS=Synechococcus sp. (strain WH7803) OX=32051 GN=rplL PE=3 SV=1	6	57.4027	41.8775	22.4532	21.3453	38.8353	29.6447	33.6014	40.7351	24.6748	114.805	83.7549	44.9065	42.6906	77.6705	59.2894	67.2028	81.4701	49.3496	0.0106916	0.00728985	0.00866995	0.00783414	0.0113556	0.00946135	0.0089523	0.0149421	0.00850576	0.00888381	0.00955037	0.0108001	1.07503	1.2157	0.385286	0.288574	50S ribosomal protein L7/L12 OS=Synechococcus sp. (strain WH7803) OX=32051 GN=rplL PE=3 SV=1	A5GPD2
A5GNX7	Glutathione S-transferase OS=Synechococcus sp. (strain WH7803) OX=32051 GN=gst PE=4 SV=1	5	2.43423	2.02082	1.0398	0.885243	1.04482	2.21659	1.87442	0.990963	1.74656	4.86846	4.04163	2.07961	1.77049	2.08964	4.43317	3.74884	1.98193	3.49312	0.000453392	0.000351775	0.000401503	0.000324902	0.00030551	0.000707442	0.000499395	0.000363497	0.000602063	0.000402223	0.000445951	0.000488319	1.10872	1.21405	0.386968	0.138235	Glutathione S-transferase OS=Synechococcus sp. (strain WH7803) OX=32051 GN=gst PE=4 SV=1	A5GNX7
A5GJ24	S-adenosylmethionine synthase OS=Synechococcus sp. (strain WH7803) OX=32051 GN=metK PE=3 SV=1	9	1.47287	1.93152	2.00537	0.586913	1.14932	2.75086	1.36535	1.20749	2.99603	2.94574	3.86304	4.01073	1.17383	2.29864	5.50172	2.73069	2.41499	5.99206	0.000274332	0.000336231	0.000774339	0.000215409	0.000336066	0.00087796	0.000363764	0.000442924	0.00103277	0.000461634	0.000476478	0.000613154	1.03215	1.32822	0.392157	0.0529852	S-adenosylmethionine synthase OS=Synechococcus sp. (strain WH7803) OX=32051 GN=metK PE=3 SV=1	A5GJ24
A5GNR7	Phycobilisome rod-core linker polypeptide cpcG (L-RC 27.8) OS=Synechococcus sp. (strain WH7803) OX=32051 GN=cpcG1 PE=3 SV=1	4	1.55023	2.18456	1.03862	0.95498	1.0503	1.4158	1.44804	0.532547	1.00529	3.10046	4.36912	2.07723	1.90996	2.1006	2.8316	2.89607	1.06509	2.01058	0.000288741	0.000380279	0.000401045	0.000350497	0.000307113	0.000451864	0.000385794	0.000195345	0.000346538	0.000356688	0.000369825	0.000309226	1.03683	0.866936	0.395048	0.309573	Phycobilisome rod-core linker polypeptide cpcG (L-RC 27.8) OS=Synechococcus sp. (strain WH7803) OX=32051 GN=cpcG1 PE=3 SV=1	A5GNR7
A5GLX5	RNA-binding protein, RRM domain OS=Synechococcus sp. (strain WH7803) OX=32051 GN=rbpD PE=4 SV=1	7	6.50419	5.86656	7.30433	3.74599	5.79617	7.20258	7.88394	2.5492	10.3194	13.0084	11.7331	14.6087	7.49199	11.5923	14.4052	15.7679	5.0984	20.6389	0.00121145	0.00102123	0.00282045	0.00137485	0.00169483	0.00229877	0.00210049	0.000935077	0.00355725	0.00168437	0.00178948	0.00219761	1.0624	1.3047	0.395074	0.116134	RNA-binding protein, RRM domain OS=Synechococcus sp. (strain WH7803) OX=32051 GN=rbpD PE=4 SV=1	A5GLX5
A5GIN1	LL-diaminopimelate aminotransferase OS=Synechococcus sp. (strain WH7803) OX=32051 GN=dapL PE=3 SV=2	5	0.208046	0.713736	0.447683	0.113672	0.250706	0.798667	0.313237	0.0693275	0.846141	0.416092	1.42747	0.895366	0.227343	0.501413	1.59733	0.626473	0.138655	1.69228	3.875e-05	0.000124244	0.000172865	4.17197e-05	7.33077e-05	0.000254901	8.34544e-05	2.54302e-05	0.000291677	0.000111953	0.00012331	0.00013352	1.10144	1.19265	0.398198	0.383894	LL-diaminopimelate aminotransferase OS=Synechococcus sp. (strain WH7803) OX=32051 GN=dapL PE=3 SV=2	A5GIN1
A5GK22	Uncharacterized protein OS=Synechococcus sp. (strain WH7803) OX=32051 GN=SynWH7803_0861 PE=4 SV=1	5	6.7219	7.83128	4.77079	2.60904	6.38104	5.73201	5.02952	3.21125	6.58677	13.4438	15.6626	9.54158	5.21808	12.7621	11.464	10.059	6.42251	13.1735	0.001252	0.00136324	0.00184216	0.000957569	0.00186584	0.00182942	0.00134	0.00117793	0.00227055	0.0014858	0.00155094	0.00159616	1.04385	1.07428	0.403169	0.29878	Uncharacterized protein OS=Synechococcus sp. (strain WH7803) OX=32051 GN=SynWH7803_0861 PE=4 SV=1	A5GK22
A5GND8	Allophycocyanin beta chain OS=Synechococcus sp. (strain WH7803) OX=32051 GN=apcB PE=3 SV=1	13	20.2853	39.9237	19.0767	9.799	13.2645	29.4982	14.8132	5.27998	28.9089	40.5705	79.8474	38.1533	19.598	26.529	58.9964	29.6265	10.56	57.8178	0.00377827	0.00694975	0.00736615	0.00359643	0.00387859	0.00941459	0.00394664	0.00193676	0.0099653	0.00603139	0.00562987	0.0052829	0.933429	0.875901	0.405922	0.385257	Allophycocyanin beta chain OS=Synechococcus sp. (strain WH7803) OX=32051 GN=apcB PE=3 SV=1	A5GND8
A5GIC2	NUDIX hydrolase OS=Synechococcus sp. (strain WH7803) OX=32051 GN=SynWH7803_0261 PE=4 SV=1	3	0.945562	0.449065	0.267172	0.315788	0.336048	0.381528	0.548041	0.281053	0.37621	1.89112	0.89813	0.534345	0.631575	0.672095	0.763057	1.09608	0.562105	0.752419	0.000176117	7.81713e-05	0.000103164	0.0001159	9.82618e-05	0.000121768	0.000146012	0.000103094	0.000129685	0.000119151	0.000111977	0.000126264	0.939788	1.05969	0.406075	0.369584	NUDIX hydrolase OS=Synechococcus sp. (strain WH7803) OX=32051 GN=SynWH7803_0261 PE=4 SV=1	A5GIC2
A5GIT9	30S ribosomal protein S3 OS=Synechococcus sp. (strain WH7803) OX=32051 GN=rpsC PE=3 SV=1	6	0.09224	0.247005	0.682858	0.0951982	0.0968628	0.840134	0.1263	0.0855822	0.684547	0.18448	0.49401	1.36572	0.190396	0.193726	1.68027	0.252599	0.171164	1.36909	1.71803e-05	4.29976e-05	0.000263674	3.49396e-05	2.83231e-05	0.000268136	3.36495e-05	3.13926e-05	0.000235973	0.000107951	0.000110466	0.000100338	1.0233	0.929483	0.407165	0.307536	30S ribosomal protein S3 OS=Synechococcus sp. (strain WH7803) OX=32051 GN=rpsC PE=3 SV=1	A5GIT9
A5GIZ3	15,16-dihydrobiliverdin:ferredoxin oxidoreductase OS=Synechococcus sp. (strain WH7803) OX=32051 GN=pebA PE=3 SV=1	2	0.235931	0.299794	0.0922372	0.0814432	0.135886	0.168758	0.118692	0.0567583	0.0468942	0.471862	0.599587	0.184474	0.162886	0.271771	0.337515	0.237384	0.113517	0.0937884	4.39438e-05	5.21868e-05	3.56159e-05	2.98913e-05	3.97335e-05	5.38604e-05	3.16226e-05	2.08196e-05	1.61651e-05	4.39155e-05	4.11617e-05	2.28691e-05	0.937294	0.520753	0.408908	0.0315763	15,16-dihydrobiliverdin:ferredoxin oxidoreductase OS=Synechococcus sp. (strain WH7803) OX=32051 GN=pebA PE=3 SV=1	A5GIZ3
A5GIP6	Ferredoxin-dependent glutamate synthase OS=Synechococcus sp. (strain WH7803) OX=32051 GN=gltS PE=4 SV=1	12	0.260323	1.07092	0.474063	0.105503	0.544961	0.752028	0.192636	0.119108	0.613654	0.520646	2.14185	0.948125	0.211005	1.08992	1.50406	0.385272	0.238216	1.22731	4.8487e-05	0.000186422	0.000183052	3.87216e-05	0.000159349	0.000240016	5.13233e-05	4.36903e-05	0.000211535	0.00013932	0.000146029	0.000102183	1.04815	0.73344	0.408966	0.279069	Ferredoxin-dependent glutamate synthase OS=Synechococcus sp. (strain WH7803) OX=32051 GN=gltS PE=4 SV=1	A5GIP6
A5GI74	Galactose mutarotase related enzyme OS=Synechococcus sp. (strain WH7803) OX=32051 GN=SynWH7803_0213 PE=4 SV=1	5	1.02291	1.37523	1.21924	0.680166	1.29177	1.05493	0.930863	0.924533	1.38222	2.04582	2.75045	2.43848	1.36033	2.58354	2.10987	1.86173	1.84907	2.76444	0.000190524	0.000239393	0.000470789	0.000249634	0.000377719	0.000336691	0.000248006	0.00033913	0.00047647	0.000300235	0.000321348	0.000354535	1.07032	1.18086	0.409269	0.0919924	Galactose mutarotase related enzyme OS=Synechococcus sp. (strain WH7803) OX=32051 GN=SynWH7803_0213 PE=4 SV=1	A5GI74
A5GKA7	Uncharacterized protein OS=Synechococcus sp. (strain WH7803) OX=32051 GN=SynWH7803_0946 PE=4 SV=1	2	0.387629	0.47633	0.159823	0.112384	0.297325	0.243573	0.263754	0.180221	0.215788	0.775259	0.952659	0.319645	0.224769	0.59465	0.487146	0.527507	0.360443	0.431576	7.21987e-05	8.29174e-05	6.17129e-05	4.12473e-05	8.69391e-05	7.77384e-05	7.02709e-05	6.61074e-05	7.43852e-05	7.22764e-05	6.86416e-05	7.02545e-05	0.94971	0.972026	0.410282	0.417169	Uncharacterized protein OS=Synechococcus sp. (strain WH7803) OX=32051 GN=SynWH7803_0946 PE=4 SV=1	A5GKA7
A5GKL7	Peptide methionine sulfoxide reductase MsrA OS=Synechococcus sp. (strain WH7803) OX=32051 GN=msrA PE=3 SV=1	5	3.37399	2.39762	1.48038	1.23383	1.79382	1.80681	1.91675	0.985621	2.4745	6.74798	4.79525	2.96075	2.46767	3.58764	3.61362	3.8335	1.97124	4.949	0.000628429	0.000417368	0.000571623	0.000452841	0.000524521	0.000576659	0.000510673	0.000361538	0.000852996	0.00053914	0.000518007	0.000575069	0.960802	1.06664	0.411054	0.399657	Peptide methionine sulfoxide reductase MsrA OS=Synechococcus sp. (strain WH7803) OX=32051 GN=msrA PE=3 SV=1	A5GKL7
A5GIP1	Elongation factor G OS=Synechococcus sp. (strain WH7803) OX=32051 GN=fusA PE=3 SV=1	12	10.5224	11.1147	5.907	5.16046	7.92405	6.56711	7.47783	4.53729	7.33992	21.0449	22.2295	11.814	10.3209	15.8481	13.1342	14.9557	9.07457	14.6798	0.00195988	0.00193481	0.00228089	0.00189399	0.00231703	0.00209595	0.00199229	0.00166433	0.00253018	0.00205852	0.00210232	0.00206227	1.02128	1.00182	0.41173	0.491228	Elongation factor G OS=Synechococcus sp. (strain WH7803) OX=32051 GN=fusA PE=3 SV=1	A5GIP1
A5GM21	Ferredoxin--NADP reductase OS=Synechococcus sp. (strain WH7803) OX=32051 GN=petH PE=3 SV=1	20	34.3686	34.5505	17.6658	11.7099	27.4991	18.7927	22.6626	20.791	19.9664	68.7371	69.101	35.3316	23.4198	54.9981	37.5853	45.3252	41.582	39.9327	0.00640139	0.00601441	0.00682137	0.00429776	0.00804084	0.00599784	0.00603791	0.00762639	0.00688268	0.00641239	0.00611215	0.00684899	0.953178	1.06809	0.414322	0.271338	Ferredoxin--NADP reductase OS=Synechococcus sp. (strain WH7803) OX=32051 GN=petH PE=3 SV=1	A5GM21
A5GIG4	Serine hydroxymethyltransferase OS=Synechococcus sp. (strain WH7803) OX=32051 GN=glyA PE=3 SV=1	3	0.0174717	0.0952654	0.100987	0.00947837	0.0174067	0.176907	0.0433263	0.00426966	0.173363	0.0349435	0.190531	0.201974	0.0189567	0.0348135	0.353814	0.0866525	0.00853932	0.346725	3.25424e-06	1.65834e-05	3.89944e-05	3.47875e-06	5.08981e-06	5.64614e-05	1.15433e-05	1.56616e-06	5.97606e-05	1.96107e-05	2.16767e-05	2.429e-05	1.10535	1.23861	0.414436	0.349545	Serine hydroxymethyltransferase OS=Synechococcus sp. (strain WH7803) OX=32051 GN=glyA PE=3 SV=1	A5GIG4
A5GI56	Transketolase OS=Synechococcus sp. (strain WH7803) OX=32051 GN=cbbT PE=3 SV=1	11	1.77421	2.80568	1.16909	0.831822	1.41981	1.87303	3.25584	0.252931	1.39846	3.54843	5.61137	2.33817	1.66364	2.83962	3.74607	6.51169	0.505862	2.79692	0.00033046	0.000488401	0.000451423	0.000305295	0.000415158	0.000597794	0.000867442	9.27781e-05	0.00048207	0.000423428	0.000439416	0.000480763	1.03776	1.13541	0.416388	0.425633	Transketolase OS=Synechococcus sp. (strain WH7803) OX=32051 GN=cbbT PE=3 SV=1	A5GI56
Q9R6U0	Photosystem I P700 chlorophyll a apoprotein A1 OS=Synechococcus sp. (strain WH7803) OX=32051 GN=psaA PE=3 SV=2	2	0.0281231	0.340936	0.0532541	0.0646591	0.058929	0.191503	0.0476232	0.00463346	0.036495	0.0562461	0.681873	0.106508	0.129318	0.117858	0.383006	0.0952464	0.00926693	0.0729901	5.23812e-06	5.93487e-05	2.05632e-05	2.37312e-05	1.72311e-05	6.11198e-05	1.26881e-05	1.69961e-06	1.25804e-05	2.83834e-05	3.40274e-05	8.98934e-06	1.19885	0.316712	0.420296	0.213746	Photosystem I P700 chlorophyll a apoprotein A1 OS=Synechococcus sp. (strain WH7803) OX=32051 GN=psaA PE=3 SV=2	Q9R6U0
P27289	R-phycocyanin beta chain OS=Synechococcus sp. (strain WH7803) OX=32051 GN=rpcB PE=3 SV=3	9	14.8833	19.4399	7.53795	8.02361	9.82954	10.8207	12.799	4.96418	11.9702	29.7665	38.8798	15.0759	16.0472	19.6591	21.6415	25.598	9.92835	23.9404	0.00277211	0.00338401	0.00291066	0.00294482	0.0028742	0.00345353	0.00340999	0.00182092	0.0041263	0.00302226	0.00309085	0.00311907	1.02269	1.03203	0.422301	0.4597	R-phycocyanin beta chain OS=Synechococcus sp. (strain WH7803) OX=32051 GN=rpcB PE=3 SV=3	P27289
A5GKB4	Uncharacterized protein OS=Synechococcus sp. (strain WH7803) OX=32051 GN=SynWH7803_0953 PE=4 SV=1	2	0.117484	0.0946471	0.0615418	0.0564299	0.0899067	0.0568916	0.142381	0.0512926	0.0302474	0.234969	0.189294	0.123084	0.11286	0.179813	0.113783	0.284763	0.102585	0.0604947	2.18823e-05	1.64758e-05	2.37634e-05	2.07109e-05	2.62891e-05	1.81574e-05	3.79341e-05	1.88148e-05	1.04267e-05	2.07071e-05	2.17191e-05	2.23919e-05	1.04887	1.08136	0.422865	0.430523	Uncharacterized protein OS=Synechococcus sp. (strain WH7803) OX=32051 GN=SynWH7803_0953 PE=4 SV=1	A5GKB4
A5GHT4	4-hydroxy-tetrahydrodipicolinate synthase OS=Synechococcus sp. (strain WH7803) OX=32051 GN=dapA PE=3 SV=1	12	8.34483	6.79876	4.49795	4.79064	4.72183	3.66492	6.421	3.10684	4.79441	16.6897	13.5975	8.99591	9.58128	9.44366	7.32983	12.842	6.21368	9.58883	0.00155428	0.0011835	0.00173681	0.00175826	0.00138068	0.00116969	0.00171072	0.00113963	0.0016527	0.00149153	0.00143621	0.00150102	0.962911	1.00636	0.42445	0.455094	4-hydroxy-tetrahydrodipicolinate synthase OS=Synechococcus sp. (strain WH7803) OX=32051 GN=dapA PE=3 SV=1	A5GHT4
A5GIT2	30S ribosomal protein S8 OS=Synechococcus sp. (strain WH7803) OX=32051 GN=rpsH PE=3 SV=1	2	0.102995	0.434709	1.50976	0.180192	0.212024	1.7647	0.164405	0.138747	1.21817	0.20599	0.869418	3.01953	0.360385	0.424047	3.5294	0.328809	0.277494	2.43635	1.91836e-05	7.56723e-05	0.000582971	6.61342e-05	6.19966e-05	0.00056322	4.38017e-05	5.08941e-05	0.000419922	0.000225942	0.00023045	0.000171539	1.01995	0.759218	0.425976	0.217452	30S ribosomal protein S8 OS=Synechococcus sp. (strain WH7803) OX=32051 GN=rpsH PE=3 SV=1	A5GIT2
A5GJL7	Glutathione reductase OS=Synechococcus sp. (strain WH7803) OX=32051 GN=gor PE=3 SV=1	11	2.08481	1.90784	1.42988	0.840033	1.46912	1.77491	1.41803	0.874158	1.94007	4.16962	3.81569	2.85977	1.68007	2.93824	3.54982	2.83606	1.74832	3.88013	0.000388311	0.000332109	0.000552127	0.000308309	0.000429577	0.000566477	0.0003778	0.000320652	0.000668768	0.000424182	0.000434788	0.00045574	1.025	1.0744	0.427629	0.267749	Glutathione reductase OS=Synechococcus sp. (strain WH7803) OX=32051 GN=gor PE=3 SV=1	A5GJL7
A5GP53	Citrate synthase OS=Synechococcus sp. (strain WH7803) OX=32051 GN=gltA PE=3 SV=1	2	0.118902	0.16509	0.183133	0.0460418	0.10372	0.228678	0.156625	0.086192	0.190952	0.237803	0.330179	0.366265	0.0920836	0.207441	0.457357	0.313249	0.172384	0.381904	2.21463e-05	2.87381e-05	7.07137e-05	1.68983e-05	3.03283e-05	7.29847e-05	4.17289e-05	3.16163e-05	6.58239e-05	4.05327e-05	4.00704e-05	4.63897e-05	0.988594	1.1445	0.432545	0.251212	Citrate synthase OS=Synechococcus sp. (strain WH7803) OX=32051 GN=gltA PE=3 SV=1	A5GP53
A5GK10	Uncharacterized protein OS=Synechococcus sp. (strain WH7803) OX=32051 GN=SynWH7803_0849 PE=4 SV=1	5	8.80149	5.96501	3.39474	3.01854	5.36466	4.67072	6.13542	4.92331	5.9862	17.603	11.93	6.78949	6.03708	10.7293	9.34144	12.2708	9.84662	11.9724	0.00163934	0.00103836	0.00131082	0.00110786	0.00156865	0.0014907	0.00163463	0.00180593	0.00206353	0.00132951	0.00138907	0.0018347	1.0448	1.37998	0.433187	0.0930384	Uncharacterized protein OS=Synechococcus sp. (strain WH7803) OX=32051 GN=SynWH7803_0849 PE=4 SV=1	A5GK10
A5GKU2	Dihydroxy-acid dehydratase OS=Synechococcus sp. (strain WH7803) OX=32051 GN=ilvD PE=3 SV=1	17	7.34578	8.9095	5.1821	3.47707	4.80736	6.83969	5.57974	4.70519	6.37316	14.6916	17.819	10.3642	6.95413	9.61473	13.6794	11.1595	9.41037	12.7463	0.0013682	0.00155093	0.00200098	0.00127615	0.00140569	0.00218294	0.00148659	0.00172592	0.00219692	0.00164004	0.0016216	0.00180314	0.988755	1.09945	0.436206	0.00978777	Dihydroxy-acid dehydratase OS=Synechococcus sp. (strain WH7803) OX=32051 GN=ilvD PE=3 SV=1	A5GKU2
A5GID8	dITP/XTP pyrophosphatase OS=Synechococcus sp. (strain WH7803) OX=32051 GN=SynWH7803_0277 PE=3 SV=1	2	0.629758	0.672502	0.408767	0.322781	0.483458	0.43593	0.566113	0.673098	0.50909	1.25952	1.345	0.817533	0.645562	0.966917	0.87186	1.13223	1.3462	1.01818	0.000117297	0.000117066	0.000157839	0.000118467	0.000141365	0.000139131	0.000150827	0.0002469	0.000175491	0.000130734	0.000132988	0.000191073	1.01724	1.46154	0.436398	0.113644	dITP/XTP pyrophosphatase OS=Synechococcus sp. (strain WH7803) OX=32051 GN=SynWH7803_0277 PE=3 SV=1	A5GID8
A5GNF4	Uncharacterized protein OS=Synechococcus sp. (strain WH7803) OX=32051 GN=SynWH7803_2043 PE=4 SV=1	2	0.111267	0.033095	0.048477	0.00418149	0.0470956	0.0788116	0.0440994	0.0164905	0.130741	0.222534	0.0661901	0.0969541	0.00836298	0.0941913	0.157623	0.0881988	0.0329811	0.261483	2.07243e-05	5.76104e-06	1.87186e-05	1.53469e-06	1.3771e-05	2.51534e-05	1.17492e-05	6.04893e-06	4.50684e-05	1.5068e-05	1.34864e-05	2.09555e-05	0.895034	1.39073	0.437073	0.316841	Uncharacterized protein OS=Synechococcus sp. (strain WH7803) OX=32051 GN=SynWH7803_2043 PE=4 SV=1	A5GNF4
A5GLZ4	Diaminopimelate decarboxylase OS=Synechococcus sp. (strain WH7803) OX=32051 GN=lysA PE=3 SV=1	2	0.0323179	0.15668	0.0193925	0.0269605	0.0710941	0.0265851	0.0321569	0.0303213	0.0666474	0.0646359	0.31336	0.038785	0.053921	0.142188	0.0531703	0.0643138	0.0606426	0.133295	6.01944e-06	2.72742e-05	7.4881e-06	9.89504e-06	2.07882e-05	8.48487e-06	8.56743e-06	1.11222e-05	2.29743e-05	1.35939e-05	1.3056e-05	1.42213e-05	0.960434	1.04615	0.43888	0.475874	Diaminopimelate decarboxylase OS=Synechococcus sp. (strain WH7803) OX=32051 GN=lysA PE=3 SV=1	A5GLZ4
A5GHM7	Peptide methionine sulfoxide reductase OS=Synechococcus sp. (strain WH7803) OX=32051 GN=msrB PE=4 SV=1	2	0.708199	0.606642	0.411405	0.329072	0.519915	0.422199	0.822544	0.505806	0.738084	1.4164	1.21328	0.82281	0.658145	1.03983	0.844398	1.64509	1.01161	1.47617	0.000131907	0.000105602	0.000158857	0.000120776	0.000152026	0.000134748	0.000219147	0.000185536	0.000254428	0.000132122	0.00013585	0.000219704	1.02822	1.66289	0.439632	0.00132476	Peptide methionine sulfoxide reductase OS=Synechococcus sp. (strain WH7803) OX=32051 GN=msrB PE=4 SV=1	A5GHM7
A5GIN0	ATP-dependent Clp protease adapter protein ClpS OS=Synechococcus sp. (strain WH7803) OX=32051 GN=clpS PE=3 SV=1	2	3.42035	2.49455	2.17502	1.43912	2.05987	2.3005	2.95601	4.53442	2.26048	6.8407	4.98909	4.35003	2.87823	4.11975	4.60101	5.91202	9.06884	4.52095	0.000637064	0.00043424	0.000839847	0.000528184	0.000602316	0.000734225	0.000787558	0.00166328	0.000779218	0.00063705	0.000621575	0.00107669	0.975708	1.69011	0.440806	0.192882	ATP-dependent Clp protease adapter protein ClpS OS=Synechococcus sp. (strain WH7803) OX=32051 GN=clpS PE=3 SV=1	A5GIN0
A5GPD1	Uncharacterized protein OS=Synechococcus sp. (strain WH7803) OX=32051 GN=SynWH7803_2370 PE=4 SV=1	2	0.250391	0.0688458	0.114143	0.182239	0.043534	0.0501598	0.178688	0.0562457	0.0240861	0.500783	0.137692	0.228286	0.364478	0.087068	0.10032	0.357375	0.112491	0.0481722	4.66371e-05	1.19844e-05	4.40745e-05	6.68853e-05	1.27295e-05	1.60089e-05	4.76071e-05	2.06316e-05	8.30282e-06	3.4232e-05	3.18746e-05	2.55138e-05	0.931133	0.745321	0.44102	0.294915	Uncharacterized protein OS=Synechococcus sp. (strain WH7803) OX=32051 GN=SynWH7803_2370 PE=4 SV=1	A5GPD1
A5GHW5	dTDP-4-dehydrorhamnose reductase OS=Synechococcus sp. (strain WH7803) OX=32051 GN=rfbD PE=3 SV=1	7	0.59554	1.01483	1.83406	0.173695	0.284552	2.79348	0.529358	0.143495	2.28987	1.19108	2.02966	3.66811	0.347389	0.569104	5.58696	1.05872	0.286991	4.57973	0.000110924	0.000176657	0.000708191	6.37494e-05	8.32043e-05	0.000891563	0.000141035	5.26359e-05	0.000789349	0.000331924	0.000346172	0.000327673	1.04293	0.987195	0.44156	0.475662	dTDP-4-dehydrorhamnose reductase OS=Synechococcus sp. (strain WH7803) OX=32051 GN=rfbD PE=3 SV=1	A5GHW5
A5GJK3	Putative translation initiation inhibitor OS=Synechococcus sp. (strain WH7803) OX=32051 GN=SynWH7803_0692 PE=4 SV=1	3	5.91601	6.20948	3.07475	2.52142	4.33525	3.55349	3.80439	3.36139	3.47385	11.832	12.419	6.14949	5.04284	8.67051	7.10697	7.60877	6.72279	6.94769	0.0011019	0.00108092	0.00118726	0.000925411	0.00126765	0.00113413	0.00101359	0.001233	0.00119748	0.00112336	0.00110906	0.00114802	0.987272	1.02196	0.452803	0.378748	Putative translation initiation inhibitor OS=Synechococcus sp. (strain WH7803) OX=32051 GN=SynWH7803_0692 PE=4 SV=1	A5GJK3
A5GMF6	Uncharacterized protein OS=Synechococcus sp. (strain WH7803) OX=32051 GN=SynWH7803_1695 PE=4 SV=1	4	0.150823	0.702132	0.462911	0.141899	0.299606	0.615926	0.301234	0.460075	0.776984	0.301645	1.40426	0.925823	0.283797	0.599211	1.23185	0.602467	0.92015	1.55397	2.80918e-05	0.000122224	0.000178746	5.20796e-05	8.7606e-05	0.000196578	8.02565e-05	0.000168761	0.000267838	0.000109687	0.000112088	0.000172285	1.02189	1.57069	0.454543	0.0212875	Uncharacterized protein OS=Synechococcus sp. (strain WH7803) OX=32051 GN=SynWH7803_1695 PE=4 SV=1	A5GMF6
A5GIS1	50S ribosomal protein L17 OS=Synechococcus sp. (strain WH7803) OX=32051 GN=rplQ PE=3 SV=1	2	0.609633	1.71699	0.975247	0.248914	1.14702	1.15551	0.807764	0.0639823	0.793466	1.21927	3.43398	1.95049	0.497828	2.29404	2.31103	1.61553	0.127965	1.58693	0.000113548	0.000298886	0.000376576	9.13564e-05	0.000335394	0.000368792	0.000215209	2.34695e-05	0.000273519	0.000263003	0.000265181	0.000170733	1.00828	0.649165	0.456581	0.243177	50S ribosomal protein L17 OS=Synechococcus sp. (strain WH7803) OX=32051 GN=rplQ PE=3 SV=1	A5GIS1
A5GHP4	Biotin carboxyl carrier protein of acetyl-CoA carboxylase OS=Synechococcus sp. (strain WH7803) OX=32051 GN=accB PE=4 SV=1	4	1.75157	2.77871	1.45825	0.63132	2.60304	1.32215	1.15207	2.00954	1.76885	3.50313	5.55742	2.91651	1.26264	5.20609	2.64429	2.30414	4.01908	3.5377	0.000326241	0.000483706	0.000563081	0.000231707	0.000761142	0.000421974	0.000306942	0.000737124	0.000609748	0.000457676	0.000471608	0.000551271	1.03044	1.2045	0.46291	0.186317	Biotin carboxyl carrier protein of acetyl-CoA carboxylase OS=Synechococcus sp. (strain WH7803) OX=32051 GN=accB PE=4 SV=1	A5GHP4
A5GL62	Peptidyl-prolyl cis-trans isomerase OS=Synechococcus sp. (strain WH7803) OX=32051 GN=ppiB PE=3 SV=1	2	0.473875	0.271994	0.0903837	0.244558	0.165497	0.100098	0.724507	0.124184	0.0965635	0.94775	0.543989	0.180767	0.489115	0.330995	0.200196	1.44901	0.248368	0.193127	8.82626e-05	4.73476e-05	3.49002e-05	8.97575e-05	4.83922e-05	3.19471e-05	0.000193028	4.55523e-05	3.32868e-05	5.68368e-05	5.66989e-05	9.06222e-05	0.997575	1.59443	0.465603	0.220792	Peptidyl-prolyl cis-trans isomerase OS=Synechococcus sp. (strain WH7803) OX=32051 GN=ppiB PE=3 SV=1	A5GL62
A5GKF9	Predicted redox protein OS=Synechococcus sp. (strain WH7803) OX=32051 GN=SynWH7803_0998 PE=4 SV=1	2	0.737959	0.390935	0.633576	0.400573	0.426383	0.529136	0.557136	0.861303	0.483938	1.47592	0.78187	1.26715	0.801145	0.852765	1.05827	1.11427	1.72261	0.967875	0.00013745	6.80523e-05	0.000244645	0.000147018	0.000124676	0.000168878	0.000148436	0.000315936	0.00016682	0.000150049	0.000146857	0.000210397	0.97873	1.40219	0.470927	0.299023	Predicted redox protein OS=Synechococcus sp. (strain WH7803) OX=32051 GN=SynWH7803_0998 PE=4 SV=1	A5GKF9
A5GL48	50S ribosomal protein L28 OS=Synechococcus sp. (strain WH7803) OX=32051 GN=rpmB PE=3 SV=1	5	0.304507	0.916413	0.727675	0.113815	0.684142	0.815331	0.412678	0.195729	0.334809	0.609014	1.83283	1.45535	0.227629	1.36828	1.63066	0.825355	0.391457	0.669618	5.67166e-05	0.000159525	0.00028098	4.17722e-05	0.000200046	0.00026022	0.000109948	7.17957e-05	0.000115413	0.00016574	0.000167346	9.90524e-05	1.00969	0.597635	0.470983	0.203505	50S ribosomal protein L28 OS=Synechococcus sp. (strain WH7803) OX=32051 GN=rpmB PE=3 SV=1	A5GL48
A5GI59	Photosystem I iron-sulfur center OS=Synechococcus sp. (strain WH7803) OX=32051 GN=psaC PE=3 SV=1	3	0.0865319	0.5636	0.127538	0.116019	0.0544321	0.362693	0.14079	0.167661	0.356227	0.173064	1.1272	0.255076	0.232038	0.108864	0.725385	0.28158	0.335321	0.712453	1.61172e-05	9.8109e-05	4.92466e-05	4.25813e-05	1.59162e-05	0.000115756	3.75101e-05	6.14999e-05	0.000122796	5.44909e-05	5.80846e-05	7.39355e-05	1.06595	1.35684	0.471446	0.301648	Photosystem I iron-sulfur center OS=Synechococcus sp. (strain WH7803) OX=32051 GN=psaC PE=3 SV=1	A5GI59
A5GJN3	Gluconolactonase OS=Synechococcus sp. (strain WH7803) OX=32051 GN=SynWH7803_0722 PE=4 SV=1	2	0.289558	0.30546	0.157538	0.116384	0.177649	0.235122	0.209608	8.92237e-05	0.173414	0.579117	0.61092	0.315076	0.232769	0.355297	0.470245	0.419215	0.000178447	0.346827	5.39323e-05	5.31732e-05	6.08307e-05	4.27153e-05	5.19453e-05	7.50413e-05	5.58449e-05	3.27283e-08	5.97782e-05	5.59787e-05	5.65673e-05	3.85519e-05	1.01051	0.688689	0.47191	0.216237	Gluconolactonase OS=Synechococcus sp. (strain WH7803) OX=32051 GN=SynWH7803_0722 PE=4 SV=1	A5GJN3
A5GLJ8	Putative PAS domain protein OS=Synechococcus sp. (strain WH7803) OX=32051 GN=SynWH7803_1387 PE=4 SV=1	2	0.586592	0.530703	0.314581	0.26298	0.434143	0.324193	0.544163	0.386087	0.43722	1.17318	1.06141	0.629162	0.525959	0.868286	0.648386	1.08833	0.772173	0.874439	0.000109257	9.23825e-05	0.00012147	9.65187e-05	0.000126945	0.000103469	0.000144979	0.000141621	0.000150716	0.000107703	0.000108978	0.000145772	1.01183	1.35346	0.473081	0.0115542	Putative PAS domain protein OS=Synechococcus sp. (strain WH7803) OX=32051 GN=SynWH7803_1387 PE=4 SV=1	A5GLJ8
A5GPK6	Uncharacterized protein OS=Synechococcus sp. (strain WH7803) OX=32051 GN=SynWH7803_2445 PE=4 SV=1	3	20.1858	10.1193	6.69472	4.4369	8.52079	11.7663	9.80645	5.98158	11.2768	40.3717	20.2386	13.3894	8.8738	17.0416	23.5326	19.6129	11.9632	22.5535	0.00375975	0.00176153	0.00258506	0.00162843	0.00249152	0.00375532	0.00261269	0.00219412	0.00388726	0.00270211	0.00262509	0.00289802	0.971495	1.0725	0.473725	0.405134	Uncharacterized protein OS=Synechococcus sp. (strain WH7803) OX=32051 GN=SynWH7803_2445 PE=4 SV=1	A5GPK6
A5GJZ0	Uncharacterized protein OS=Synechococcus sp. (strain WH7803) OX=32051 GN=SynWH7803_0829 PE=4 SV=1	3	1.02166	1.33993	0.578838	0.293657	0.977756	0.822824	0.567276	0.43462	0.771127	2.04332	2.67987	1.15768	0.587314	1.95551	1.64565	1.13455	0.86924	1.54225	0.000190291	0.00023325	0.000223509	0.000107778	0.0002859	0.000262611	0.000151137	0.000159424	0.000265818	0.000215683	0.000218763	0.000192126	1.01428	0.89078	0.474695	0.282197	Uncharacterized protein OS=Synechococcus sp. (strain WH7803) OX=32051 GN=SynWH7803_0829 PE=4 SV=1	A5GJZ0
A5GND7	Allophycocyanin alpha chain OS=Synechococcus sp. (strain WH7803) OX=32051 GN=apcA PE=3 SV=1	9	4.65744	26.9562	19.9611	3.19094	3.05117	36.392	4.38219	1.11546	37.3609	9.31488	53.9124	39.9221	6.38189	6.10234	72.784	8.76438	2.23092	74.7219	0.000867481	0.00469242	0.00770764	0.00117114	0.000892176	0.0116148	0.00116753	0.000409164	0.0128788	0.00442251	0.00455938	0.00481851	1.03095	1.08954	0.478288	0.448977	Allophycocyanin alpha chain OS=Synechococcus sp. (strain WH7803) OX=32051 GN=apcA PE=3 SV=1	A5GND7
A5GJR7	1,4-alpha-glucan branching enzyme GlgB OS=Synechococcus sp. (strain WH7803) OX=32051 GN=glgB PE=3 SV=1	3	0.358288	0.439872	0.131116	0.203881	0.19852	0.186262	0.289987	0.0647939	0.173236	0.716576	0.879745	0.262231	0.407761	0.39704	0.372524	0.579975	0.129588	0.346472	6.67336e-05	7.65711e-05	5.06282e-05	7.48282e-05	5.80482e-05	5.9447e-05	7.72602e-05	2.37672e-05	5.97168e-05	6.46443e-05	6.41078e-05	5.35814e-05	0.991701	0.828865	0.478933	0.324543	1,4-alpha-glucan branching enzyme GlgB OS=Synechococcus sp. (strain WH7803) OX=32051 GN=glgB PE=3 SV=1	A5GJR7
A5GIU2	50S ribosomal protein L2 OS=Synechococcus sp. (strain WH7803) OX=32051 GN=rplB PE=3 SV=1	10	1.55615	3.16458	2.50988	0.939097	1.9576	2.81583	1.74247	1.21845	2.01207	3.1123	6.32916	5.01976	1.87819	3.9152	5.63167	3.48494	2.4369	4.02413	0.000289843	0.000550877	0.000969149	0.000344667	0.00057241	0.000898697	0.00046424	0.000446942	0.000693588	0.00060329	0.000605258	0.000534923	1.00326	0.886677	0.481437	0.327018	50S ribosomal protein L2 OS=Synechococcus sp. (strain WH7803) OX=32051 GN=rplB PE=3 SV=1	A5GIU2
A5GNA4	Ferredoxin-thioredoxin reductase, variable chain OS=Synechococcus sp. (strain WH7803) OX=32051 GN=ftrV PE=4 SV=1	2	2.07036	5.03314	1.02851	0.292644	3.96817	1.29196	0.984533	3.24513	1.6187	4.14072	10.0663	2.05702	0.585287	7.93635	2.58391	1.96907	6.49026	3.23741	0.000385619	0.000876147	0.000397143	0.000107406	0.00116031	0.000412339	0.000262305	0.00119035	0.00055799	0.00055297	0.000560019	0.000670216	1.01275	1.21203	0.484661	0.228437	Ferredoxin-thioredoxin reductase, variable chain OS=Synechococcus sp. (strain WH7803) OX=32051 GN=ftrV PE=4 SV=1	A5GNA4
A5GJC0	Porphobilinogen deaminase OS=Synechococcus sp. (strain WH7803) OX=32051 GN=hemC PE=3 SV=1	12	4.85628	7.50531	3.22913	2.08228	3.99514	4.8211	3.4044	1.73922	6.73841	9.71257	15.0106	6.45825	4.16457	7.99028	9.6422	6.80879	3.47844	13.4768	0.000904517	0.00130649	0.00124687	0.000764239	0.0011682	0.00153869	0.00090702	0.000637967	0.00232282	0.00115263	0.00115704	0.00128927	1.00383	1.11855	0.489139	0.406581	Porphobilinogen deaminase OS=Synechococcus sp. (strain WH7803) OX=32051 GN=hemC PE=3 SV=1	A5GJC0
